# Supplementary material for: Regulatory Mechanism of ITGBL1 in the Metastasis of Colorectal Cancer
Source: Front Oncol. 2020 Mar 10;10:259. doi: 10.3389/fonc.2020.00259 (PMC7076154; doi:10.3389/fonc.2020.00259)
Supplement: Table S1 — GSEA enrichment analysis of the high ITGBL1 expression group and the low ITGBL1 expression group. Screening results of ITGBL1-related differentially expressed genes (DEGs) in parenchyma and interstitial of CRC. [file Table_1.XLSX]

## Sheet: GSEA ITGBL1 HIGH GSE39582
Biological Processes	GS DETAILS	SIZE	ES	NES	NOM p-val	FDR q-val	FWER p-val
GO_REGULATION_OF_ESTABLISHMENT_OF_PLANAR_POLARITY	Details ...	105	0.709843	2.25109	0	0.00401355	0.002
GO_NON_CANONICAL_WNT_SIGNALING_PATHWAY	Details ...	145	0.685926	2.24907	0	0.00200678	0.002
GO_NEGATIVE_REGULATION_OF_WNT_SIGNALING_PATHWAY	Details ...	193	0.692212	2.21934	0	0.0032295	0.005
GO_CELL_CELL_SIGNALING_BY_WNT	Details ...	492	0.616201	2.21667	0	0.00242213	0.005
GO_REGULATION_OF_WNT_SIGNALING_PATHWAY	Details ...	333	0.648409	2.20874	0	0.0019377	0.005
GO_CANONICAL_WNT_SIGNALING_PATHWAY	Details ...	311	0.625373	2.20371	0	0.00176722	0.006
GO_MORPHOGENESIS_OF_A_POLARIZED_EPITHELIUM	Details ...	134	0.647229	2.17433	0	0.00295642	0.01
GO_REGULATION_OF_MORPHOGENESIS_OF_AN_EPITHELIUM	Details ...	174	0.674887	2.17414	0	0.00258686	0.01
GO_PHOSPHATE_ION_TRANSPORT	Details ...	25	0.670364	2.16495	0	0.00255493	0.012
GO_AXON_EXTENSION	Details ...	114	0.63596	2.15833	0	0.00255779	0.014
GO_REGULATION_OF_RECEPTOR_MEDIATED_ENDOCYTOSIS	Details ...	93	0.66069	2.15388	0	0.00251386	0.016
GO_REGULATION_OF_CELL_SIZE	Details ...	169	0.582322	2.15295	0	0.00230437	0.016
GO_POSITIVE_REGULATION_OF_MUSCLE_CELL_DIFFERENTIATION	Details ...	86	0.64538	2.13673	0	0.00247841	0.018
GO_REGULATION_OF_ENDOCYTOSIS	Details ...	191	0.610671	2.13361	0	0.00258001	0.021
GO_BONE_DEVELOPMENT	Details ...	206	0.726094	2.13245	0	0.00248786	0.022
GO_REGULATION_OF_ANIMAL_ORGAN_MORPHOGENESIS	Details ...	242	0.653109	2.13233	0	0.00233237	0.022
GO_POST_TRANSLATIONAL_PROTEIN_MODIFICATION	Details ...	348	0.553458	2.13145	0	0.00219517	0.022
GO_SKELETAL_SYSTEM_MORPHOGENESIS	Details ...	231	0.716459	2.13109	0	0.00207321	0.022
GO_CARDIAC_MUSCLE_TISSUE_DEVELOPMENT	Details ...	203	0.65592	2.1288	0	0.0019641	0.022
GO_REGULATION_OF_NEURON_PROJECTION_DEVELOPMENT	Details ...	471	0.576166	2.12759	0	0.00198844	0.023
GO_MUSCLE_ORGAN_DEVELOPMENT		375	0.634851	2.12261	0	0.00194797	0.024
GO_POSITIVE_REGULATION_OF_CELL_MORPHOGENESIS_INVOLVED_IN_DIFFERENTIATION		147	0.599456	2.12176	0	0.00185943	0.024
GO_GASTRULATION		171	0.666588	2.12012	0	0.00177858	0.024
GO_SENSORY_SYSTEM_DEVELOPMENT		352	0.604576	2.11704	0	0.00177375	0.024
GO_VASCULAR_ENDOTHELIAL_GROWTH_FACTOR_RECEPTOR_SIGNALING_PATHWAY		88	0.750177	2.11613	0	0.0017028	0.024
GO_CARDIAC_VENTRICLE_MORPHOGENESIS		72	0.71533	2.11568	0	0.00163731	0.024
GO_CARDIAC_VENTRICLE_DEVELOPMENT		124	0.705298	2.11215	0	0.00157667	0.024
GO_POSITIVE_REGULATION_OF_NEURON_PROJECTION_DEVELOPMENT		262	0.594814	2.11184	0	0.00152036	0.024
GO_REGULATION_OF_AXONOGENESIS		178	0.608314	2.10733	0	0.00155635	0.024
GO_RECEPTOR_METABOLIC_PROCESS		178	0.562103	2.10679	0	0.00155196	0.025
GO_HEART_GROWTH		87	0.678295	2.10676	0	0.0015019	0.025
GO_REGULATION_OF_CELL_MORPHOGENESIS		461	0.588646	2.10523	0	0.00152641	0.026
GO_POSITIVE_REGULATION_OF_AXONOGENESIS		82	0.704537	2.10439	0	0.00156178	0.027
GO_DEVELOPMENTAL_GROWTH_INVOLVED_IN_MORPHOGENESIS		221	0.62289	2.10393	0	0.00151584	0.027
GO_ORGANISM_EMERGENCE_FROM_PROTECTIVE_STRUCTURE		25	0.669557	2.10354	0	0.00147253	0.027
GO_POSITIVE_REGULATION_OF_AXON_EXTENSION		40	0.689496	2.09925	0	0.00147453	0.028
GO_MUSCLE_TISSUE_DEVELOPMENT		372	0.628348	2.09879	0	0.00148658	0.029
GO_NEGATIVE_REGULATION_OF_CELLULAR_RESPONSE_TO_TRANSFORMING_GROWTH_FACTOR_BETA_STIMULUS		74	0.737808	2.0902	0	0.0017735	0.034
GO_REGULATION_OF_SUPRAMOLECULAR_FIBER_ORGANIZATION		327	0.610843	2.08996	0	0.00172803	0.034
GO_MESODERM_DEVELOPMENT		120	0.612607	2.08876	0	0.00171509	0.034
GO_ACTIN_FILAMENT_ORGANIZATION		378	0.583429	2.08723	0	0.00169706	0.035
GO_CENTRAL_NERVOUS_SYSTEM_NEURON_DIFFERENTIATION		173	0.602617	2.08683	0	0.00165666	0.035
GO_CAMERA_TYPE_EYE_DEVELOPMENT		296	0.591488	2.08666	0	0.00161813	0.035
GO_TRANSMEMBRANE_RECEPTOR_PROTEIN_SERINE_THREONINE_KINASE_SIGNALING_PATHWAY		321	0.651529	2.08599	0	0.00158135	0.035
GO_ORGAN_GROWTH		173	0.673817	2.08414	0	0.00157331	0.036
GO_REGULATION_OF_RECEPTOR_INTERNALIZATION		51	0.638855	2.08217	0	0.00156607	0.037
GO_ADHERENS_JUNCTION_ORGANIZATION		139	0.64792	2.08082	0	0.00153275	0.037
GO_POSITIVE_REGULATION_OF_SUPRAMOLECULAR_FIBER_ORGANIZATION		193	0.598002	2.08027	0	0.00153709	0.038
GO_HEART_MORPHOGENESIS		245	0.649163	2.07995	0	0.00150572	0.038
GO_CARDIAC_CHAMBER_DEVELOPMENT		165	0.687924	2.07892	0	0.00149513	0.038
GO_EMBRYONIC_ORGAN_DEVELOPMENT		409	0.593154	2.07671	0	0.00146581	0.038
GO_RECEPTOR_INTERNALIZATION		105	0.619478	2.07304	0	0.00150511	0.04
GO_REGULATION_OF_CELL_MORPHOGENESIS_INVOLVED_IN_DIFFERENTIATION		291	0.56292	2.07284	0	0.00147671	0.04
GO_REGULATION_OF_CELLULAR_RESPONSE_TO_GROWTH_FACTOR_STIMULUS		257	0.716088	2.07265	0	0.00144937	0.04
GO_ADHERENS_JUNCTION_ASSEMBLY		89	0.70854	2.07228	0	0.00144427	0.041
GO_BONE_MORPHOGENESIS		109	0.741662	2.07104	0	0.00141848	0.041
GO_POSITIVE_REGULATION_OF_PHOSPHATIDYLINOSITOL_3_KINASE_SIGNALING		84	0.695238	2.07074	0	0.00139359	0.041
GO_POSITIVE_REGULATION_OF_WNT_SIGNALING_PATHWAY		164	0.598811	2.06941	0	0.00143471	0.042
GO_NEGATIVE_REGULATION_OF_TRANSMEMBRANE_RECEPTOR_PROTEIN_SERINE_THREONINE_KINASE_SIGNALING_PATHWAY		112	0.749179	2.06633	0	0.00158743	0.045
GO_REGULATION_OF_TRANSMEMBRANE_RECEPTOR_PROTEIN_SERINE_THREONINE_KINASE_SIGNALING_PATHWAY		217	0.689264	2.06613	0	0.00156097	0.045
GO_OSSIFICATION		366	0.682166	2.06588	0	0.00160239	0.047
GO_AXON_DEVELOPMENT		491	0.593238	2.06274	0	0.00159679	0.047
GO_NEUROMUSCULAR_PROCESS_CONTROLLING_BALANCE		46	0.617193	2.06243	0	0.00157144	0.047
GO_GLYCOPROTEIN_METABOLIC_PROCESS		127	0.641766	2.06232	0	0.00154689	0.047
GO_REGULATION_OF_DNA_TEMPLATED_TRANSCRIPTION_INITIATION		36	0.59968	2.06192	0	0.00152309	0.047
GO_ARTERY_DEVELOPMENT		86	0.800648	2.06184	0	0.00150001	0.047
GO_MYELOID_CELL_DEVELOPMENT		66	0.728897	2.06103	0	0.00151882	0.047
GO_NEGATIVE_REGULATION_OF_CELLULAR_RESPONSE_TO_GROWTH_FACTOR_STIMULUS		143	0.734661	2.0574	0	0.00167858	0.051
GO_REGULATION_OF_ENDOTHELIAL_CELL_MIGRATION		156	0.667872	2.05594	0	0.00174609	0.052
GO_CARDIAC_SEPTUM_DEVELOPMENT		107	0.721413	2.05559	0	0.00172115	0.052
GO_RESPONSE_TO_TRANSFORMING_GROWTH_FACTOR_BETA		236	0.662695	2.05446	0	0.0017559	0.054
GO_STRIATED_MUSCLE_CELL_PROLIFERATION		64	0.671413	2.05432	0	0.00173151	0.054
GO_POSITIVE_REGULATION_OF_CELL_PROJECTION_ORGANIZATION		362	0.555404	2.05333	0	0.00170779	0.054
GO_CELL_GROWTH		450	0.550127	2.05189	0	0.00176848	0.056
GO_CELL_JUNCTION_ORGANIZATION		281	0.600637	2.05101	0	0.0017449	0.056
GO_SYMPATHETIC_NERVOUS_SYSTEM_DEVELOPMENT		21	0.806528	2.05097	0	0.00172194	0.056
GO_CELL_JUNCTION_ASSEMBLY		232	0.611169	2.04946	0	0.00175523	0.058
GO_EYE_MORPHOGENESIS		145	0.618896	2.04825	0	0.00178747	0.06
GO_REGULATION_OF_CELLULAR_COMPONENT_SIZE		351	0.531911	2.04762	0	0.00176484	0.06
GO_POSITIVE_REGULATION_OF_ENDOTHELIAL_CELL_MIGRATION		99	0.697137	2.04747	0	0.00174278	0.06
GO_REGULATION_OF_EPITHELIAL_CELL_MIGRATION		216	0.641201	2.04735	0	0.00172126	0.06
GO_STEM_CELL_DIFFERENTIATION		238	0.572198	2.04732	0	0.00170027	0.06
GO_POSITIVE_REGULATION_OF_CANONICAL_WNT_SIGNALING_PATHWAY		134	0.569635	2.04731	0	0.00167979	0.06
GO_ARTERY_MORPHOGENESIS		63	0.8062	2.04691	0	0.00165979	0.06
GO_REGULATION_OF_STEM_CELL_DIFFERENTIATION		106	0.496121	2.0459	0	0.00167595	0.062
GO_RESPIRATORY_SYSTEM_DEVELOPMENT		194	0.647089	2.04576	0	0.00165646	0.062
GO_FORMATION_OF_PRIMARY_GERM_LAYER		110	0.71034	2.04507	0	0.00169974	0.063
GO_MUSCLE_CELL_DIFFERENTIATION		331	0.602633	2.04464	0	0.00171875	0.065
GO_REGULATION_OF_EXTENT_OF_CELL_GROWTH		103	0.60859	2.04388	0	0.00169944	0.065
GO_SYNAPSE_ORGANIZATION		394	0.569878	2.0434	0	0.00171605	0.066
GO_OSTEOBLAST_DIFFERENTIATION		199	0.660782	2.04252	0	0.00173949	0.067
GO_MUSCLE_ORGAN_MORPHOGENESIS		85	0.68236	2.0418	0	0.00172058	0.067
GO_POSITIVE_REGULATION_OF_CYTOSKELETON_ORGANIZATION		214	0.567694	2.04141	0	0.0017221	0.067
GO_AUTONOMIC_NERVOUS_SYSTEM_DEVELOPMENT		43	0.750021	2.04009	0	0.0017358	0.069
GO_STRIATED_MUSCLE_CELL_DIFFERENTIATION		254	0.610087	2.03933	0	0.00175478	0.07
GO_CELL_SUBSTRATE_ADHESION		325	0.685442	2.03657	0	0.00187584	0.073
GO_MULTI_MULTICELLULAR_ORGANISM_PROCESS		214	0.581267	2.03526	0	0.00186685	0.074
GO_POSITIVE_REGULATION_OF_EPITHELIAL_CELL_MIGRATION		140	0.661132	2.03495	0	0.0018478	0.074
GO_REGULATION_OF_ACTIN_FILAMENT_ORGANIZATION		244	0.599421	2.03354	0	0.00185557	0.076
GO_NEURON_PROJECTION_EXTENSION		156	0.565904	2.03245	0	0.00186384	0.076
GO_FACE_DEVELOPMENT		49	0.707839	2.03186	0	0.00186187	0.076
GO_INTEGRIN_MEDIATED_SIGNALING_PATHWAY		96	0.730375	2.03146	0	0.00184361	0.076
GO_ROOF_OF_MOUTH_DEVELOPMENT		87	0.706493	2.03093	0	0.00184147	0.076
GO_REGULATION_OF_HEART_GROWTH		64	0.67745	2.03077	0	0.00182376	0.076
GO_ENDOTHELIAL_CELL_MIGRATION		199	0.663878	2.03069	0	0.00180639	0.076
GO_NEGATIVE_REGULATION_OF_ION_TRANSPORT		138	0.643163	2.03012	0	0.00178935	0.076
GO_CARDIAC_MUSCLE_CELL_DIFFERENTIATION		110	0.649495	2.02999	0	0.00177263	0.076
GO_DEVELOPMENTAL_CELL_GROWTH		210	0.57388	2.02746	0	0.00185489	0.08
GO_CARDIAC_CHAMBER_MORPHOGENESIS		127	0.685835	2.02714	0	0.00183787	0.08
GO_TRANSFORMING_GROWTH_FACTOR_BETA_RECEPTOR_SIGNALING_PATHWAY		181	0.648589	2.02684	0	0.00182116	0.08
GO_CARDIAC_MUSCLE_CELL_PROLIFERATION		50	0.69801	2.02659	0	0.00182713	0.081
GO_ACTIN_FILAMENT_BUNDLE_ORGANIZATION		149	0.608406	2.02631	0	0.00182461	0.081
GO_NEGATIVE_REGULATION_OF_ENDOCYTOSIS		40	0.695857	2.02554	0	0.00181852	0.082
GO_CELL_MATRIX_ADHESION		210	0.685914	2.0243	0	0.00183777	0.084
GO_AORTA_DEVELOPMENT		54	0.763037	2.02383	0	0.0018487	0.085
GO_SUBSTRATE_ADHESION_DEPENDENT_CELL_SPREADING		86	0.681851	2.0232	0	0.00184399	0.086
GO_CEREBELLAR_CORTEX_DEVELOPMENT		45	0.569425	2.02192	0	0.00184175	0.086
GO_POSITIVE_REGULATION_OF_NEURON_DIFFERENTIATION		346	0.563484	2.02127	0	0.00184243	0.087
GO_ACTIN_POLYMERIZATION_OR_DEPOLYMERIZATION		194	0.560003	2.01847	0	0.00186309	0.09
GO_CRANIAL_SKELETAL_SYSTEM_DEVELOPMENT		66	0.677554	2.01832	0	0.00185743	0.091
GO_BONE_CELL_DEVELOPMENT		34	0.78457	2.01791	0	0.00184208	0.091
GO_REGULATION_OF_ACTIN_FILAMENT_BASED_PROCESS		363	0.611221	2.01733	0	0.00187317	0.093
GO_PLATELET_ACTIVATION		150	0.645048	2.01579	0	0.00194174	0.097
GO_TISSUE_MIGRATION		284	0.646026	2.01332	0	0.00193588	0.098
GO_NEGATIVE_REGULATION_OF_PROTEIN_COMPLEX_ASSEMBLY		125	0.55717	2.01309	0	0.00193043	0.098
GO_SENSORY_ORGAN_MORPHOGENESIS		247	0.597069	2.01215	0	0.00193702	0.098
GO_AMEBOIDAL_TYPE_CELL_MIGRATION		384	0.607526	2.01094	0	0.00200342	0.098
GO_REGULATION_OF_BMP_SIGNALING_PATHWAY		80	0.737132	2.01093	0	0.00198777	0.098
GO_POSITIVE_REGULATION_OF_STRIATED_MUSCLE_CELL_DIFFERENTIATION		57	0.664679	2.01055	0	0.00199414	0.099
GO_REGULATION_OF_MESENCHYMAL_CELL_PROLIFERATION		34	0.774405	2.01042	0	0.0019788	0.099
GO_CARDIOCYTE_DIFFERENTIATION		142	0.645933	2.00916	0	0.00201453	0.1
GO_CONNECTIVE_TISSUE_DEVELOPMENT		262	0.684401	2.00881	0	0.00199927	0.1
GO_CARTILAGE_DEVELOPMENT		203	0.712135	2.00837	0	0.00199334	0.1
GO_IN_UTERO_EMBRYONIC_DEVELOPMENT		334	0.502059	2.00815	0	0.00199039	0.1
GO_REGULATION_OF_CELL_JUNCTION_ASSEMBLY		87	0.69266	2.00788	0	0.00197565	0.1
GO_NEUROMUSCULAR_PROCESS		102	0.572602	2.00777	0	0.00198142	0.1
GO_OUTFLOW_TRACT_MORPHOGENESIS		77	0.740986	2.00741	0	0.00196696	0.1
GO_POSITIVE_REGULATION_OF_STRESS_FIBER_ASSEMBLY		51	0.68683	2.00683	0	0.00196834	0.101
GO_LOCALIZATION_WITHIN_MEMBRANE		145	0.535146	2.00618	0	0.00196496	0.102
GO_REGULATION_OF_PROTEIN_POLYMERIZATION		197	0.539592	2.00481	0	0.00203003	0.105
GO_PROTEIN_POLYMERIZATION		259	0.538975	2.00435	0	0.00203095	0.106
GO_REPRODUCTIVE_SYSTEM_DEVELOPMENT		413	0.541154	2.00401	0	0.0020261	0.106
GO_RESPONSE_TO_BMP		154	0.651194	2.00284	0	0.00203573	0.107
GO_EPHRIN_RECEPTOR_SIGNALING_PATHWAY		83	0.533805	2.0028	0	0.00202159	0.107
GO_ESTABLISHMENT_OR_MAINTENANCE_OF_CELL_POLARITY		202	0.526943	2.00266	0	0.00203185	0.108
GO_HEMATOPOIETIC_PROGENITOR_CELL_DIFFERENTIATION		155	0.508397	2.00202	0	0.00202527	0.109
GO_RHO_PROTEIN_SIGNAL_TRANSDUCTION		190	0.572531	2.0017	0	0.00202641	0.11
GO_NEURON_PROJECTION_GUIDANCE		259	0.60968	2.00126	0	0.00203382	0.11
GO_LAMELLIPODIUM_ORGANIZATION		81	0.586882	2.00025	0	0.00206565	0.114
GO_CELLULAR_RESPONSE_TO_AMINO_ACID_STIMULUS		63	0.671585	2.00002	0	0.00205188	0.114
GO_ENDOCHONDRAL_BONE_MORPHOGENESIS		70	0.736347	1.99978	0	0.00205894	0.114
GO_SYNCYTIUM_FORMATION		52	0.70747	1.99857	0	0.00207794	0.115
GO_MESENCHYME_DEVELOPMENT		260	0.677301	1.99838	0	0.00207151	0.115
GO_POSITIVE_REGULATION_OF_CELLULAR_COMPONENT_BIOGENESIS		500	0.500023	1.99702	0	0.00212087	0.117
GO_MEMBRANE_PROTEIN_PROTEOLYSIS		57	0.623464	1.99666	0	0.00211935	0.117
GO_VENTRICULAR_SEPTUM_DEVELOPMENT		70	0.73716	1.99553	0	0.00214281	0.119
GO_RESPONSE_TO_FIBROBLAST_GROWTH_FACTOR		141	0.602664	1.995	0	0.00214332	0.119
GO_BODY_MORPHOGENESIS		50	0.739283	1.99496	0	0.00212976	0.119
GO_REGULATION_OF_CELLULAR_RESPONSE_TO_TRANSFORMING_GROWTH_FACTOR_BETA_STIMULUS		110	0.701512	1.99376	0	0.00216711	0.121
GO_NEGATIVE_REGULATION_OF_LOCOMOTION		314	0.639686	1.99314	0	0.00216876	0.123
GO_PROTEOGLYCAN_BIOSYNTHETIC_PROCESS		66	0.72364	1.9917	0	0.00217202	0.124
GO_CONTRACTILE_ACTIN_FILAMENT_BUNDLE_ASSEMBLY		92	0.639247	1.99136	0	0.00220313	0.127
GO_NEGATIVE_REGULATION_OF_CELL_GROWTH		177	0.610537	1.99122	0	0.00218962	0.127
GO_REGULATION_OF_CYTOSKELETON_ORGANIZATION		500	0.550174	1.99041	0	0.00220205	0.127
GO_LYTIC_VACUOLE_ORGANIZATION		56	0.601947	1.98907	0	0.0022259	0.128
GO_REGULATION_OF_CELL_SHAPE		140	0.681222	1.98627	0	0.00227221	0.132
GO_CELL_SUBSTRATE_JUNCTION_ASSEMBLY		96	0.712276	1.9861	0	0.0022689	0.132
GO_NEGATIVE_REGULATION_OF_ION_TRANSMEMBRANE_TRANSPORT		87	0.646273	1.98566	0	0.00226263	0.132
GO_MATERNAL_PLACENTA_DEVELOPMENT		32	0.731879	1.9856	0	0.00224924	0.132
GO_CHONDROCYTE_DIFFERENTIATION		116	0.772769	1.98549	0	0.00223601	0.132
GO_NEGATIVE_REGULATION_OF_NEURON_PROJECTION_DEVELOPMENT		146	0.586941	1.98546	0	0.00222293	0.132
GO_ACTIN_FILAMENT_POLYMERIZATION		166	0.561955	1.98429	0	0.00225484	0.134
GO_CORONARY_VASCULATURE_DEVELOPMENT		47	0.736246	1.98258	0	0.00232317	0.137
GO_FEMALE_SEX_DIFFERENTIATION		113	0.59066	1.98225	0	0.00232809	0.138
GO_CYTOPLASMIC_SEQUESTERING_OF_PROTEIN		24	0.650597	1.98101	0.0021097	0.00235944	0.14
GO_REGULATION_OF_CELL_SUBSTRATE_ADHESION		200	0.679563	1.98054	0	0.00238523	0.14
GO_MOTOR_NEURON_AXON_GUIDANCE		23	0.752492	1.98011	0	0.00237176	0.14
GO_NEGATIVE_REGULATION_OF_DNA_BINDING_TRANSCRIPTION_FACTOR_ACTIVITY		153	0.588047	1.97978	0	0.00237596	0.141
GO_ACTIN_CYTOSKELETON_REORGANIZATION		98	0.649122	1.9795	0	0.00236269	0.141
GO_RAS_PROTEIN_SIGNAL_TRANSDUCTION		408	0.516737	1.97903	0	0.00236281	0.142
GO_POSTSYNAPSE_ORGANIZATION		158	0.547547	1.97819	0	0.00237037	0.144
GO_EXTRACELLULAR_STRUCTURE_ORGANIZATION		410	0.747951	1.97814	0	0.00235735	0.144
GO_HEAD_MORPHOGENESIS		37	0.736195	1.97738	0	0.00238094	0.148
GO_HOMOTYPIC_CELL_CELL_ADHESION		76	0.632049	1.97684	0	0.002368	0.148
GO_CARTILAGE_DEVELOPMENT_INVOLVED_IN_ENDOCHONDRAL_BONE_MORPHOGENESIS		46	0.759549	1.97555	0	0.00240562	0.15
GO_NEGATIVE_REGULATION_OF_TRANSMEMBRANE_TRANSPORT		107	0.610147	1.97532	0	0.00240478	0.15
GO_CARDIAC_SEPTUM_MORPHOGENESIS		74	0.714101	1.97497	0	0.00240022	0.15
GO_NEURAL_TUBE_DEVELOPMENT		158	0.578869	1.97486	0	0.00239625	0.151
GO_ENDOCYTIC_RECYCLING		43	0.540127	1.97386	0	0.00245246	0.153
GO_MUSCLE_CELL_DEVELOPMENT		167	0.604901	1.97367	0	0.00244962	0.153
GO_TUBE_CLOSURE		90	0.630133	1.97292	0	0.00244681	0.153
GO_REGULATION_OF_AUTOPHAGY		304	0.479845	1.97181	0	0.00244825	0.153
GO_GROWTH_PLATE_CARTILAGE_DEVELOPMENT		35	0.820771	1.97033	0	0.00244534	0.153
GO_REGULATION_OF_EMBRYONIC_DEVELOPMENT		125	0.617434	1.97018	0	0.00243899	0.154
GO_FIBROBLAST_GROWTH_FACTOR_RECEPTOR_SIGNALING_PATHWAY		107	0.605714	1.96946	0	0.0024735	0.157
GO_ENDODERM_DEVELOPMENT		73	0.743632	1.96847	0	0.00253792	0.16
GO_DOPAMINERGIC_NEURON_DIFFERENTIATION		36	0.708859	1.96831	0	0.00254767	0.16
GO_NEGATIVE_REGULATION_OF_NERVOUS_SYSTEM_DEVELOPMENT		294	0.535748	1.96807	0	0.00254437	0.161
GO_REGULATION_OF_MUSCLE_ORGAN_DEVELOPMENT		134	0.605345	1.96768	0	0.00255714	0.162
GO_CARDIAC_MUSCLE_TISSUE_MORPHOGENESIS		68	0.657181	1.96768	0	0.00254435	0.162
GO_HOMOPHILIC_CELL_ADHESION_VIA_PLASMA_MEMBRANE_ADHESION_MOLECULES		145	0.641224	1.96639	0	0.00257732	0.166
GO_REGULATION_OF_ANATOMICAL_STRUCTURE_SIZE		479	0.530975	1.96581	0	0.0025913	0.167
GO_POSITIVE_REGULATION_OF_ENDOCYTOSIS		94	0.672791	1.96554	0	0.0025839	0.168
GO_REGULATION_OF_CATION_TRANSMEMBRANE_TRANSPORT		306	0.552665	1.96553	0	0.00257124	0.168
GO_REGULATION_OF_DEVELOPMENTAL_GROWTH		311	0.526389	1.96547	0	0.00255869	0.168
GO_REGULATION_OF_CELL_MATRIX_ADHESION		110	0.663868	1.96478	0	0.00257412	0.17
GO_REGULATION_OF_ADHERENS_JUNCTION_ORGANIZATION		67	0.716709	1.96364	0	0.00261631	0.171
GO_HEART_VALVE_DEVELOPMENT		55	0.771837	1.96353	0	0.00260373	0.171
GO_REGULATION_OF_CYTOPLASMIC_TRANSPORT		24	0.678748	1.96345	0	0.00259127	0.171
GO_ACTOMYOSIN_STRUCTURE_ORGANIZATION		185	0.608597	1.96278	0	0.00260618	0.173
GO_DEVELOPMENT_OF_PRIMARY_FEMALE_SEXUAL_CHARACTERISTICS		99	0.588648	1.96208	0	0.00264913	0.179
GO_BRANCHING_INVOLVED_IN_BLOOD_VESSEL_MORPHOGENESIS		30	0.715698	1.96158	0	0.00266726	0.18
GO_SYNAPTIC_TRANSMISSION_GLUTAMATERGIC		89	0.606811	1.96156	0	0.00265474	0.18
GO_NEGATIVE_REGULATION_OF_CELL_DEVELOPMENT		318	0.560345	1.96132	0	0.00264234	0.18
GO_MUSCLE_CELL_PROLIFERATION		190	0.620144	1.96092	0	0.00264401	0.181
GO_REGULATION_OF_MAP_KINASE_ACTIVITY		321	0.569847	1.95974	0	0.0026683	0.183
GO_REGULATION_OF_SYNAPTIC_TRANSMISSION_GLUTAMATERGIC		67	0.667093	1.95923	0	0.00266485	0.183
GO_REGULATION_OF_SYNAPSE_STRUCTURE_OR_ACTIVITY		222	0.545671	1.95912	0	0.00266117	0.183
GO_REGULATION_OF_ORGAN_GROWTH		90	0.59637	1.95816	0	0.00270962	0.184
GO_REGULATION_OF_ACTOMYOSIN_STRUCTURE_ORGANIZATION		88	0.630688	1.95808	0	0.00270898	0.184
GO_POSITIVE_REGULATION_OF_MAP_KINASE_ACTIVITY		249	0.572626	1.95741	0	0.00272351	0.186
GO_EMBRYONIC_SKELETAL_SYSTEM_DEVELOPMENT		121	0.681974	1.95734	0	0.00271124	0.186
GO_REGULATION_OF_MICROTUBULE_POLYMERIZATION_OR_DEPOLYMERIZATION		74	0.563919	1.95732	0	0.00269908	0.186
GO_UROGENITAL_SYSTEM_DEVELOPMENT		324	0.615418	1.95687	0	0.00270391	0.186
GO_PHAGOSOME_MATURATION		41	0.685574	1.95659	0	0.00269189	0.186
GO_REGULATION_OF_CARTILAGE_DEVELOPMENT		66	0.763922	1.95624	0	0.00269379	0.188
GO_EMBRYONIC_ORGAN_MORPHOGENESIS		275	0.583837	1.95481	0	0.0027224	0.19
GO_NEGATIVE_REGULATION_OF_LEUKOCYTE_DIFFERENTIATION		95	0.662466	1.95462	0	0.00272019	0.191
GO_REGULATION_OF_VESICLE_MEDIATED_TRANSPORT		499	0.520062	1.95452	0	0.00271261	0.191
GO_STEM_CELL_PROLIFERATION		112	0.605926	1.95449	0	0.00270081	0.191
GO_SMOOTHENED_SIGNALING_PATHWAY		132	0.589166	1.95448	0	0.00269548	0.191
GO_PLATELET_AGGREGATION		57	0.653289	1.95438	0	0.00268386	0.191
GO_NEGATIVE_REGULATION_OF_CYTOSKELETON_ORGANIZATION		135	0.580313	1.95417	0	0.00268346	0.192
GO_POSITIVE_REGULATION_OF_RECEPTOR_MEDIATED_ENDOCYTOSIS		49	0.747536	1.95365	0	0.00271785	0.198
GO_NEGATIVE_REGULATION_OF_SUPRAMOLECULAR_FIBER_ORGANIZATION		127	0.61912	1.95321	0	0.00272489	0.199
GO_POSITIVE_REGULATION_OF_ACTIN_FILAMENT_BUNDLE_ASSEMBLY		60	0.681317	1.95311	0	0.00271335	0.199
GO_NEGATIVE_REGULATION_OF_CELL_SUBSTRATE_ADHESION		60	0.746281	1.95291	0	0.00270985	0.199
GO_PHOSPHATIDYLINOSITOL_3_KINASE_SIGNALING		140	0.611793	1.95289	0	0.00269847	0.199
GO_REGULATION_OF_METANEPHROS_DEVELOPMENT		22	0.803466	1.95247	0	0.00270362	0.199
GO_RENAL_SYSTEM_DEVELOPMENT		288	0.628918	1.95107	0	0.00275598	0.203
GO_REGULATION_OF_MUSCLE_CELL_DIFFERENTIATION		146	0.599012	1.95018	0	0.0027793	0.205
GO_REGULATION_OF_OSSIFICATION		181	0.685607	1.95014	0	0.00276782	0.205
GO_REGULATION_OF_SMOOTHENED_SIGNALING_PATHWAY		77	0.662598	1.94977	0	0.00276044	0.205
GO_POSITIVE_REGULATION_OF_PROTEIN_SERINE_THREONINE_KINASE_ACTIVITY		319	0.544957	1.94928	0	0.00276564	0.205
GO_REGULATION_OF_CHONDROCYTE_DIFFERENTIATION		47	0.798088	1.94856	0	0.00280311	0.209
GO_NEGATIVE_REGULATION_OF_CELL_MOTILITY		269	0.655804	1.94705	0	0.00285341	0.212
GO_LENS_DEVELOPMENT_IN_CAMERA_TYPE_EYE		70	0.632547	1.94624	0	0.00288698	0.215
GO_MESODERM_MORPHOGENESIS		67	0.632034	1.94549	0	0.00290806	0.217
GO_REGULATION_OF_CARDIAC_MUSCLE_CELL_MEMBRANE_REPOLARIZATION		24	0.771037	1.94408	0	0.00299241	0.221
GO_POSITIVE_REGULATION_OF_DNA_TEMPLATED_TRANSCRIPTION_INITIATION		26	0.627684	1.94251	0	0.00306204	0.223
GO_EPITHELIAL_TUBE_MORPHOGENESIS		310	0.582077	1.94227	0	0.00306798	0.225
GO_REGULATION_OF_DNA_BINDING_TRANSCRIPTION_FACTOR_ACTIVITY		405	0.538224	1.94207	0	0.0030624	0.225
GO_PROTEOGLYCAN_METABOLIC_PROCESS		72	0.723027	1.94179	0	0.00306474	0.225
GO_CELL_DIFFERENTIATION_INVOLVED_IN_KIDNEY_DEVELOPMENT		53	0.717978	1.94169	0	0.00306713	0.226
GO_REGULATION_OF_PROTEIN_COMPLEX_ASSEMBLY		409	0.477226	1.94094	0	0.00308193	0.227
GO_REGULATION_OF_CALCIUM_MEDIATED_SIGNALING		95	0.638294	1.94094	0	0.00306989	0.227
GO_MACROPHAGE_DIFFERENTIATION		40	0.77586	1.94066	0	0.00306826	0.227
GO_NEGATIVE_REGULATION_OF_TRANSPORTER_ACTIVITY		73	0.618841	1.94033	0	0.00308656	0.228
GO_NEGATIVE_REGULATION_OF_CELL_PROJECTION_ORGANIZATION		172	0.573058	1.9403	0	0.00307464	0.228
GO_NEURAL_PRECURSOR_CELL_PROLIFERATION		143	0.57897	1.93936	0	0.00311876	0.231
GO_LAMELLIPODIUM_ASSEMBLY		63	0.564237	1.93885	0	0.00315076	0.234
GO_MESENCHYMAL_CELL_DIFFERENTIATION		207	0.652678	1.93692	0	0.00323663	0.241
GO_REGULATION_OF_ACTIN_FILAMENT_BUNDLE_ASSEMBLY		91	0.658282	1.93681	0	0.00322935	0.242
GO_APOPTOTIC_CELL_CLEARANCE		40	0.778142	1.93651	0	0.00324503	0.243
GO_PEROXISOME_PROLIFERATOR_ACTIVATED_RECEPTOR_SIGNALING_PATHWAY		20	0.756209	1.93616	0	0.0032447	0.243
GO_FIBROBLAST_PROLIFERATION		83	0.613799	1.9359	0	0.00324646	0.243
GO_TUBE_FORMATION		145	0.581763	1.93553	0	0.00326272	0.245
GO_NEGATIVE_REGULATION_OF_CATION_CHANNEL_ACTIVITY		40	0.659336	1.935	0	0.00325578	0.246
GO_NEPHRON_DEVELOPMENT		139	0.658604	1.93476	0	0.00325065	0.246
GO_MONONUCLEAR_CELL_DIFFERENTIATION		35	0.669047	1.9336	0	0.00330936	0.246
GO_RESPONSE_TO_AMYLOID_BETA		37	0.759952	1.93299	0	0.0033445	0.247
GO_REGULATION_OF_EPITHELIAL_CELL_APOPTOTIC_PROCESS		74	0.667185	1.9313	0	0.00339174	0.248
GO_POSITIVE_REGULATION_OF_ENDOTHELIAL_CELL_CHEMOTAXIS		15	0.830981	1.93097	0	0.00337932	0.248
GO_MATERNAL_PROCESS_INVOLVED_IN_FEMALE_PREGNANCY		58	0.644479	1.93096	0	0.00336698	0.248
GO_EMBRYO_IMPLANTATION		46	0.700025	1.93079	0	0.00336643	0.249
GO_NEGATIVE_REGULATION_OF_CELL_MATRIX_ADHESION		36	0.754981	1.93076	0	0.00335423	0.249
GO_NEUROBLAST_PROLIFERATION		56	0.649484	1.93036	0	0.00337557	0.249
GO_MRNA_TRANSCRIPTION_BY_RNA_POLYMERASE_II		18	0.745793	1.93011	0.00214592	0.00337951	0.249
GO_REGULATION_OF_INTRACELLULAR_TRANSPORT		416	0.435848	1.9301	0	0.0033674	0.249
GO_APPENDAGE_DEVELOPMENT		172	0.616579	1.92959	0	0.00339045	0.25
GO_MUSCLE_SYSTEM_PROCESS		431	0.593752	1.92946	0	0.00338362	0.25
GO_VENTRICULAR_TRABECULA_MYOCARDIUM_MORPHOGENESIS		16	0.792593	1.92892	0	0.00341725	0.252
GO_EPITHELIAL_CELL_APOPTOTIC_PROCESS		97	0.614832	1.92816	0	0.00347885	0.254
GO_ENDOTHELIUM_DEVELOPMENT		112	0.651923	1.92801	0	0.00347344	0.254
GO_MORPHOGENESIS_OF_EMBRYONIC_EPITHELIUM		149	0.601442	1.92783	0	0.00346779	0.254
GO_NEGATIVE_REGULATION_OF_NEURON_DIFFERENTIATION		216	0.545143	1.92742	0	0.00347584	0.255
GO_REGULATION_OF_PHOSPHATIDYLINOSITOL_3_KINASE_SIGNALING		117	0.618352	1.92733	0	0.00346372	0.255
GO_EMBRYONIC_EYE_MORPHOGENESIS		33	0.765217	1.92622	0	0.00349909	0.256
GO_SECONDARY_PALATE_DEVELOPMENT		23	0.778613	1.9262	0	0.00348698	0.256
GO_POSITIVE_REGULATION_OF_PEPTIDYL_SERINE_PHOSPHORYLATION		99	0.552945	1.92608	0	0.00347865	0.256
GO_REGULATION_OF_RHO_PROTEIN_SIGNAL_TRANSDUCTION		132	0.563195	1.92606	0	0.00346669	0.256
GO_OVULATION_CYCLE		66	0.673647	1.92525	0	0.00349275	0.258
GO_EPITHELIAL_CELL_DIFFERENTIATION_INVOLVED_IN_KIDNEY_DEVELOPMENT		43	0.736707	1.92489	0	0.0035254	0.258
GO_REGULATION_OF_CARDIAC_MUSCLE_TISSUE_DEVELOPMENT		78	0.656841	1.92333	0	0.00360447	0.26
GO_MUSCLE_CONTRACTION		342	0.614409	1.92278	0	0.00364219	0.264
GO_ENDOTHELIAL_CELL_PROLIFERATION		139	0.674544	1.92242	0	0.00364429	0.265
GO_HINDBRAIN_DEVELOPMENT		147	0.509403	1.92229	0	0.00363604	0.265
GO_EMBRYONIC_SKELETAL_SYSTEM_MORPHOGENESIS		91	0.670806	1.92163	0	0.00365138	0.266
GO_POSITIVE_REGULATION_OF_ANIMAL_ORGAN_MORPHOGENESIS		79	0.665578	1.92149	0	0.00363916	0.266
GO_POSITIVE_REGULATION_OF_EXTRINSIC_APOPTOTIC_SIGNALING_PATHWAY		50	0.667447	1.92144	0	0.00362703	0.266
GO_GLIOGENESIS		270	0.543408	1.9214	0	0.00362125	0.266
GO_REGULATION_OF_ENDOTHELIAL_CELL_CHEMOTAXIS		21	0.810039	1.92139	0	0.00360926	0.266
GO_REGULATION_OF_GTPASE_ACTIVITY		438	0.538278	1.91893	0	0.00371857	0.271
GO_EMBRYONIC_CRANIAL_SKELETON_MORPHOGENESIS		45	0.689908	1.9186	0	0.0037363	0.272
GO_APPENDAGE_MORPHOGENESIS		145	0.631132	1.91842	0	0.00373016	0.272
GO_INOSITOL_LIPID_MEDIATED_SIGNALING		172	0.574692	1.91836	0	0.00372192	0.272
GO_POSITIVE_REGULATION_OF_ADHERENS_JUNCTION_ORGANIZATION		31	0.676088	1.91819	0	0.00372104	0.273
GO_PATHWAY_RESTRICTED_SMAD_PROTEIN_PHOSPHORYLATION		60	0.662357	1.91715	0	0.00373823	0.274
GO_REGULATION_OF_MESODERM_DEVELOPMENT		16	0.775898	1.91708	0	0.00372613	0.274
GO_REGULATION_OF_SMALL_GTPASE_MEDIATED_SIGNAL_TRANSDUCTION		320	0.515399	1.91705	0	0.00371411	0.274
GO_POSITIVE_REGULATION_OF_PROTEIN_BINDING		91	0.571665	1.91638	0	0.00372019	0.276
GO_EPITHELIAL_TO_MESENCHYMAL_TRANSITION		131	0.666708	1.91605	0	0.00372887	0.278
GO_REGULATION_OF_OSTEOBLAST_DIFFERENTIATION		111	0.673078	1.9151	0	0.00378124	0.281
GO_EPITHELIAL_CELL_PROLIFERATION		369	0.603363	1.91492	0	0.00377303	0.281
GO_NEGATIVE_REGULATION_OF_CARTILAGE_DEVELOPMENT		27	0.866896	1.91412	0	0.00380254	0.283
GO_BONE_GROWTH		45	0.796112	1.914	0	0.00379647	0.283
GO_RESPONSE_TO_MURAMYL_DIPEPTIDE		20	0.704108	1.91297	0.002	0.00384988	0.287
GO_REGULATION_OF_TRANS_SYNAPTIC_SIGNALING		420	0.510765	1.91268	0	0.00387532	0.29
GO_NEGATIVE_REGULATION_OF_SMOOTHENED_SIGNALING_PATHWAY		29	0.700266	1.91102	0	0.00391364	0.292
GO_POSITIVE_REGULATION_OF_GROWTH		243	0.470094	1.91035	0	0.00395847	0.296
GO_POSITIVE_REGULATION_OF_MESENCHYMAL_CELL_PROLIFERATION		26	0.75827	1.91006	0	0.00396215	0.297
GO_BIOMINERAL_TISSUE_DEVELOPMENT		151	0.675123	1.90898	0	0.00399963	0.298
GO_MAINTENANCE_OF_PROTEIN_LOCATION		104	0.526342	1.90838	0	0.00403124	0.301
GO_CRANIAL_NERVE_MORPHOGENESIS		27	0.738258	1.90831	0	0.00402229	0.302
GO_MORPHOGENESIS_OF_A_BRANCHING_STRUCTURE		195	0.625536	1.90824	0	0.00401697	0.303
GO_EXTRACELLULAR_MATRIX_DISASSEMBLY		78	0.736877	1.90801	0	0.00401008	0.303
GO_MUSCLE_CELL_MIGRATION		81	0.731582	1.90785	0	0.00399782	0.303
GO_REGULATION_OF_MICROTUBULE_DEPOLYMERIZATION		28	0.739905	1.90674	0	0.00405913	0.307
GO_REGULATION_OF_CALCIUM_ION_TRANSPORT_INTO_CYTOSOL		92	0.671351	1.90572	0	0.0040937	0.311
GO_DENDRITE_DEVELOPMENT		218	0.493616	1.90565	0	0.00408435	0.312
GO_REGULATION_OF_MYELOID_CELL_DIFFERENTIATION		234	0.576795	1.90546	0	0.00408831	0.313
GO_NEGATIVE_REGULATION_OF_GROWTH		248	0.567072	1.90499	0	0.00410297	0.315
GO_CRANIOFACIAL_SUTURE_MORPHOGENESIS		18	0.840967	1.90466	0	0.00410248	0.315
GO_NEGATIVE_REGULATION_OF_STEM_CELL_DIFFERENTIATION		19	0.673751	1.90461	0	0.00409577	0.315
GO_POSITIVE_REGULATION_OF_VASCULAR_ENDOTHELIAL_CELL_PROLIFERATION		15	0.748158	1.90419	0	0.00410129	0.317
GO_CARDIAC_CELL_DEVELOPMENT		81	0.603382	1.90406	0	0.00410259	0.317
GO_NEGATIVE_REGULATION_OF_PROTEIN_POLYMERIZATION		65	0.595087	1.90399	0.00208333	0.00409041	0.317
GO_RESPIRATORY_GASEOUS_EXCHANGE		64	0.60668	1.90393	0	0.00407831	0.317
GO_CELL_FATE_COMMITMENT		247	0.546916	1.90346	0	0.00409751	0.318
GO_FACE_MORPHOGENESIS		31	0.756374	1.90272	0	0.00411832	0.319
GO_SEMI_LUNAR_VALVE_DEVELOPMENT		36	0.826272	1.90267	0	0.00411427	0.319
GO_VENTRICULAR_CARDIAC_MUSCLE_TISSUE_DEVELOPMENT		54	0.632115	1.90208	0	0.00413112	0.32
GO_POSITIVE_REGULATION_OF_PATHWAY_RESTRICTED_SMAD_PROTEIN_PHOSPHORYLATION		44	0.629086	1.90193	0	0.00413794	0.322
GO_CARDIAC_ATRIUM_DEVELOPMENT		34	0.725742	1.90072	0	0.00419982	0.325
GO_NEGATIVE_REGULATION_OF_LYMPHOCYTE_DIFFERENTIATION		50	0.643731	1.90042	0	0.00419722	0.327
GO_POSITIVE_REGULATION_OF_CELL_ADHESION		383	0.631366	1.90037	0	0.00418509	0.327
GO_NEGATIVE_REGULATION_OF_HEMOPOIESIS		143	0.592853	1.90009	0	0.00419656	0.327
GO_NEGATIVE_REGULATION_OF_CELL_MORPHOGENESIS_INVOLVED_IN_DIFFERENTIATION		94	0.5753	1.8997	0	0.00421203	0.327
GO_CELLULAR_COMPONENT_ASSEMBLY_INVOLVED_IN_MORPHOGENESIS		105	0.622739	1.89923	0	0.00423262	0.327
GO_PROTEIN_PROCESSING		202	0.551034	1.89902	0	0.00423207	0.328
GO_REGULATION_OF_PROTEIN_AUTOPHOSPHORYLATION		46	0.691035	1.899	0	0.00422001	0.328
GO_REGULATION_OF_EARLY_ENDOSOME_TO_LATE_ENDOSOME_TRANSPORT		17	0.662826	1.89804	0.00437637	0.00428389	0.33
GO_REGULATION_OF_PROTEIN_COMPLEX_DISASSEMBLY		106	0.547467	1.89801	0.00206612	0.00427175	0.33
GO_NEGATIVE_REGULATION_OF_INTRACELLULAR_TRANSPORT		62	0.668608	1.89785	0	0.0042729	0.332
GO_EAR_MORPHOGENESIS		113	0.617228	1.8975	0	0.00430019	0.333
GO_AORTA_MORPHOGENESIS		32	0.6916	1.8972	0.00411523	0.00431937	0.335
GO_METENCEPHALON_DEVELOPMENT		107	0.485156	1.8969	0	0.00431758	0.335
GO_PEPTIDYL_TYROSINE_MODIFICATION		345	0.560846	1.89647	0	0.00432753	0.337
GO_REGULATION_OF_ION_TRANSMEMBRANE_TRANSPORT		438	0.513462	1.89641	0	0.00432157	0.337
GO_METANEPHROS_DEVELOPMENT		89	0.655042	1.89633	0	0.00431297	0.338
GO_NEGATIVE_REGULATION_OF_CHONDROCYTE_DIFFERENTIATION		20	0.907191	1.89618	0	0.00431834	0.339
GO_REGULATION_OF_GLIOGENESIS		114	0.563758	1.89501	0	0.0043778	0.341
GO_CAMERA_TYPE_EYE_MORPHOGENESIS		110	0.582976	1.89488	0	0.00436909	0.342
GO_DENDRITE_MORPHOGENESIS		137	0.522185	1.89474	0	0.0043682	0.343
GO_NEGATIVE_REGULATION_OF_BMP_SIGNALING_PATHWAY		45	0.759302	1.89433	0	0.00438845	0.344
GO_FIBROBLAST_MIGRATION		39	0.632105	1.8942	0	0.00439162	0.344
GO_OVULATION_CYCLE_PROCESS		45	0.674681	1.89371	0	0.00439465	0.346
GO_REGULATION_OF_PEPTIDYL_SERINE_PHOSPHORYLATION		131	0.526417	1.89288	0	0.00443403	0.348
GO_FOREBRAIN_GENERATION_OF_NEURONS		63	0.61873	1.89267	0	0.00443286	0.348
GO_REGULATION_OF_PROTEIN_BINDING		211	0.543611	1.89258	0	0.00442349	0.348
GO_REGULATION_OF_CALCIUM_ION_TRANSMEMBRANE_TRANSPORT		136	0.59351	1.89248	0	0.00443078	0.348
GO_NEGATIVE_REGULATION_OF_OSSIFICATION		69	0.643665	1.89212	0	0.00445267	0.349
GO_LYMPH_VESSEL_DEVELOPMENT		25	0.762109	1.89211	0	0.00445144	0.349
GO_ENDOTHELIAL_CELL_CHEMOTAXIS		27	0.794819	1.89209	0	0.0044424	0.349
GO_NEURON_PROJECTION_ARBORIZATION		17	0.781278	1.89206	0	0.00443498	0.349
GO_REGULATION_OF_PROTEIN_SERINE_THREONINE_KINASE_ACTIVITY		481	0.514989	1.89202	0	0.00442319	0.349
GO_REGULATION_OF_G_PROTEIN_COUPLED_RECEPTOR_SIGNALING_PATHWAY		143	0.547185	1.89106	0	0.00445712	0.349
GO_POSITIVE_REGULATION_OF_PROTEIN_POLYMERIZATION		125	0.517034	1.89085	0	0.00445634	0.349
GO_REGULATION_OF_BIOMINERAL_TISSUE_DEVELOPMENT		85	0.728154	1.8903	0	0.00446689	0.351
GO_MYELOID_LEUKOCYTE_DIFFERENTIATION		195	0.632598	1.88918	0	0.00451218	0.354
GO_POSITIVE_REGULATION_OF_DEVELOPMENTAL_GROWTH		160	0.50369	1.8891	0	0.00450034	0.354
GO_FILOPODIUM_ASSEMBLY		57	0.619594	1.88801	0	0.00454657	0.357
GO_VACUOLAR_ACIDIFICATION		19	0.657682	1.88776	0.00207039	0.00455247	0.357
GO_RESPONSE_TO_AMINO_ACID		106	0.565937	1.88768	0	0.00454563	0.358
GO_MESENCHYMAL_CELL_PROLIFERATION		45	0.718587	1.88686	0	0.00460327	0.363
GO_PLACENTA_BLOOD_VESSEL_DEVELOPMENT		31	0.640869	1.88623	0	0.00464975	0.365
GO_DEVELOPMENT_OF_PRIMARY_SEXUAL_CHARACTERISTICS		212	0.511463	1.88618	0	0.00464083	0.365
GO_VENTRICULAR_SEPTUM_MORPHOGENESIS		43	0.778097	1.88617	0	0.00462887	0.365
GO_BLOOD_VESSEL_ENDOTHELIAL_CELL_MIGRATION		116	0.640514	1.88598	0	0.00464567	0.367
GO_NEURON_MIGRATION		147	0.596136	1.88592	0	0.00464032	0.367
GO_ANIMAL_ORGAN_FORMATION		61	0.649195	1.88581	0	0.00463645	0.367
GO_FOREBRAIN_CELL_MIGRATION		59	0.622428	1.88577	0	0.00462462	0.367
GO_LAMELLIPODIUM_MORPHOGENESIS		17	0.749343	1.88521	0.002079	0.00464693	0.368
GO_KIDNEY_EPITHELIUM_DEVELOPMENT		139	0.631159	1.88512	0	0.00464307	0.369
GO_NEURAL_TUBE_FORMATION		104	0.584185	1.88504	0	0.00463437	0.369
GO_CALCIUM_DEPENDENT_CELL_CELL_ADHESION_VIA_PLASMA_MEMBRANE_CELL_ADHESION_MOLECULES		46	0.694913	1.88466	0	0.00466775	0.37
GO_REGULATION_OF_METAL_ION_TRANSPORT		356	0.547238	1.88445	0	0.00466832	0.371
GO_REGULATION_OF_RELEASE_OF_SEQUESTERED_CALCIUM_ION_INTO_CYTOSOL		72	0.680062	1.88428	0	0.00466437	0.371
GO_BRANCHING_MORPHOGENESIS_OF_AN_EPITHELIAL_TUBE		149	0.615458	1.88407	0	0.00465954	0.371
GO_MICROTUBULE_DEPOLYMERIZATION		40	0.644296	1.88373	0	0.00466524	0.371
GO_REGENERATION		181	0.565709	1.88362	0	0.0046536	0.371
GO_SMOOTH_MUSCLE_CONTRACTION		104	0.68444	1.88351	0.00208768	0.0046568	0.371
GO_VASCULOGENESIS		74	0.681308	1.88329	0.00210084	0.0046481	0.372
GO_REGULATION_OF_ER_TO_GOLGI_VESICLE_MEDIATED_TRANSPORT		16	0.723829	1.88293	0	0.00465906	0.372
GO_POSITIVE_REGULATION_OF_MICROTUBULE_POLYMERIZATION_OR_DEPOLYMERIZATION		31	0.603104	1.88272	0	0.0046528	0.372
GO_REGIONALIZATION		327	0.557809	1.88272	0	0.00464134	0.372
GO_POSITIVE_REGULATION_OF_LIPASE_ACTIVITY		68	0.648361	1.88257	0.00203252	0.00464626	0.372
GO_PATTERN_SPECIFICATION_PROCESS		417	0.535642	1.88257	0	0.00463487	0.372
GO_EAR_DEVELOPMENT		207	0.582019	1.8824	0	0.00463546	0.373
GO_PLASMA_MEMBRANE_ORGANIZATION		88	0.621116	1.88171	0	0.00468891	0.374
GO_BASEMENT_MEMBRANE_ORGANIZATION		21	0.81277	1.88101	0	0.00470715	0.376
GO_MYOTUBE_DIFFERENTIATION		97	0.579493	1.88079	0	0.0047241	0.378
GO_REGULATION_OF_MICROTUBULE_POLYMERIZATION		45	0.546521	1.87974	0.002	0.00482323	0.382
GO_TELENCEPHALON_DEVELOPMENT		243	0.488094	1.87858	0	0.00488533	0.387
GO_NEGATIVE_REGULATION_OF_FAT_CELL_DIFFERENTIATION		42	0.763425	1.87731	0	0.00499093	0.398
GO_REGULATION_OF_MYELOID_LEUKOCYTE_DIFFERENTIATION		112	0.647583	1.87715	0	0.0049925	0.399
GO_REGULATION_OF_CHEMOTAXIS		199	0.67813	1.87582	0	0.00509489	0.402
GO_CELLULAR_RESPONSE_TO_ACID_CHEMICAL		196	0.567299	1.87575	0	0.0050827	0.402
GO_ACTIN_FILAMENT_BASED_MOVEMENT		135	0.600292	1.8755	0.00210526	0.00508241	0.402
GO_MESONEPHROS_DEVELOPMENT		101	0.654893	1.87455	0	0.00512658	0.406
GO_NEGATIVE_REGULATION_OF_CELL_ADHESION		257	0.613929	1.87444	0	0.00511661	0.406
GO_BLASTOCYST_DEVELOPMENT		94	0.500101	1.87415	0	0.00510699	0.406
GO_REGULATION_OF_RAS_PROTEIN_SIGNAL_TRANSDUCTION		224	0.505887	1.87405	0	0.00509992	0.406
GO_MEMBRANE_PROTEIN_ECTODOMAIN_PROTEOLYSIS		41	0.638939	1.87391	0	0.00509965	0.408
GO_NEGATIVE_REGULATION_OF_ACTIN_FILAMENT_POLYMERIZATION		53	0.604593	1.87385	0	0.00509004	0.408
GO_NEGATIVE_REGULATION_OF_PHOSPHORYLATION		415	0.514285	1.87384	0	0.00507809	0.408
GO_SKELETAL_MUSCLE_ORGAN_DEVELOPMENT		165	0.560191	1.87345	0	0.00509742	0.41
GO_PROTEIN_AUTOPHOSPHORYLATION		229	0.503836	1.87336	0.0020202	0.0050976	0.411
GO_ENDODERM_FORMATION		49	0.808407	1.87314	0	0.00512465	0.414
GO_CELL_ADHESION_MEDIATED_BY_INTEGRIN		65	0.749235	1.873	0	0.00512861	0.416
GO_POSITIVE_REGULATION_OF_HEART_GROWTH		38	0.687655	1.87271	0	0.00513983	0.418
GO_COAGULATION		324	0.563348	1.87263	0	0.00512793	0.418
GO_MYOBLAST_FUSION		36	0.690344	1.87263	0	0.00511609	0.418
GO_POSITIVE_REGULATION_OF_CARDIAC_MUSCLE_TISSUE_DEVELOPMENT		44	0.694071	1.87262	0	0.0051043	0.418
GO_SMOOTH_MUSCLE_CELL_MIGRATION		68	0.735593	1.87209	0	0.00513308	0.418
GO_POSITIVE_REGULATION_OF_RELEASE_OF_SEQUESTERED_CALCIUM_ION_INTO_CYTOSOL		35	0.699298	1.87121	0	0.00519258	0.421
GO_NEURON_PROJECTION_ORGANIZATION		80	0.531583	1.87102	0	0.00521201	0.422
GO_REGULATION_OF_VASCULAR_ENDOTHELIAL_GROWTH_FACTOR_RECEPTOR_SIGNALING_PATHWAY		30	0.763401	1.86949	0	0.00532235	0.429
GO_AGING		305	0.515994	1.86945	0	0.00531023	0.429
GO_PLACENTA_DEVELOPMENT		144	0.536275	1.86942	0	0.00529816	0.429
GO_CHONDROITIN_SULFATE_PROTEOGLYCAN_METABOLIC_PROCESS		37	0.778214	1.86878	0	0.00532064	0.431
GO_HIPPO_SIGNALING		37	0.685171	1.86872	0	0.00530861	0.431
GO_CARDIAC_RIGHT_VENTRICLE_MORPHOGENESIS		20	0.774491	1.86836	0	0.00532454	0.433
GO_NEGATIVE_REGULATION_OF_TRANSPORT		452	0.534009	1.86815	0	0.00533036	0.434
GO_REGULATION_OF_PHOSPHOLIPASE_ACTIVITY		67	0.666398	1.8673	0	0.0053576	0.435
GO_MYELOID_CELL_DIFFERENTIATION		390	0.556213	1.86668	0	0.00540289	0.438
GO_AORTIC_VALVE_DEVELOPMENT		28	0.806965	1.86629	0	0.00542928	0.439
GO_NERVE_DEVELOPMENT		73	0.602641	1.8658	0	0.00546187	0.441
GO_REGULATION_OF_EXTRINSIC_APOPTOTIC_SIGNALING_PATHWAY		152	0.563159	1.86579	0	0.0054575	0.442
GO_POSITIVE_REGULATION_OF_ENDOTHELIAL_CELL_PROLIFERATION		93	0.688386	1.86538	0	0.00548296	0.444
GO_DETECTION_OF_MECHANICAL_STIMULUS		40	0.619837	1.86512	0	0.00549368	0.445
GO_POSITIVE_REGULATION_OF_OSTEOBLAST_DIFFERENTIATION		60	0.710019	1.8648	0	0.0055208	0.448
GO_PROTEIN_LOCALIZATION_TO_CELL_PERIPHERY		304	0.461735	1.86458	0	0.0055145	0.448
GO_NEGATIVE_REGULATION_OF_BIOMINERAL_TISSUE_DEVELOPMENT		24	0.797703	1.86437	0	0.00551567	0.449
GO_ESTABLISHMENT_OF_CELL_POLARITY		128	0.522518	1.86402	0	0.00553015	0.45
GO_PIGMENT_GRANULE_ORGANIZATION		26	0.665914	1.86336	0	0.0056177	0.453
GO_SOMITE_DEVELOPMENT		88	0.58642	1.86296	0	0.00563164	0.454
GO_REGULATION_OF_STRIATED_MUSCLE_CELL_DIFFERENTIATION		94	0.592625	1.86286	0	0.00563322	0.454
GO_GLOMERULUS_DEVELOPMENT		60	0.742715	1.86258	0	0.00564738	0.456
GO_NEPHRON_EPITHELIUM_DEVELOPMENT		108	0.628285	1.86217	0	0.00566885	0.457
GO_REGULATION_OF_CALCIUM_ION_TRANSPORT		230	0.579035	1.86161	0	0.00568842	0.457
GO_REGULATION_OF_MEMBRANE_REPOLARIZATION		31	0.718055	1.86155	0	0.0056842	0.458
GO_TISSUE_REGENERATION		62	0.601143	1.86086	0	0.00575385	0.463
GO_REGULATION_OF_LIPASE_ACTIVITY		92	0.649874	1.8605	0	0.00578672	0.464
GO_CENTRAL_NERVOUS_SYSTEM_NEURON_AXONOGENESIS		34	0.686876	1.86029	0	0.00579416	0.465
GO_SEX_DIFFERENTIATION		257	0.495405	1.86028	0	0.00578172	0.465
GO_NEGATIVE_REGULATION_OF_MICROTUBULE_POLYMERIZATION_OR_DEPOLYMERIZATION		34	0.630345	1.85996	0	0.00579507	0.466
GO_CARDIAC_MUSCLE_CELL_MEMBRANE_REPOLARIZATION		34	0.6975	1.85988	0.00208333	0.00578269	0.466
GO_REGULATION_OF_CATION_CHANNEL_ACTIVITY		161	0.535025	1.85985	0.00204499	0.00577036	0.466
GO_SUBPALLIUM_DEVELOPMENT		25	0.680738	1.8596	0	0.00577075	0.467
GO_REGULATION_OF_ACTIVIN_RECEPTOR_SIGNALING_PATHWAY		23	0.669699	1.85901	0	0.00580376	0.469
GO_NEGATIVE_REGULATION_OF_AXONOGENESIS		67	0.594053	1.85871	0	0.00583218	0.47
GO_NEGATIVE_REGULATION_OF_SYNAPSE_ORGANIZATION		23	0.753582	1.85847	0	0.00584517	0.472
GO_CELL_CELL_JUNCTION_ORGANIZATION		150	0.514302	1.85806	0	0.0058743	0.472
GO_REGULATION_OF_EPITHELIAL_TO_MESENCHYMAL_TRANSITION		85	0.684889	1.85786	0	0.00587413	0.472
GO_NEGATIVE_REGULATION_OF_SMALL_GTPASE_MEDIATED_SIGNAL_TRANSDUCTION		53	0.590017	1.85763	0	0.0058974	0.473
GO_POSITIVE_REGULATION_OF_CELL_SUBSTRATE_ADHESION		114	0.639138	1.85751	0	0.00589078	0.473
GO_VASCULAR_ENDOTHELIAL_CELL_PROLIFERATION		20	0.758089	1.85748	0	0.00587846	0.473
GO_PLATELET_DERIVED_GROWTH_FACTOR_RECEPTOR_SIGNALING_PATHWAY		56	0.687297	1.85722	0	0.00588587	0.473
GO_COLLAGEN_BIOSYNTHETIC_PROCESS		44	0.717384	1.85698	0.00406504	0.00588322	0.473
GO_CALCIUM_ION_TRANSMEMBRANE_IMPORT_INTO_CYTOSOL		129	0.649941	1.85694	0	0.00588021	0.474
GO_NEGATIVE_REGULATION_OF_EPITHELIAL_CELL_MIGRATION		68	0.663405	1.85654	0.00203252	0.00588321	0.478
GO_CORONARY_VASCULATURE_MORPHOGENESIS		16	0.783113	1.85586	0	0.00596629	0.484
GO_CELL_CELL_ADHESION_VIA_PLASMA_MEMBRANE_ADHESION_MOLECULES		249	0.580251	1.85503	0	0.00602088	0.487
GO_POSITIVE_REGULATION_OF_CELL_JUNCTION_ASSEMBLY		32	0.675575	1.85501	0.00210526	0.00600847	0.487
GO_NEGATIVE_REGULATION_OF_LEUKOCYTE_PROLIFERATION		77	0.70299	1.85499	0	0.00600062	0.487
GO_SPINAL_CORD_DEVELOPMENT		97	0.542948	1.85471	0	0.00601285	0.487
GO_INNER_EAR_MORPHOGENESIS		93	0.607888	1.85457	0	0.00601839	0.488
GO_LOCOMOTORY_BEHAVIOR		188	0.506474	1.85454	0	0.00601122	0.489
GO_CHONDROITIN_SULFATE_PROTEOGLYCAN_BIOSYNTHETIC_PROCESS		31	0.797538	1.85424	0	0.00601156	0.489
GO_REGULATION_OF_PROTEIN_MATURATION		63	0.617609	1.85397	0	0.00601874	0.491
GO_REGULATION_OF_FAT_CELL_DIFFERENTIATION		117	0.620907	1.85386	0	0.00601859	0.492
GO_POSITIVE_REGULATION_OF_PROTEIN_KINASE_B_SIGNALING		161	0.612329	1.8536	0	0.00602952	0.494
GO_CYTOSOLIC_CALCIUM_ION_TRANSPORT		159	0.60917	1.85357	0	0.00601732	0.494
GO_REGULATION_OF_NEUROBLAST_PROLIFERATION		29	0.666875	1.85334	0	0.00603305	0.495
GO_POSITIVE_REGULATION_OF_FOCAL_ADHESION_ASSEMBLY		25	0.707237	1.85327	0	0.00602089	0.495
GO_TISSUE_REMODELING		157	0.639996	1.8528	0	0.00604441	0.498
GO_VENTRICULAR_CARDIAC_MUSCLE_CELL_MEMBRANE_REPOLARIZATION		24	0.754872	1.85269	0	0.00603904	0.498
GO_REGULATION_OF_MONOCYTE_DIFFERENTIATION		19	0.713517	1.85196	0.00205761	0.00609662	0.5
GO_NEGATIVE_REGULATION_OF_AUTOPHAGY		72	0.515227	1.85109	0.00603622	0.00614739	0.5
GO_CALCIUM_ION_TRANSMEMBRANE_TRANSPORT		294	0.506546	1.85099	0	0.00614739	0.501
GO_NEGATIVE_REGULATION_OF_EPITHELIAL_CELL_PROLIFERATION		125	0.632585	1.85097	0	0.00613514	0.501
GO_REGULATION_OF_BINDING		361	0.504205	1.85092	0	0.00612704	0.501
GO_MAINTENANCE_OF_LOCATION		309	0.541477	1.85048	0	0.00613885	0.503
GO_POSITIVE_REGULATION_OF_PROTEIN_AUTOPHOSPHORYLATION		25	0.76679	1.85015	0	0.00615722	0.503
GO_POSITIVE_REGULATION_OF_CALCIUM_ION_TRANSPORT		111	0.611146	1.84992	0	0.00615951	0.504
GO_REGULATION_OF_GASTRULATION		37	0.712069	1.84991	0	0.00614736	0.504
GO_NEGATIVE_REGULATION_OF_INTRACELLULAR_PROTEIN_TRANSPORT		40	0.633814	1.84986	0	0.00614978	0.504
GO_CHONDROCYTE_DEVELOPMENT		46	0.823363	1.84946	0	0.00619655	0.507
GO_GLIAL_CELL_DIFFERENTIATION		200	0.522936	1.84935	0	0.00618856	0.507
GO_CELLULAR_RESPONSE_TO_VASCULAR_ENDOTHELIAL_GROWTH_FACTOR_STIMULUS		53	0.771713	1.8492	0	0.00619518	0.507
GO_ENDOTHELIAL_CELL_APOPTOTIC_PROCESS		55	0.669043	1.84916	0	0.00618773	0.507
GO_GRANULOCYTE_DIFFERENTIATION		33	0.655133	1.84875	0.00207039	0.00621432	0.508
GO_REGULATION_OF_NEUROTRANSMITTER_TRANSPORT		137	0.513347	1.84829	0	0.00622354	0.508
GO_NEURON_RECOGNITION		47	0.697572	1.84789	0	0.00625184	0.509
GO_NEGATIVE_REGULATION_OF_BINDING		160	0.530579	1.84787	0	0.00624542	0.509
GO_NEURON_DEATH		323	0.472666	1.8475	0	0.00625396	0.51
GO_NEGATIVE_REGULATION_OF_CELL_ACTIVATION		184	0.662444	1.84736	0	0.00624984	0.51
GO_NEGATIVE_REGULATION_OF_BONE_MINERALIZATION		17	0.814082	1.847	0	0.00629043	0.514
GO_POSITIVE_REGULATION_OF_PHOSPHOLIPASE_ACTIVITY		57	0.67372	1.84678	0	0.00631948	0.515
GO_POSITIVE_REGULATION_OF_CALCIUM_ION_TRANSPORT_INTO_CYTOSOL		49	0.665089	1.84676	0	0.00630735	0.515
GO_PARASYMPATHETIC_NERVOUS_SYSTEM_DEVELOPMENT		17	0.761157	1.84598	0	0.00635125	0.517
GO_NEGATIVE_REGULATION_OF_KINASE_ACTIVITY		233	0.511094	1.84497	0	0.00641355	0.52
GO_REGULATION_OF_NOTCH_SIGNALING_PATHWAY		97	0.511537	1.84448	0	0.00644639	0.523
GO_INTERLEUKIN_4_PRODUCTION		32	0.75125	1.84419	0	0.00646093	0.524
GO_NEGATIVE_REGULATION_OF_NEURON_DEATH		191	0.490308	1.84417	0	0.00644865	0.524
GO_NEGATIVE_REGULATION_OF_PROTEIN_OLIGOMERIZATION		17	0.681417	1.84305	0.00194175	0.00654253	0.531
GO_HETEROPHILIC_CELL_CELL_ADHESION_VIA_PLASMA_MEMBRANE_CELL_ADHESION_MOLECULES		45	0.703443	1.84262	0.00204499	0.00657148	0.532
GO_AXIS_ELONGATION		29	0.795707	1.84257	0	0.00656505	0.533
GO_MRNA_TRANSCRIPTION		24	0.656772	1.84248	0.00423729	0.00657496	0.533
GO_NEGATIVE_REGULATION_OF_EMBRYONIC_DEVELOPMENT		26	0.774972	1.8424	0	0.00656258	0.533
GO_CALCIUM_ION_IMPORT		76	0.573253	1.84208	0.0021097	0.00658175	0.533
GO_SEGMENTATION		99	0.58532	1.84206	0	0.0065694	0.533
GO_NOTCH_SIGNALING_PATHWAY		186	0.502772	1.84195	0	0.00657978	0.536
GO_NEGATIVE_REGULATION_OF_ANION_TRANSPORT		27	0.712603	1.84188	0	0.00657338	0.537
GO_POSITIVE_REGULATION_OF_CHEMOKINE_SECRETION		15	0.781389	1.84135	0	0.00659559	0.539
GO_POSITIVE_REGULATION_OF_LIPID_KINASE_ACTIVITY		35	0.762213	1.84127	0	0.00658688	0.539
GO_GLIAL_CELL_MIGRATION		49	0.667609	1.84096	0	0.00660635	0.54
GO_POST_ANAL_TAIL_MORPHOGENESIS		17	0.768059	1.84081	0	0.00660609	0.54
GO_REGULATION_OF_MORPHOGENESIS_OF_A_BRANCHING_STRUCTURE		56	0.671382	1.84007	0	0.00665256	0.545
GO_OSTEOCLAST_DEVELOPMENT		19	0.815879	1.84004	0	0.00664026	0.545
GO_POSITIVE_REGULATION_OF_SMALL_GTPASE_MEDIATED_SIGNAL_TRANSDUCTION		68	0.613708	1.83929	0	0.0067044	0.546
GO_ADENYLATE_CYCLASE_INHIBITING_G_PROTEIN_COUPLED_RECEPTOR_SIGNALING_PATHWAY		81	0.58348	1.83923	0	0.00670265	0.546
GO_PROCESS_UTILIZING_AUTOPHAGIC_MECHANISM		456	0.434223	1.83913	0	0.00669785	0.546
GO_REGULATION_OF_BONE_DEVELOPMENT		24	0.841402	1.83876	0	0.00672581	0.548
GO_PROSTATE_GLAND_DEVELOPMENT		46	0.657674	1.83863	0	0.00672447	0.548
GO_REGULATION_OF_NEURAL_PRECURSOR_CELL_PROLIFERATION		81	0.552364	1.83783	0	0.00677147	0.55
GO_REGULATION_OF_PLATELET_ACTIVATION		30	0.738764	1.83768	0	0.00677534	0.55
GO_MYOFIBRIL_ASSEMBLY		67	0.667732	1.83643	0	0.0068563	0.554
GO_RESPONSE_TO_OXYGEN_LEVELS		373	0.483429	1.83558	0	0.00695334	0.556
GO_HINDBRAIN_MORPHOGENESIS		38	0.558514	1.83552	0	0.00694643	0.556
GO_SENSORY_PERCEPTION_OF_LIGHT_STIMULUS		199	0.465142	1.83503	0	0.00696546	0.556
GO_RESPIRATORY_SYSTEM_PROCESS		29	0.674236	1.8343	0.00220264	0.00702194	0.558
GO_RECEPTOR_CLUSTERING		54	0.604725	1.83404	0	0.00702064	0.559
GO_NEGATIVE_REGULATION_OF_VASCULATURE_DEVELOPMENT		120	0.627958	1.83404	0.00204499	0.00700799	0.559
GO_REGULATION_OF_RECEPTOR_LOCALIZATION_TO_SYNAPSE		17	0.66644	1.83382	0	0.00700294	0.559
GO_HEART_PROCESS		268	0.543425	1.83351	0	0.00700862	0.56
GO_LIMBIC_SYSTEM_DEVELOPMENT		106	0.469095	1.83293	0.00199203	0.00702657	0.561
GO_ACTIVATION_OF_PROTEIN_KINASE_ACTIVITY		320	0.465208	1.83268	0	0.00703594	0.562
GO_PARAXIAL_MESODERM_DEVELOPMENT		16	0.741976	1.83265	0	0.00702338	0.562
GO_FOREBRAIN_DEVELOPMENT		370	0.467781	1.83194	0	0.00707564	0.564
GO_LENS_FIBER_CELL_DIFFERENTIATION		31	0.623192	1.83194	0.002	0.00706305	0.564
GO_EMBRYONIC_DIGIT_MORPHOGENESIS		61	0.626851	1.83181	0	0.0070685	0.564
GO_REGULATION_OF_PROTEIN_DEPOLYMERIZATION		79	0.563843	1.83179	0.00204082	0.00705597	0.564
GO_REGULATION_OF_HEMOPOIESIS		443	0.536818	1.83166	0.00210526	0.00707335	0.568
GO_POSITIVE_REGULATION_OF_FIBROBLAST_PROLIFERATION		52	0.647976	1.83145	0	0.00707621	0.57
GO_RESPONSE_TO_TESTOSTERONE		41	0.601317	1.83139	0	0.00707741	0.57
GO_CENTRAL_NERVOUS_SYSTEM_NEURON_DEVELOPMENT		78	0.596153	1.83129	0	0.00707172	0.57
GO_POSITIVE_REGULATION_OF_OSSIFICATION		84	0.711077	1.83077	0	0.00711688	0.571
GO_NEGATIVE_REGULATION_OF_MYELOID_LEUKOCYTE_DIFFERENTIATION		45	0.714965	1.83076	0	0.00710693	0.572
GO_ENDOTHELIAL_CELL_DEVELOPMENT		57	0.637211	1.83066	0.00197239	0.00710635	0.573
GO_ODONTOGENESIS		126	0.62098	1.83038	0	0.00711471	0.574
GO_CATECHOLAMINE_METABOLIC_PROCESS		31	0.630918	1.83027	0	0.00710852	0.574
GO_RETINA_DEVELOPMENT_IN_CAMERA_TYPE_EYE		138	0.507629	1.83024	0	0.00709614	0.574
GO_JNK_CASCADE		208	0.520114	1.82996	0	0.00711359	0.576
GO_PRESYNAPSE_ORGANIZATION		44	0.585871	1.8298	0	0.00710757	0.576
GO_VACUOLE_ORGANIZATION		150	0.469946	1.82967	0.00396825	0.00712181	0.577
GO_REGULATION_OF_TRANSPORTER_ACTIVITY		251	0.498796	1.82964	0.00198413	0.00711611	0.577
GO_REGULATION_OF_BONE_MINERALIZATION		69	0.759252	1.82962	0	0.00710382	0.577
GO_BLASTOCYST_FORMATION		37	0.553549	1.82958	0	0.00709157	0.577
GO_REGULATION_OF_RECEPTOR_BINDING		24	0.786359	1.82892	0	0.00715472	0.581
GO_REGULATION_OF_INTERLEUKIN_4_PRODUCTION		26	0.781743	1.8289	0	0.00714243	0.581
GO_NEURAL_CREST_CELL_DIFFERENTIATION		87	0.610776	1.82889	0	0.00713018	0.581
GO_EMBRYONIC_CAMERA_TYPE_EYE_DEVELOPMENT		37	0.649957	1.8286	0	0.00714543	0.582
GO_NEGATIVE_REGULATION_OF_ALPHA_BETA_T_CELL_DIFFERENTIATION		23	0.729236	1.82832	0.004158	0.00715593	0.583
GO_REGULATION_OF_PROTEIN_DEPHOSPHORYLATION		132	0.4845	1.82791	0	0.00718846	0.585
GO_SOMITOGENESIS		70	0.577222	1.82781	0	0.00718236	0.585
GO_POSITIVE_REGULATION_OF_GTPASE_ACTIVITY		368	0.513542	1.82751	0	0.00719122	0.586
GO_POSITIVE_REGULATION_OF_CELL_CELL_ADHESION		243	0.638321	1.82741	0	0.00718268	0.586
GO_NEGATIVE_REGULATION_OF_STRIATED_MUSCLE_CELL_APOPTOTIC_PROCESS		24	0.683776	1.82648	0	0.00725765	0.591
GO_POSITIVE_REGULATION_OF_ION_TRANSMEMBRANE_TRANSPORT		141	0.521539	1.82641	0	0.00724742	0.591
GO_REGULATION_OF_PROTEIN_IMPORT		55	0.580947	1.82611	0.00206186	0.00726772	0.591
GO_AMINOGLYCAN_CATABOLIC_PROCESS		65	0.636906	1.826	0.00211416	0.00725927	0.592
GO_POSITIVE_REGULATION_OF_PROTEIN_MATURATION		24	0.69729	1.82573	0.00210084	0.00726153	0.592
GO_POSITIVE_REGULATION_OF_NEURAL_PRECURSOR_CELL_PROLIFERATION		50	0.58628	1.82564	0	0.00725756	0.593
GO_REGULATION_OF_HOMOTYPIC_CELL_CELL_ADHESION		24	0.735794	1.82542	0	0.00727846	0.594
GO_POSITIVE_REGULATION_OF_FILOPODIUM_ASSEMBLY		30	0.720656	1.82504	0	0.00730426	0.595
GO_MEMBRANE_FUSION		145	0.459704	1.82464	0.00394477	0.00734882	0.595
GO_POSITIVE_REGULATION_OF_LIPID_METABOLIC_PROCESS		131	0.598708	1.82437	0	0.00735037	0.595
GO_NEUROTROPHIN_SIGNALING_PATHWAY		38	0.557137	1.82422	0.00217391	0.0073453	0.595
GO_MESONEPHRIC_TUBULE_MORPHOGENESIS		66	0.653965	1.82317	0	0.00744744	0.599
GO_SMOOTH_MUSCLE_TISSUE_DEVELOPMENT		19	0.783177	1.82311	0.00205761	0.00743659	0.599
GO_NEGATIVE_REGULATION_OF_MUSCLE_TISSUE_DEVELOPMENT		51	0.668864	1.82294	0	0.00744868	0.599
GO_POSITIVE_REGULATION_OF_COLLAGEN_BIOSYNTHETIC_PROCESS		24	0.732686	1.82292	0.00207039	0.00743856	0.6
GO_POSITIVE_REGULATION_OF_BLOOD_VESSEL_ENDOTHELIAL_CELL_MIGRATION		57	0.711075	1.82292	0	0.00742626	0.6
GO_REGULATION_OF_HEART_MORPHOGENESIS		36	0.684496	1.82235	0	0.00745233	0.601
GO_RHYTHMIC_PROCESS		271	0.451394	1.82227	0	0.00744827	0.601
GO_REGULATION_OF_PEPTIDYL_TYROSINE_PHOSPHORYLATION		237	0.554535	1.82202	0	0.00749045	0.603
GO_REGULATION_OF_METALLOPEPTIDASE_ACTIVITY		16	0.795567	1.82189	0	0.00748897	0.604
GO_POSITIVE_CHEMOTAXIS		61	0.673796	1.8212	0	0.00751429	0.606
GO_NEGATIVE_REGULATION_OF_CALCIUM_MEDIATED_SIGNALING		30	0.699659	1.82109	0.00413223	0.00751458	0.607
GO_BONE_MINERALIZATION		109	0.713617	1.82033	0	0.00758884	0.609
GO_NEGATIVE_REGULATION_OF_NUCLEOCYTOPLASMIC_TRANSPORT		20	0.749257	1.81939	0.00213675	0.00766777	0.613
GO_MUSCLE_HYPERTROPHY		88	0.556641	1.81917	0.00410678	0.00767772	0.614
GO_POSITIVE_REGULATION_OF_EMBRYONIC_DEVELOPMENT		34	0.649625	1.81891	0.00215054	0.00769676	0.617
GO_REGULATION_OF_VASCULATURE_DEVELOPMENT		318	0.637585	1.81866	0	0.00770565	0.617
GO_REGULATION_OF_PHOSPHOPROTEIN_PHOSPHATASE_ACTIVITY		111	0.489826	1.81834	0	0.0077308	0.618
GO_NEGATIVE_REGULATION_OF_CELL_JUNCTION_ASSEMBLY		24	0.751137	1.81832	0	0.00771829	0.618
GO_PLATELET_DEGRANULATION		124	0.69038	1.81798	0	0.00774897	0.619
GO_REGULATION_OF_CARDIOCYTE_DIFFERENTIATION		48	0.691825	1.81756	0	0.00778	0.62
GO_THYMUS_DEVELOPMENT		45	0.50433	1.81726	0.00202429	0.00780649	0.62
GO_REGULATION_OF_POSTSYNAPSE_ORGANIZATION		97	0.531944	1.81723	0	0.00779912	0.62
GO_REGULATION_OF_PROTEIN_LOCALIZATION_TO_MEMBRANE		176	0.441058	1.8172	0	0.0077866	0.62
GO_CELL_CELL_JUNCTION_ASSEMBLY		118	0.505728	1.81717	0	0.00777755	0.62
GO_POSITIVE_REGULATION_OF_RECEPTOR_INTERNALIZATION		23	0.749591	1.81699	0	0.00778042	0.62
GO_RESPONSE_TO_ACID_CHEMICAL		318	0.54143	1.81672	0	0.00778512	0.621
GO_NOTOCHORD_DEVELOPMENT		19	0.693444	1.81644	0.00206186	0.00778952	0.621
GO_POSITIVE_REGULATION_OF_MULTI_ORGANISM_PROCESS		178	0.447725	1.81635	0	0.00779528	0.621
GO_PROTEIN_MATURATION		267	0.481325	1.81614	0	0.00779928	0.621
GO_OUTFLOW_TRACT_SEPTUM_MORPHOGENESIS		27	0.759619	1.81609	0	0.00779183	0.621
GO_POSITIVE_REGULATION_OF_CALCIUM_ION_TRANSMEMBRANE_TRANSPORT		63	0.598854	1.81575	0	0.00781774	0.622
GO_REGULATION_OF_LEUKOCYTE_DIFFERENTIATION		259	0.601721	1.81549	0	0.00782901	0.623
GO_LYMPH_VESSEL_MORPHOGENESIS		19	0.746409	1.8152	0	0.00785043	0.624
GO_EMBRYONIC_HEART_TUBE_DEVELOPMENT		69	0.53969	1.8152	0	0.00784031	0.624
GO_NEGATIVE_REGULATION_OF_CALCIUM_ION_TRANSPORT_INTO_CYTOSOL		17	0.811262	1.81505	0	0.00784765	0.627
GO_DOPAMINE_RECEPTOR_SIGNALING_PATHWAY		38	0.587924	1.81493	0.00209644	0.00784236	0.627
GO_POSITIVE_REGULATION_OF_CHONDROCYTE_DIFFERENTIATION		20	0.76015	1.81425	0	0.00792257	0.63
GO_SYNAPSE_ASSEMBLY		171	0.55976	1.81381	0	0.00795707	0.634
GO_LEUKOCYTE_PROLIFERATION		276	0.629413	1.81363	0	0.00797057	0.635
GO_LONG_TERM_SYNAPTIC_POTENTIATION		85	0.543044	1.81292	0	0.00802741	0.637
GO_SARCOPLASMIC_RETICULUM_CALCIUM_ION_TRANSPORT		37	0.71924	1.81291	0	0.00801635	0.637
GO_ENDOCRINE_PROCESS		83	0.631276	1.81267	0	0.00802907	0.637
GO_POSITIVE_REGULATION_OF_TRANSMEMBRANE_TRANSPORT		187	0.50969	1.81263	0	0.00802111	0.637
GO_VASCULAR_ENDOTHELIAL_GROWTH_FACTOR_SIGNALING_PATHWAY		36	0.776444	1.81226	0	0.00803714	0.64
GO_POSITIVE_REGULATION_OF_CELLULAR_PROTEIN_CATABOLIC_PROCESS		141	0.498032	1.81212	0	0.00803406	0.64
GO_REGULATION_OF_RENAL_SYSTEM_PROCESS		33	0.678078	1.81212	0.00416667	0.00802163	0.64
GO_REGULATION_OF_PROTEIN_TYROSINE_KINASE_ACTIVITY		84	0.539783	1.81096	0	0.00810886	0.644
GO_POSITIVE_REGULATION_OF_EPITHELIAL_CELL_PROLIFERATION		179	0.623654	1.81076	0	0.00811932	0.645
GO_POSITIVE_REGULATION_OF_NOTCH_SIGNALING_PATHWAY		49	0.557305	1.81026	0	0.00815217	0.647
GO_RESPONSE_TO_INCREASED_OXYGEN_LEVELS		27	0.607944	1.81	0	0.00815909	0.647
GO_PROTEIN_LOCALIZATION_TO_PLASMA_MEMBRANE		246	0.467018	1.8099	0	0.00815529	0.647
GO_CELL_AGGREGATION		20	0.781582	1.80974	0	0.00815668	0.647
GO_POSITIVE_REGULATION_OF_BINDING		179	0.502245	1.80941	0	0.00818157	0.647
GO_NEGATIVE_REGULATION_OF_PROTEIN_SERINE_THREONINE_KINASE_ACTIVITY		127	0.561	1.8094	0	0.00816905	0.647
GO_NEGATIVE_REGULATION_OF_RESPONSE_TO_EXTERNAL_STIMULUS		314	0.574335	1.80892	0	0.00820759	0.648
GO_REGULATION_OF_MACROAUTOPHAGY		162	0.449444	1.80874	0.00208333	0.00820787	0.648
GO_NEGATIVE_REGULATION_OF_BLOOD_VESSEL_DIAMETER		78	0.627477	1.80852	0.002079	0.00822269	0.648
GO_RESPONSE_TO_STEROL		29	0.683702	1.80833	0	0.00823478	0.648
GO_POSITIVE_REGULATION_OF_NITRIC_OXIDE_SYNTHASE_ACTIVITY		22	0.614331	1.80794	0.00197628	0.00827813	0.651
GO_NEGATIVE_REGULATION_OF_EPITHELIAL_CELL_APOPTOTIC_PROCESS		39	0.656091	1.8079	0	0.00826906	0.651
GO_POSITIVE_REGULATION_OF_MACROPHAGE_ACTIVATION		28	0.812414	1.80761	0	0.00829822	0.653
GO_POSITIVE_REGULATION_OF_NEURON_DEATH		86	0.556187	1.80745	0.00407332	0.00830228	0.653
GO_POSITIVE_REGULATION_OF_CARDIOCYTE_DIFFERENTIATION		28	0.71646	1.80745	0	0.00828976	0.653
GO_NEGATIVE_REGULATION_OF_CELLULAR_PROTEIN_LOCALIZATION		108	0.533428	1.80732	0	0.00829054	0.653
GO_SUBSTRATE_DEPENDENT_CELL_MIGRATION		27	0.82674	1.80676	0	0.00834141	0.654
GO_COGNITION		280	0.488817	1.80669	0	0.00834218	0.655
GO_NEGATIVE_REGULATION_OF_MUSCLE_HYPERTROPHY		29	0.620526	1.80651	0	0.00835623	0.655
GO_LABYRINTHINE_LAYER_BLOOD_VESSEL_DEVELOPMENT		20	0.619672	1.80648	0.00212766	0.00834653	0.655
GO_MEGAKARYOCYTE_DEVELOPMENT		15	0.743771	1.80618	0	0.00836746	0.657
GO_POSITIVE_REGULATION_OF_CHEMOTAXIS		129	0.704255	1.80614	0	0.00835869	0.657
GO_EPIBOLY		30	0.693512	1.80603	0.00207039	0.00835642	0.657
GO_PHAGOCYTOSIS		275	0.676508	1.80512	0	0.00845866	0.658
GO_CEREBELLAR_CORTEX_MORPHOGENESIS		28	0.598918	1.80501	0	0.00845175	0.658
GO_MESENCHYME_MORPHOGENESIS		48	0.730648	1.80491	0.00206186	0.00845132	0.658
GO_REGULATION_OF_PROTEIN_LOCALIZATION_TO_NUCLEUS		109	0.508593	1.80485	0	0.00845272	0.659
GO_PROTEIN_DEPOLYMERIZATION		102	0.511952	1.80445	0	0.00846261	0.659
GO_REGULATION_OF_STEM_CELL_PROLIFERATION		62	0.582864	1.80441	0	0.00845011	0.659
GO_POSITIVE_REGULATION_OF_JNK_CASCADE		137	0.550868	1.80428	0	0.00845251	0.659
GO_RECEPTOR_MEDIATED_ENDOCYTOSIS		302	0.590396	1.80424	0	0.00844633	0.659
GO_SMAD_PROTEIN_SIGNAL_TRANSDUCTION		66	0.589559	1.8041	0	0.00845708	0.66
GO_REGULATION_OF_CELL_ADHESION_MEDIATED_BY_INTEGRIN		44	0.731347	1.80379	0	0.00847951	0.661
GO_REGULATION_OF_PHOSPHOLIPID_METABOLIC_PROCESS		62	0.631543	1.80319	0	0.00854877	0.665
GO_REGULATION_OF_BEHAVIOR		62	0.553496	1.80288	0	0.00857213	0.665
GO_REGULATION_OF_SYNAPTIC_VESICLE_RECYCLING		26	0.575703	1.80236	0	0.00861681	0.668
GO_NEGATIVE_REGULATION_OF_ALPHA_BETA_T_CELL_ACTIVATION		35	0.696039	1.80205	0	0.00866252	0.669
GO_RESPONSE_TO_MECHANICAL_STIMULUS		198	0.532921	1.80163	0	0.00871177	0.67
GO_MEMBRANE_REPOLARIZATION		42	0.680712	1.80161	0.00840336	0.00869909	0.67
GO_RESPONSE_TO_DSRNA		51	0.586385	1.80116	0	0.00874248	0.671
GO_REGULATION_OF_MUSCLE_SYSTEM_PROCESS		228	0.554923	1.80112	0.00203252	0.00872979	0.671
GO_RESPONSE_TO_KETONE		193	0.5548	1.80106	0	0.00872079	0.671
GO_CELLULAR_RESPONSE_TO_RETINOIC_ACID		67	0.586396	1.80092	0	0.00871373	0.671
GO_GLAND_MORPHOGENESIS		115	0.621904	1.8009	0	0.00870429	0.671
GO_NEGATIVE_REGULATION_OF_TRANSFERASE_ACTIVITY		261	0.485053	1.80014	0	0.00876445	0.673
GO_NEGATIVE_REGULATION_OF_MICROTUBULE_DEPOLYMERIZATION		23	0.696611	1.79956	0	0.00884596	0.673
GO_STEM_CELL_DIVISION		37	0.745166	1.79952	0	0.00883323	0.673
GO_SPROUTING_ANGIOGENESIS		117	0.650726	1.79917	0	0.00885099	0.674
GO_AXONAL_FASCICULATION		23	0.716667	1.79916	0	0.00884198	0.674
GO_POSITIVE_REGULATION_OF_APOPTOTIC_SIGNALING_PATHWAY		170	0.472969	1.7987	0	0.00887556	0.676
GO_RENAL_TUBULE_DEVELOPMENT		95	0.606976	1.79834	0	0.0088951	0.676
GO_RESPONSE_TO_ALCOHOL		229	0.530725	1.79801	0	0.00892323	0.677
GO_MIDBRAIN_DOPAMINERGIC_NEURON_DIFFERENTIATION		16	0.805758	1.79694	0	0.00906189	0.681
GO_TOXIN_TRANSPORT		37	0.580107	1.79686	0.0020202	0.00905298	0.681
GO_NEGATIVE_REGULATION_OF_CD4_POSITIVE_ALPHA_BETA_T_CELL_DIFFERENTIATION		19	0.749148	1.79682	0.002079	0.0090428	0.681
GO_DOPAMINE_METABOLIC_PROCESS		25	0.652419	1.79651	0	0.00906162	0.682
GO_ATRIOVENTRICULAR_VALVE_DEVELOPMENT		24	0.765226	1.79586	0	0.00910336	0.686
GO_HEPARAN_SULFATE_PROTEOGLYCAN_METABOLIC_PROCESS		35	0.682338	1.79574	0.00209644	0.00910623	0.686
GO_NEGATIVE_REGULATION_OF_CYTOKINE_PRODUCTION		254	0.603169	1.79565	0	0.00909722	0.686
GO_NEGATIVE_REGULATION_OF_T_CELL_PROLIFERATION		57	0.639795	1.7956	0.00203252	0.00910055	0.688
GO_NEGATIVE_REGULATION_OF_OSTEOBLAST_DIFFERENTIATION		41	0.639462	1.79486	0	0.00917535	0.69
GO_REGULATION_OF_COLLAGEN_BIOSYNTHETIC_PROCESS		35	0.69086	1.79454	0.002079	0.00919258	0.694
GO_AMINOGLYCAN_METABOLIC_PROCESS		129	0.624746	1.79449	0.00212314	0.00918096	0.694
GO_ACTIN_MEDIATED_CELL_CONTRACTION		113	0.607797	1.79439	0.00421941	0.00918422	0.694
GO_HOMEOSTASIS_OF_NUMBER_OF_CELLS_WITHIN_A_TISSUE		29	0.638443	1.79358	0.0019685	0.00927185	0.695
GO_REGULATION_OF_BODY_FLUID_LEVELS		478	0.497612	1.79294	0	0.00933974	0.697
GO_MICROTUBULE_POLYMERIZATION_OR_DEPOLYMERIZATION		104	0.504234	1.79255	0	0.00937093	0.699
GO_NEGATIVE_REGULATION_OF_INTRACELLULAR_STEROID_HORMONE_RECEPTOR_SIGNALING_PATHWAY		35	0.576868	1.7922	0.00408998	0.0094069	0.7
GO_REGULATION_OF_RESPIRATORY_SYSTEM_PROCESS		16	0.7207	1.79161	0.00653595	0.00946743	0.701
GO_NEGATIVE_REGULATION_OF_NEURON_APOPTOTIC_PROCESS		138	0.502653	1.79132	0	0.00949972	0.702
GO_REGULATION_OF_PHOSPHOLIPASE_C_ACTIVITY		43	0.681115	1.79052	0.00212314	0.00957687	0.703
GO_RELEASE_OF_SEQUESTERED_CALCIUM_ION_INTO_CYTOSOL_BY_ENDOPLASMIC_RETICULUM		33	0.740695	1.79025	0.00208768	0.00960932	0.708
GO_SEQUESTERING_OF_CALCIUM_ION		120	0.631028	1.78963	0	0.00967778	0.71
GO_REGULATION_OF_MUSCLE_CONTRACTION		157	0.591123	1.78959	0.00206186	0.00967121	0.71
GO_MUSCLE_FIBER_DEVELOPMENT		68	0.590961	1.78948	0	0.00966437	0.71
GO_NEGATIVE_REGULATION_OF_RESPONSE_TO_WOUNDING		86	0.672654	1.78932	0.0020284	0.00966324	0.71
GO_SERTOLI_CELL_DIFFERENTIATION		18	0.659572	1.78898	0	0.00968547	0.711
GO_TRABECULA_MORPHOGENESIS		49	0.65271	1.78895	0	0.00967783	0.711
GO_CHONDROCYTE_DIFFERENTIATION_INVOLVED_IN_ENDOCHONDRAL_BONE_MORPHOGENESIS		29	0.738479	1.78876	0.00430108	0.0096915	0.712
GO_PULMONARY_VALVE_DEVELOPMENT		19	0.829023	1.78866	0	0.00968735	0.712
GO_REGULATION_OF_KIDNEY_DEVELOPMENT		55	0.649988	1.78845	0	0.0096988	0.713
GO_NEURON_APOPTOTIC_PROCESS		223	0.464535	1.78839	0	0.00969107	0.713
GO_POSITIVE_REGULATION_OF_STEM_CELL_PROLIFERATION		39	0.587355	1.78835	0	0.00968752	0.713
GO_KIDNEY_MORPHOGENESIS		94	0.61939	1.78813	0	0.00970353	0.714
GO_NEGATIVE_REGULATION_OF_IMMUNE_SYSTEM_PROCESS		423	0.587768	1.78773	0.00207039	0.00973085	0.715
GO_MEMBRANE_REPOLARIZATION_DURING_ACTION_POTENTIAL		25	0.692129	1.78709	0.00202429	0.00978823	0.718
GO_EMBRYONIC_CAMERA_TYPE_EYE_MORPHOGENESIS		26	0.689303	1.78659	0	0.00982604	0.721
GO_REGULATION_OF_LEUKOCYTE_PROLIFERATION		209	0.63594	1.78615	0	0.00986301	0.721
GO_REGULATION_OF_PLATELET_DERIVED_GROWTH_FACTOR_RECEPTOR_SIGNALING_PATHWAY		23	0.703576	1.78602	0	0.00987428	0.721
GO_CELLULAR_RESPONSE_TO_KETONE		92	0.573144	1.78593	0	0.00988016	0.721
GO_LEARNING		139	0.501114	1.78576	0.00204082	0.0098827	0.721
GO_CHAPERONE_MEDIATED_PROTEIN_COMPLEX_ASSEMBLY		19	0.709859	1.78575	0.00217865	0.00986935	0.721
GO_FOREBRAIN_NEURON_DIFFERENTIATION		52	0.61717	1.78534	0	0.00989215	0.722
GO_DETECTION_OF_MECHANICAL_STIMULUS_INVOLVED_IN_SENSORY_PERCEPTION		27	0.664417	1.78522	0.00206186	0.00989135	0.725
GO_REGULATION_OF_FILOPODIUM_ASSEMBLY		42	0.626174	1.78516	0	0.00988132	0.725
GO_NEPHRON_MORPHOGENESIS		78	0.62804	1.78514	0	0.00986939	0.725
GO_LYMPHANGIOGENESIS		16	0.772507	1.78498	0	0.00987293	0.725
GO_POSITIVE_REGULATION_OF_MUSCLE_TISSUE_DEVELOPMENT		70	0.583718	1.78419	0	0.00993906	0.726
GO_POSITIVE_REGULATION_OF_DNA_BINDING_TRANSCRIPTION_FACTOR_ACTIVITY		252	0.510873	1.78415	0.00207039	0.00993014	0.726
GO_POSITIVE_REGULATION_OF_INTERLEUKIN_10_PRODUCTION		29	0.716653	1.78381	0	0.00996197	0.728
GO_MORPHOGENESIS_OF_AN_ENDOTHELIUM		15	0.743968	1.78371	0	0.00996193	0.728
GO_AMYLOID_PRECURSOR_PROTEIN_CATABOLIC_PROCESS		33	0.588696	1.78264	0.00204918	0.0101014	0.732
GO_POSITIVE_REGULATION_OF_TRANSMEMBRANE_RECEPTOR_PROTEIN_SERINE_THREONINE_KINASE_SIGNALING_PATHWAY		96	0.577839	1.78249	0	0.0101031	0.732
GO_NEURON_PROJECTION_EXTENSION_INVOLVED_IN_NEURON_PROJECTION_GUIDANCE		36	0.65115	1.78209	0.00209644	0.0101434	0.733
GO_HYPOTHALAMUS_DEVELOPMENT		21	0.603486	1.78205	0.00207039	0.0101373	0.733
GO_REGULATION_OF_AMYLOID_PRECURSOR_PROTEIN_CATABOLIC_PROCESS		26	0.632827	1.78196	0	0.0101353	0.733
GO_POSITIVE_REGULATION_OF_TOR_SIGNALING		36	0.489945	1.7814	0.0101833	0.0101798	0.736
GO_DENDRITIC_SPINE_DEVELOPMENT		89	0.511327	1.78123	0	0.0101919	0.736
GO_LEUKOCYTE_DIFFERENTIATION		488	0.571774	1.78113	0	0.0101985	0.736
GO_NEGATIVE_REGULATION_OF_ENDOTHELIAL_CELL_PROLIFERATION		39	0.702985	1.78092	0	0.0102182	0.738
GO_PHAGOSOME_ACIDIFICATION		26	0.588845	1.78072	0.00413223	0.0102215	0.738
GO_POSITIVE_REGULATION_OF_CARTILAGE_DEVELOPMENT		30	0.69499	1.78068	0.00421941	0.0102111	0.738
GO_POSITIVE_REGULATION_OF_AUTOPHAGY		113	0.507127	1.78065	0.00206612	0.0102092	0.738
GO_PROTEIN_KINASE_B_SIGNALING		237	0.554464	1.78056	0	0.0102025	0.738
GO_REGULATION_OF_EPITHELIAL_TUBE_FORMATION		18	0.826354	1.78053	0	0.0101908	0.738
GO_POSITIVE_REGULATION_OF_SYNAPTIC_TRANSMISSION		166	0.526909	1.78045	0	0.0102007	0.74
GO_IMMUNOGLOBULIN_SECRETION		20	0.725367	1.78037	0	0.0101986	0.74
GO_POSTSYNAPTIC_MEMBRANE_ORGANIZATION		40	0.598528	1.77992	0	0.0102498	0.741
GO_TROPHECTODERMAL_CELL_DIFFERENTIATION		15	0.698193	1.77969	0.00413223	0.0102569	0.741
GO_METANEPHRIC_NEPHRON_DEVELOPMENT		40	0.682802	1.77966	0	0.0102436	0.741
GO_NEGATIVE_REGULATION_OF_CHEMOTAXIS		54	0.680506	1.77921	0	0.0102691	0.743
GO_MALE_SEX_DIFFERENTIATION		154	0.491967	1.77863	0	0.0103271	0.744
GO_CARDIAC_MUSCLE_CONTRACTION		128	0.567433	1.77834	0.00616016	0.0103397	0.744
GO_POSITIVE_REGULATION_OF_VASCULATURE_DEVELOPMENT		183	0.657924	1.77799	0	0.0103681	0.746
GO_POSITIVE_REGULATION_OF_CATABOLIC_PROCESS		411	0.434876	1.77783	0	0.0103844	0.748
GO_MYD88_DEPENDENT_TOLL_LIKE_RECEPTOR_SIGNALING_PATHWAY		35	0.803441	1.77766	0	0.0103909	0.749
GO_NEGATIVE_REGULATION_OF_CALCIUM_ION_TRANSPORT		57	0.639426	1.77752	0.00423729	0.0103947	0.749
GO_BRANCH_ELONGATION_OF_AN_EPITHELIUM		20	0.724713	1.77722	0	0.0104298	0.75
GO_CEREBRAL_CORTEX_CELL_MIGRATION		43	0.606621	1.77718	0.00215054	0.010425	0.751
GO_SMOOTH_MUSCLE_CELL_PROLIFERATION		136	0.601483	1.7768	0.0020284	0.0104635	0.755
GO_CHONDROITIN_SULFATE_BIOSYNTHETIC_PROCESS		26	0.805822	1.77666	0	0.0104742	0.756
GO_REGULATION_OF_SMAD_PROTEIN_SIGNAL_TRANSDUCTION		22	0.716483	1.77642	0	0.0104911	0.757
GO_NEGATIVE_REGULATION_OF_NEUROTRANSMITTER_TRANSPORT		22	0.72153	1.77592	0.00205339	0.0105507	0.759
GO_WNT_SIGNALING_PATHWAY_CALCIUM_MODULATING_PATHWAY		38	0.617263	1.77583	0.0021322	0.0105536	0.759
GO_POSITIVE_REGULATION_OF_INTERLEUKIN_6_PRODUCTION		84	0.645125	1.77505	0.00201613	0.0106451	0.761
GO_ENDOMEMBRANE_SYSTEM_ORGANIZATION		393	0.421493	1.775	0.00202429	0.0106375	0.761
GO_AMYLOID_BETA_FORMATION		25	0.645537	1.77432	0.0020202	0.0107396	0.762
GO_CELL_VOLUME_HOMEOSTASIS		28	0.59143	1.77431	0.00632911	0.0107259	0.762
GO_RESPONSE_TO_ETHANOL		126	0.530954	1.7743	0	0.0107123	0.762
GO_NEGATIVE_REGULATION_OF_T_CELL_DIFFERENTIATION		41	0.624919	1.7743	0.00208768	0.0106987	0.762
GO_PULMONARY_VALVE_MORPHOGENESIS		16	0.868194	1.7741	0	0.0107032	0.762
GO_NEGATIVE_REGULATION_OF_ADHERENS_JUNCTION_ORGANIZATION		19	0.817045	1.77328	0	0.0107838	0.763
GO_TRACHEA_DEVELOPMENT		19	0.681976	1.77292	0.00201207	0.0107996	0.765
GO_CALCIUM_MEDIATED_SIGNALING		207	0.580472	1.77237	0	0.0108559	0.767
GO_PEPTIDYL_SERINE_MODIFICATION		299	0.433559	1.77223	0.00205339	0.0108494	0.767
GO_NEGATIVE_REGULATION_OF_HYDROLASE_ACTIVITY		422	0.495094	1.772	0	0.0108625	0.767
GO_KIDNEY_MESENCHYME_DEVELOPMENT		19	0.767259	1.77178	0.0021692	0.0108903	0.768
GO_REGULATION_OF_AXON_GUIDANCE		41	0.628857	1.77158	0.00215983	0.0108969	0.769
GO_NEGATIVE_REGULATION_OF_CARDIAC_MUSCLE_TISSUE_GROWTH		23	0.648007	1.77148	0.00428265	0.0108918	0.769
GO_POSITIVE_REGULATION_OF_LEUKOCYTE_CELL_CELL_ADHESION		209	0.635681	1.77143	0.0020202	0.0108794	0.769
GO_POSITIVE_REGULATION_OF_MYELOID_CELL_DIFFERENTIATION		89	0.569671	1.77136	0	0.010875	0.77
GO_AMYLOID_BETA_CLEARANCE		30	0.777283	1.77133	0	0.0108614	0.77
GO_REGULATION_OF_NEURON_MIGRATION		38	0.557532	1.77109	0.0040404	0.0108863	0.77
GO_POSITIVE_REGULATION_OF_MACROAUTOPHAGY		66	0.516083	1.77104	0.00622407	0.0108759	0.77
GO_NEGATIVE_REGULATION_OF_CALCIUM_ION_TRANSMEMBRANE_TRANSPORT		36	0.703513	1.77087	0	0.0108783	0.77
GO_POSITIVE_REGULATION_OF_B_CELL_MEDIATED_IMMUNITY		38	0.627167	1.77018	0.00411523	0.01097	0.772
GO_SEMAPHORIN_PLEXIN_SIGNALING_PATHWAY		40	0.615506	1.76975	0.00414938	0.0110158	0.772
GO_REGULATION_OF_MYOTUBE_DIFFERENTIATION		52	0.590448	1.76945	0.00208768	0.0110511	0.773
GO_NEGATIVE_REGULATION_OF_ANIMAL_ORGAN_MORPHOGENESIS		32	0.732565	1.76941	0	0.0110374	0.773
GO_NEGATIVE_REGULATION_OF_DEVELOPMENTAL_GROWTH		101	0.56936	1.76937	0	0.0110237	0.773
GO_NEGATIVE_REGULATION_OF_PROTEIN_BINDING		99	0.520714	1.76876	0	0.0110595	0.773
GO_DEVELOPMENTAL_PIGMENTATION		43	0.629026	1.76869	0.00208333	0.0110511	0.774
GO_FOREBRAIN_NEURON_DEVELOPMENT		30	0.683744	1.76796	0	0.011105	0.775
GO_EPITHELIAL_CELL_DEVELOPMENT		194	0.476915	1.76763	0	0.0111475	0.777
GO_POSITIVE_REGULATION_OF_HEMOPOIESIS		177	0.586033	1.76755	0.00618557	0.011147	0.778
GO_SMOOTH_MUSCLE_CELL_DIFFERENTIATION		59	0.651416	1.76752	0	0.0111359	0.778
GO_ANTERIOR_POSTERIOR_PATTERN_SPECIFICATION		200	0.543384	1.7675	0	0.0111236	0.778
GO_OLIGODENDROCYTE_DIFFERENTIATION		89	0.5308	1.76749	0	0.01111	0.778
GO_POSITIVE_REGULATION_OF_CELL_GROWTH		153	0.454915	1.76706	0.0020202	0.0111487	0.779
GO_REGULATION_OF_MACROPHAGE_ACTIVATION		54	0.757644	1.76673	0	0.0111858	0.78
GO_CELL_MIGRATION_IN_HINDBRAIN		15	0.725975	1.76614	0.00201613	0.0112462	0.781
GO_NEGATIVE_REGULATION_OF_MYELOID_CELL_DIFFERENTIATION		84	0.606972	1.76606	0	0.0112375	0.781
GO_APOPTOTIC_PROCESS_INVOLVED_IN_DEVELOPMENT		34	0.638561	1.76572	0.0043384	0.0112795	0.782
GO_REGULATION_OF_GLUCOSE_METABOLIC_PROCESS		71	0.497514	1.76567	0.00195695	0.01127	0.782
GO_CELLULAR_RESPONSE_TO_IONIZING_RADIATION		69	0.596145	1.76544	0	0.0113082	0.784
GO_CENTRAL_NERVOUS_SYSTEM_PROJECTION_NEURON_AXONOGENESIS		24	0.738482	1.76492	0	0.0113548	0.785
GO_DIVALENT_INORGANIC_CATION_TRANSPORT		451	0.480222	1.7646	0	0.01139	0.785
GO_LONG_TERM_MEMORY		32	0.581145	1.7645	0.00209644	0.0113822	0.785
GO_REGULATION_OF_SYNAPSE_ASSEMBLY		103	0.570214	1.76444	0	0.0113705	0.786
GO_CARDIAC_MYOFIBRIL_ASSEMBLY		26	0.732324	1.76432	0	0.0113704	0.786
GO_POSITIVE_REGULATION_OF_MITOCHONDRIAL_FISSION		15	0.714683	1.76428	0	0.0113646	0.787
GO_REGULATION_OF_B_CELL_DIFFERENTIATION		26	0.75387	1.76416	0.00203252	0.0113678	0.788
GO_N_GLYCAN_PROCESSING		15	0.675038	1.76344	0.00978474	0.0114406	0.789
GO_NEGATIVE_REGULATION_OF_CD4_POSITIVE_ALPHA_BETA_T_CELL_ACTIVATION		25	0.723842	1.76294	0.0060241	0.0115149	0.791
GO_REGULATION_OF_STRIATED_MUSCLE_CONTRACTION		88	0.573432	1.76273	0.00400802	0.011526	0.793
GO_GLIAL_CELL_DEVELOPMENT		103	0.562787	1.76251	0.00204918	0.011545	0.795
GO_MULTICELLULAR_ORGANISMAL_MOVEMENT		52	0.576298	1.7622	0.00429185	0.0115758	0.797
GO_POSITIVE_REGULATION_OF_PLASMA_MEMBRANE_BOUNDED_CELL_PROJECTION_ASSEMBLY		98	0.494593	1.76167	0.0020284	0.0116517	0.798
GO_NEGATIVE_REGULATION_OF_LYMPHOCYTE_ACTIVATION		139	0.641086	1.76113	0.00212314	0.0117238	0.8
GO_COCHLEA_MORPHOGENESIS		24	0.741836	1.76041	0	0.011809	0.802
GO_ENDOCRINE_HORMONE_SECRETION		47	0.646254	1.76041	0	0.011795	0.802
GO_COLLATERAL_SPROUTING		26	0.695061	1.76026	0	0.0118086	0.802
GO_CARBOHYDRATE_DERIVATIVE_CATABOLIC_PROCESS		178	0.495665	1.75973	0.00413223	0.0118825	0.802
GO_REGULATION_OF_LONG_TERM_SYNAPTIC_POTENTIATION		42	0.60673	1.75963	0.00851064	0.0118804	0.802
GO_REGULATION_OF_RYANODINE_SENSITIVE_CALCIUM_RELEASE_CHANNEL_ACTIVITY		24	0.721254	1.75913	0.00207469	0.0119474	0.803
GO_POSITIVE_REGULATION_OF_RESPONSE_TO_EXTERNAL_STIMULUS		292	0.633645	1.75894	0	0.011959	0.804
GO_MICROTUBULE_POLYMERIZATION		70	0.495325	1.75858	0.00205761	0.0119892	0.806
GO_REGULATION_OF_GLIAL_CELL_DIFFERENTIATION		65	0.532311	1.75832	0.00409836	0.0120131	0.806
GO_AMINOGLYCAN_BIOSYNTHETIC_PROCESS		109	0.630975	1.75807	0.00207469	0.0120355	0.806
GO_SKELETAL_MUSCLE_CELL_DIFFERENTIATION		64	0.544423	1.75807	0.00410678	0.0120226	0.806
GO_POSITIVE_REGULATION_OF_CARDIAC_MUSCLE_CELL_PROLIFERATION		26	0.666124	1.75754	0	0.012102	0.809
GO_REGULATION_OF_ENDOCRINE_PROCESS		44	0.65892	1.75731	0	0.012106	0.809
GO_NEGATIVE_REGULATION_OF_ENDOTHELIAL_CELL_APOPTOTIC_PROCESS		29	0.700949	1.7573	0	0.012093	0.809
GO_REGULATION_OF_RESPONSE_TO_WOUNDING		157	0.587724	1.75669	0.00205761	0.0121602	0.81
GO_REGULATION_OF_SYNAPTIC_PLASTICITY		177	0.472169	1.75655	0	0.0121584	0.81
GO_POSITIVE_REGULATION_OF_ACTIN_FILAMENT_POLYMERIZATION		93	0.519112	1.75632	0	0.0121803	0.81
GO_ORGANELLE_MEMBRANE_FUSION		96	0.459934	1.75621	0.00390625	0.0121724	0.81
GO_MACROPHAGE_ACTIVATION		81	0.733284	1.75607	0	0.012167	0.81
GO_COCHLEA_DEVELOPMENT		48	0.612164	1.75543	0.00215983	0.0122362	0.812
GO_GROWTH_PLATE_CARTILAGE_CHONDROCYTE_DIFFERENTIATION		23	0.786689	1.75476	0.00218341	0.0123454	0.815
GO_RENAL_SYSTEM_PROCESS		114	0.577069	1.75467	0.002079	0.0123521	0.816
GO_RESPONSE_TO_HYPEROXIA		20	0.665033	1.75414	0	0.0123967	0.816
GO_ANATOMICAL_STRUCTURE_MATURATION		155	0.505029	1.75408	0	0.0123932	0.816
GO_ATRIAL_SEPTUM_DEVELOPMENT		20	0.734375	1.75365	0	0.0124411	0.816
GO_ATRIAL_SEPTUM_MORPHOGENESIS		16	0.74765	1.75344	0	0.0124516	0.816
GO_REGULATION_OF_PROTEIN_LOCALIZATION_TO_CELL_PERIPHERY		108	0.462857	1.75334	0	0.012454	0.816
GO_REGULATION_OF_SYNCYTIUM_FORMATION_BY_PLASMA_MEMBRANE_FUSION		27	0.717607	1.75328	0	0.0124452	0.816
GO_LYSOSOMAL_TRANSPORT		101	0.450058	1.75325	0.00197239	0.0124336	0.816
GO_POSITIVE_REGULATION_OF_PEPTIDYL_TYROSINE_PHOSPHORYLATION		177	0.548129	1.7532	0	0.0124249	0.816
GO_NEGATIVE_REGULATION_OF_ACTIN_FILAMENT_BUNDLE_ASSEMBLY		24	0.691099	1.7531	0.00622407	0.0124211	0.816
GO_MYELOID_DENDRITIC_CELL_DIFFERENTIATION		17	0.737891	1.75297	0.0040404	0.0124218	0.816
GO_ANIMAL_ORGAN_MATURATION		24	0.728791	1.75294	0.00212766	0.0124127	0.816
GO_RESPONSE_TO_CALCIUM_ION		141	0.513414	1.75273	0	0.0124225	0.816
GO_NEGATIVE_REGULATION_OF_MUSCLE_CELL_APOPTOTIC_PROCESS		37	0.611106	1.75262	0	0.0124142	0.816
GO_CELLULAR_RESPONSE_TO_CAMP		51	0.609337	1.75253	0.00206612	0.0124173	0.817
GO_NEGATIVE_REGULATION_OF_FIBROBLAST_GROWTH_FACTOR_RECEPTOR_SIGNALING_PATHWAY		17	0.79134	1.75246	0	0.0124121	0.817
GO_CARDIAC_EPITHELIAL_TO_MESENCHYMAL_TRANSITION		32	0.729004	1.75229	0	0.0124328	0.818
GO_OSTEOCLAST_DIFFERENTIATION		93	0.642868	1.75194	0.00208768	0.0124655	0.818
GO_ERK1_AND_ERK2_CASCADE		282	0.583966	1.75186	0	0.0124583	0.818
GO_VENTRICULAR_CARDIAC_MUSCLE_CELL_DIFFERENTIATION		16	0.705068	1.75138	0.00210526	0.0125339	0.822
GO_REGULATION_OF_JUN_KINASE_ACTIVITY		85	0.555052	1.75092	0	0.0126114	0.822
GO_REGULATION_OF_MUSCLE_HYPERTROPHY		59	0.557161	1.75025	0.00604839	0.0126963	0.827
GO_REGULATION_OF_BLOOD_CIRCULATION		275	0.525359	1.75022	0.0021097	0.0126876	0.827
GO_COLLAGEN_FIBRIL_ORGANIZATION		50	0.848769	1.75012	0	0.012689	0.827
GO_POSITIVE_REGULATION_OF_RECEPTOR_RECYCLING		15	0.600925	1.74995	0.00618557	0.0127061	0.828
GO_RECEPTOR_CATABOLIC_PROCESS		33	0.579911	1.74923	0.00210526	0.0128099	0.831
GO_OVARIAN_FOLLICLE_DEVELOPMENT		52	0.536086	1.74881	0	0.0128582	0.831
GO_I_KAPPAB_KINASE_NF_KAPPAB_SIGNALING		248	0.524335	1.74831	0.00606061	0.0129141	0.832
GO_REGULATION_OF_CYTOSOLIC_CALCIUM_ION_CONCENTRATION		338	0.556638	1.74815	0.00212314	0.0129233	0.832
GO_REGULATION_OF_PROTEIN_HOMOOLIGOMERIZATION		18	0.640192	1.74753	0.00209205	0.0130016	0.835
GO_NEGATIVE_REGULATION_OF_ORGAN_GROWTH		31	0.592111	1.7475	0.00210526	0.0129881	0.835
GO_B_CELL_DIFFERENTIATION		119	0.570253	1.7474	0	0.012989	0.836
GO_TUMOR_NECROSIS_FACTOR_BIOSYNTHETIC_PROCESS		23	0.794522	1.74736	0	0.0129767	0.836
GO_POSITIVE_REGULATION_OF_CARDIAC_MUSCLE_CELL_DIFFERENTIATION		18	0.789351	1.74734	0	0.0129622	0.836
GO_DENDRITIC_SPINE_MAINTENANCE		18	0.650606	1.74723	0.00422833	0.012969	0.837
GO_EMBRYONIC_PLACENTA_DEVELOPMENT		85	0.503633	1.74722	0.00204918	0.0129556	0.837
GO_POSITIVE_REGULATION_OF_GLIAL_CELL_DIFFERENTIATION		39	0.578839	1.74713	0.0020284	0.0129493	0.837
GO_DORSAL_VENTRAL_PATTERN_FORMATION		84	0.554047	1.74677	0.002	0.0129877	0.837
GO_EPITHELIAL_TO_MESENCHYMAL_TRANSITION_INVOLVED_IN_ENDOCARDIAL_CUSHION_FORMATION		16	0.797477	1.74666	0	0.0129865	0.837
GO_REPLACEMENT_OSSIFICATION		26	0.684451	1.74625	0.00616016	0.0130238	0.837
GO_POSITIVE_REGULATION_OF_ION_TRANSPORT		253	0.496707	1.74623	0.00212314	0.0130104	0.837
GO_RESPONSE_TO_INTERLEUKIN_4		32	0.696668	1.74587	0.00819672	0.0130646	0.837
GO_MAMMARY_GLAND_EPITHELIUM_DEVELOPMENT		70	0.557805	1.74587	0.00203666	0.0130501	0.837
GO_REGULATION_OF_STRESS_ACTIVATED_PROTEIN_KINASE_SIGNALING_CASCADE		224	0.487706	1.74581	0	0.0130399	0.837
GO_NEGATIVE_REGULATION_OF_PROTEOLYSIS		320	0.498323	1.74511	0.00206186	0.0131301	0.838
GO_CELL_DIFFERENTIATION_INVOLVED_IN_METANEPHROS_DEVELOPMENT		25	0.737529	1.74508	0.0021097	0.0131166	0.838
GO_MEMBRANE_BIOGENESIS		36	0.604764	1.74482	0.00616016	0.0131445	0.838
GO_REGULATION_OF_LIPID_KINASE_ACTIVITY		59	0.623208	1.74442	0	0.0131855	0.838
GO_BONE_REMODELING		84	0.628617	1.74409	0.00201207	0.0132159	0.838
GO_ESTABLISHMENT_OF_ENDOTHELIAL_BARRIER		38	0.632979	1.74405	0.00601202	0.01321	0.838
GO_BLOOD_VESSEL_REMODELING		40	0.630172	1.74402	0	0.0131954	0.838
GO_REGULATION_OF_OSTEOCLAST_DIFFERENTIATION		62	0.646532	1.74387	0.00205339	0.0131942	0.838
GO_CELLULAR_RESPONSE_TO_VITAMIN_D		21	0.73714	1.74361	0	0.0132246	0.84
GO_MODULATION_OF_EXCITATORY_POSTSYNAPTIC_POTENTIAL		39	0.580072	1.74346	0.00649351	0.0132325	0.84
GO_POSITIVE_REGULATION_OF_CYTOKINE_PRODUCTION		428	0.570339	1.74285	0.00204918	0.0133058	0.841
GO_T_CELL_ACTIVATION		440	0.579744	1.7428	0.00609756	0.0133011	0.841
GO_POSITIVE_REGULATION_OF_TUMOR_NECROSIS_FACTOR_SUPERFAMILY_CYTOKINE_PRODUCTION		76	0.730787	1.74259	0	0.013335	0.842
GO_CELLULAR_RESPONSE_TO_GAMMA_RADIATION		27	0.651823	1.74257	0.00222717	0.0133274	0.842
GO_MESENCHYMAL_TO_EPITHELIAL_TRANSITION		19	0.720013	1.74245	0.00401606	0.0133373	0.843
GO_REGULATION_OF_ERYTHROCYTE_DIFFERENTIATION		46	0.536098	1.74226	0.00619835	0.0133477	0.843
GO_RETINA_VASCULATURE_DEVELOPMENT_IN_CAMERA_TYPE_EYE		18	0.786283	1.74214	0	0.0133602	0.846
GO_MEMORY		110	0.490242	1.74191	0	0.0133735	0.846
GO_REGULATION_OF_CELL_CELL_ADHESION		376	0.568459	1.74174	0	0.0133822	0.846
GO_REGULATION_OF_PROTEIN_LOCALIZATION_TO_SYNAPSE		25	0.564255	1.74171	0.00814664	0.0133744	0.846
GO_PROTEIN_KINASE_C_SIGNALING		27	0.649737	1.74163	0.00212314	0.0133679	0.846
GO_ACTIVIN_RECEPTOR_SIGNALING_PATHWAY		39	0.603189	1.74157	0	0.0133598	0.846
GO_METANEPHROS_MORPHOGENESIS		32	0.653707	1.74146	0.00206186	0.0133596	0.846
GO_POSITIVE_REGULATION_OF_SYNAPTIC_TRANSMISSION_GLUTAMATERGIC		32	0.685724	1.74142	0.00207469	0.0133516	0.846
GO_RESPONSE_TO_RETINOIC_ACID		100	0.552041	1.74137	0	0.0133429	0.846
GO_RENAL_SYSTEM_VASCULATURE_DEVELOPMENT		25	0.824952	1.74121	0	0.0133595	0.846
GO_POSITIVE_REGULATION_OF_BMP_SIGNALING_PATHWAY		31	0.669812	1.74108	0	0.0133669	0.846
GO_REGULATION_OF_PHAGOCYTOSIS		87	0.646772	1.74086	0	0.0133768	0.846
GO_GLYCOGEN_BIOSYNTHETIC_PROCESS		42	0.52211	1.74078	0.00200401	0.0133734	0.846
GO_REGULATION_OF_ANIMAL_ORGAN_FORMATION		35	0.688009	1.74031	0	0.0134491	0.848
GO_NEGATIVE_REGULATION_OF_PROTEIN_COMPLEX_DISASSEMBLY		68	0.532414	1.74017	0.00204499	0.013448	0.848
GO_POSITIVE_REGULATION_OF_NF_KAPPAB_TRANSCRIPTION_FACTOR_ACTIVITY		145	0.546043	1.74011	0.00796813	0.0134413	0.848
GO_POSITIVE_REGULATION_OF_INTERLEUKIN_4_PRODUCTION		21	0.783498	1.7396	0	0.0135144	0.85
GO_TUMOR_NECROSIS_FACTOR_SUPERFAMILY_CYTOKINE_PRODUCTION		133	0.672155	1.73928	0	0.013537	0.851
GO_T_CELL_PROLIFERATION		175	0.606444	1.73901	0.00408998	0.0135791	0.852
GO_NEGATIVE_REGULATION_OF_PHAGOCYTOSIS		19	0.788968	1.73829	0.00414938	0.0136679	0.853
GO_DIGESTIVE_TRACT_MORPHOGENESIS		48	0.683493	1.73827	0	0.0136533	0.853
GO_MYOBLAST_DIFFERENTIATION		81	0.548633	1.73803	0	0.0136625	0.854
GO_ENDOCARDIAL_CUSHION_DEVELOPMENT		43	0.679015	1.73785	0	0.0136795	0.855
GO_STEROID_HORMONE_SECRETION		22	0.718387	1.73732	0.00206186	0.0137486	0.856
GO_REGULATION_OF_COAGULATION		79	0.664938	1.73729	0.002	0.013735	0.856
GO_STRIATED_MUSCLE_CELL_APOPTOTIC_PROCESS		37	0.580183	1.73724	0.00211864	0.0137318	0.856
GO_REGULATION_OF_FIBROBLAST_GROWTH_FACTOR_RECEPTOR_SIGNALING_PATHWAY		30	0.720668	1.73723	0.00407332	0.0137196	0.856
GO_SPECIFICATION_OF_SYMMETRY		119	0.50264	1.73647	0	0.0138464	0.859
GO_NEGATIVE_REGULATION_OF_GTPASE_ACTIVITY		45	0.575955	1.73575	0	0.0139401	0.86
GO_NEGATIVE_REGULATION_OF_GLIOGENESIS		39	0.523274	1.73472	0.00397614	0.0140852	0.86
GO_POSITIVE_REGULATION_OF_ORGAN_GROWTH		47	0.591175	1.73463	0.00204499	0.01409	0.86
GO_REGULATION_OF_ADENYLATE_CYCLASE_ACTIVITY		29	0.620086	1.73459	0	0.0140812	0.86
GO_POSITIVE_REGULATION_OF_PROTEIN_LOCALIZATION_TO_MEMBRANE		118	0.444962	1.73391	0.00202429	0.0141433	0.861
GO_CLATHRIN_DEPENDENT_ENDOCYTOSIS		41	0.545005	1.73383	0.00210084	0.0141481	0.861
GO_REGULATION_OF_WOUND_HEALING		129	0.599741	1.73361	0.00408998	0.0141656	0.861
GO_POSTSYNAPTIC_SPECIALIZATION_ORGANIZATION		34	0.582359	1.73358	0.01	0.0141571	0.861
GO_METANEPHRIC_RENAL_VESICLE_MORPHOGENESIS		15	0.723423	1.73341	0.00403226	0.0141672	0.861
GO_PROTEIN_STABILIZATION		168	0.41885	1.73303	0.00208768	0.0142119	0.862
GO_REGULATION_OF_PROTEIN_DEACETYLATION		39	0.616397	1.73265	0.00207039	0.0142425	0.862
GO_GLUCAN_METABOLIC_PROCESS		66	0.47926	1.73153	0.00412371	0.0144171	0.862
GO_REGULATION_OF_GLYCOGEN_METABOLIC_PROCESS		32	0.519203	1.73012	0.00792079	0.0146488	0.865
GO_NEGATIVE_REGULATION_OF_INTRACELLULAR_SIGNAL_TRANSDUCTION		472	0.472678	1.72937	0.00209205	0.0147602	0.869
GO_DEFINITIVE_HEMOPOIESIS		18	0.741545	1.72931	0.00421941	0.0147563	0.87
GO_DIGESTIVE_SYSTEM_DEVELOPMENT		137	0.576464	1.72925	0.00209644	0.0147521	0.87
GO_HOMEOSTASIS_OF_NUMBER_OF_CELLS		241	0.519815	1.72917	0.00414079	0.0147481	0.871
GO_REGULATION_OF_MEMBRANE_PROTEIN_ECTODOMAIN_PROTEOLYSIS		23	0.677421	1.72907	0.00833333	0.0147556	0.871
GO_GLOMERULAR_EPITHELIUM_DEVELOPMENT		20	0.725955	1.72891	0	0.0147731	0.873
GO_STRIATED_MUSCLE_CONTRACTION		162	0.531377	1.72882	0.00803213	0.014782	0.873
GO_REGULATION_OF_CARDIAC_MUSCLE_CONTRACTION		73	0.604419	1.72878	0.00407332	0.0147744	0.873
GO_POSITIVE_REGULATION_OF_PROTEIN_TYROSINE_KINASE_ACTIVITY		52	0.574885	1.72831	0	0.0148413	0.873
GO_REGULATION_OF_AMPA_RECEPTOR_ACTIVITY		25	0.670408	1.72768	0	0.0149435	0.875
GO_POSITIVE_REGULATION_OF_LEUKOCYTE_DIFFERENTIATION		138	0.613391	1.72766	0.00409836	0.0149342	0.875
GO_CARTILAGE_MORPHOGENESIS		28	0.800043	1.72673	0	0.0150995	0.876
GO_ADRENAL_GLAND_DEVELOPMENT		24	0.684854	1.72662	0.00203252	0.0151043	0.876
GO_GLAND_DEVELOPMENT		422	0.457895	1.72642	0	0.0151182	0.876
GO_POSITIVE_REGULATION_OF_CELL_DIVISION		82	0.529963	1.72628	0	0.0151343	0.876
GO_POSITIVE_REGULATION_OF_CELL_ACTIVATION		329	0.617494	1.72624	0	0.015128	0.876
GO_REGULATION_OF_FIBROBLAST_MIGRATION		30	0.5963	1.7256	0.00416667	0.0152423	0.877
GO_POSITIVE_REGULATION_OF_I_KAPPAB_KINASE_NF_KAPPAB_SIGNALING		174	0.525534	1.72556	0.00603622	0.0152339	0.877
GO_POSITIVE_REGULATION_OF_STRESS_ACTIVATED_PROTEIN_KINASE_SIGNALING_CASCADE		163	0.498919	1.72542	0	0.015238	0.877
GO_EXTRINSIC_APOPTOTIC_SIGNALING_PATHWAY		216	0.516465	1.72496	0.0041841	0.015298	0.878
GO_CARDIAC_CONDUCTION		130	0.52819	1.72421	0.0104384	0.0153887	0.878
GO_CHEMOKINE_SECRETION		18	0.703132	1.72413	0.00421053	0.0153834	0.878
GO_NEGATIVE_REGULATION_OF_T_HELPER_CELL_DIFFERENTIATION		15	0.74845	1.72407	0.00404858	0.0153831	0.878
GO_REGULATION_OF_INTRACELLULAR_STEROID_HORMONE_RECEPTOR_SIGNALING_PATHWAY		75	0.481921	1.72389	0.00199203	0.0154043	0.879
GO_REGULATION_OF_PROTEIN_LOCALIZATION_TO_PLASMA_MEMBRANE		90	0.466746	1.72375	0	0.0154085	0.879
GO_CELLULAR_RESPONSE_TO_ABIOTIC_STIMULUS		307	0.421692	1.72372	0	0.0153974	0.879
GO_POSTSYNAPSE_ASSEMBLY		32	0.657998	1.72269	0.00792079	0.0155441	0.881
GO_POSITIVE_REGULATION_OF_CELL_MATRIX_ADHESION		48	0.586473	1.72222	0.00409836	0.0156105	0.881
GO_NEGATIVE_REGULATION_OF_MAP_KINASE_ACTIVITY		70	0.579378	1.72218	0	0.0156001	0.881
GO_POSITIVE_REGULATION_OF_EPITHELIAL_TO_MESENCHYMAL_TRANSITION		49	0.696236	1.72166	0.0041841	0.0156691	0.881
GO_CARDIAC_MUSCLE_CELL_CONTRACTION		66	0.628033	1.72121	0.00831601	0.0157449	0.883
GO_REGULATION_OF_CARDIAC_CONDUCTION		62	0.594128	1.7212	0.0233546	0.0157325	0.883
GO_MAMMARY_GLAND_MORPHOGENESIS		45	0.609213	1.7205	0.00201613	0.0158394	0.884
GO_NEGATIVE_REGULATION_OF_PLATELET_ACTIVATION		18	0.745019	1.72044	0	0.0158299	0.884
GO_NEGATIVE_REGULATION_OF_CYTOKINE_PRODUCTION_INVOLVED_IN_IMMUNE_RESPONSE		25	0.785542	1.72038	0.00206186	0.0158237	0.884
GO_NEGATIVE_REGULATION_OF_LEUKOCYTE_APOPTOTIC_PROCESS		49	0.725318	1.72016	0	0.0158352	0.884
GO_CHAPERONE_MEDIATED_PROTEIN_FOLDING		56	0.524136	1.71983	0.012605	0.0158839	0.884
GO_DECIDUALIZATION		21	0.730689	1.71954	0	0.0159261	0.884
GO_RESPONSE_TO_TOPOLOGICALLY_INCORRECT_PROTEIN		184	0.430697	1.71947	0.00858369	0.0159228	0.884
GO_MIDDLE_EAR_MORPHOGENESIS		20	0.719185	1.71908	0	0.0159797	0.884
GO_NEGATIVE_REGULATION_OF_NEURON_PROJECTION_REGENERATION		15	0.759294	1.71893	0.00410678	0.0159874	0.884
GO_NEGATIVE_REGULATION_OF_POTASSIUM_ION_TRANSMEMBRANE_TRANSPORT		23	0.638289	1.71881	0.00860215	0.0159894	0.885
GO_MEGAKARYOCYTE_DIFFERENTIATION		85	0.512465	1.71789	0.00809717	0.0161417	0.887
GO_ENDOCARDIAL_CUSHION_FORMATION		23	0.744133	1.71751	0	0.0162037	0.888
GO_FC_RECEPTOR_SIGNALING_PATHWAY		190	0.591328	1.71743	0.00806452	0.0162005	0.888
GO_POSITIVE_REGULATION_OF_LEUKOCYTE_PROLIFERATION		128	0.617357	1.71722	0.00603622	0.016211	0.888
GO_DENDRITIC_CELL_DIFFERENTIATION		41	0.69648	1.71704	0	0.0162259	0.889
GO_POSITIVE_REGULATION_OF_PROTEIN_COMPLEX_ASSEMBLY		235	0.460413	1.71632	0	0.0163499	0.889
GO_RESPONSE_TO_GAMMA_RADIATION		52	0.580707	1.71626	0.00645161	0.016338	0.889
GO_REGULATION_OF_CALCIUM_ION_TRANSMEMBRANE_TRANSPORTER_ACTIVITY		82	0.558122	1.71602	0.0143443	0.0163567	0.889
GO_REGULATION_OF_LYMPHOCYTE_ACTIVATION		420	0.586549	1.71588	0.00603622	0.0163761	0.89
GO_CYCLIC_NUCLEOTIDE_BIOSYNTHETIC_PROCESS		22	0.625151	1.71587	0.00787402	0.0163631	0.89
GO_NEGATIVE_REGULATION_OF_BLOOD_VESSEL_ENDOTHELIAL_CELL_MIGRATION		34	0.634909	1.71584	0.00414938	0.0163559	0.89
GO_NEURON_PROJECTION_REGENERATION		56	0.629034	1.7158	0.00207039	0.0163466	0.89
GO_REGULATION_OF_CARDIAC_MUSCLE_CELL_DIFFERENTIATION		34	0.687278	1.71579	0.00205761	0.0163316	0.89
GO_METANEPHRIC_NEPHRON_MORPHOGENESIS		25	0.656561	1.71577	0.0020202	0.016318	0.89
GO_POSITIVE_REGULATION_OF_GLIOGENESIS		67	0.557402	1.7157	0.00606061	0.0163135	0.89
GO_NEGATIVE_REGULATION_OF_MORPHOGENESIS_OF_AN_EPITHELIUM		16	0.792356	1.71534	0.00198413	0.0163563	0.89
GO_REGULATION_OF_MESONEPHROS_DEVELOPMENT		26	0.681156	1.7145	0.00195695	0.0164983	0.891
GO_POSITIVE_REGULATION_OF_LYMPHOCYTE_ACTIVATION		276	0.615709	1.71446	0.00200401	0.0164897	0.891
GO_REGULATION_OF_POLYSACCHARIDE_METABOLIC_PROCESS		40	0.521421	1.7144	0.00967118	0.016483	0.893
GO_NEGATIVE_REGULATION_OF_PROTEIN_LOCALIZATION_TO_NUCLEUS		28	0.722826	1.71423	0	0.0164992	0.893
GO_REGULATION_OF_PEPTIDASE_ACTIVITY		407	0.488169	1.71393	0.00207469	0.0165305	0.893
GO_REGULATION_OF_STEM_CELL_POPULATION_MAINTENANCE		26	0.537824	1.71349	0.00998004	0.0165962	0.893
GO_POSITIVE_REGULATION_OF_ERK1_AND_ERK2_CASCADE		190	0.614789	1.71292	0.00211416	0.0166786	0.895
GO_REGULATION_OF_ACTIN_FILAMENT_BASED_MOVEMENT		43	0.632741	1.71217	0.0105042	0.0167738	0.896
GO_REGULATION_OF_DEFENSE_RESPONSE_TO_VIRUS_BY_VIRUS		28	0.67614	1.71192	0.0131868	0.0168152	0.896
GO_REGULATION_OF_SYNAPTIC_VESICLE_ENDOCYTOSIS		18	0.631879	1.71185	0.00826446	0.0168113	0.896
GO_GROWTH_PLATE_CARTILAGE_MORPHOGENESIS		18	0.838969	1.71172	0	0.0168213	0.896
GO_REGULATION_OF_EXTRACELLULAR_MATRIX_ORGANIZATION		39	0.722683	1.71099	0.00414079	0.0169483	0.898
GO_NEGATIVE_REGULATION_OF_RECEPTOR_MEDIATED_ENDOCYTOSIS		22	0.570325	1.71068	0.0120968	0.017004	0.898
GO_CELL_FATE_SPECIFICATION		81	0.553458	1.71062	0.00218341	0.0169996	0.898
GO_ERYTHROCYTE_HOMEOSTASIS		116	0.474255	1.71057	0.0019685	0.0169978	0.898
GO_CELLULAR_RESPONSE_TO_PEPTIDE		353	0.435543	1.71014	0	0.0170533	0.899
GO_LENS_MORPHOGENESIS_IN_CAMERA_TYPE_EYE		22	0.655333	1.71002	0	0.017055	0.899
GO_REGULATION_OF_B_CELL_PROLIFERATION		56	0.656219	1.70991	0.00398406	0.0170566	0.9
GO_POSITIVE_REGULATION_OF_PHAGOCYTOSIS		63	0.665193	1.70951	0.00417537	0.0171189	0.9
GO_CEREBELLAR_PURKINJE_CELL_LAYER_DEVELOPMENT		25	0.528023	1.70929	0.0166667	0.0171488	0.9
GO_RESPONSE_TO_CAMP		95	0.541826	1.70899	0.00209644	0.0171819	0.9
GO_POSITIVE_REGULATION_OF_MYOBLAST_DIFFERENTIATION		21	0.667155	1.70898	0.00636943	0.0171679	0.9
GO_POSITIVE_REGULATION_OF_LIPID_STORAGE		20	0.680412	1.70875	0.00614754	0.0171809	0.9
GO_MEMBRANE_PROTEIN_INTRACELLULAR_DOMAIN_PROTEOLYSIS		17	0.556878	1.70802	0.0140562	0.0172959	0.903
GO_CELLULAR_RESPONSE_TO_VITAMIN		30	0.663898	1.708	0	0.017291	0.903
GO_POSITIVE_REGULATION_OF_ADAPTIVE_IMMUNE_RESPONSE		99	0.599222	1.70782	0	0.0173055	0.903
GO_CELL_RECOGNITION		158	0.614135	1.70761	0.00410678	0.017347	0.903
GO_CARDIAC_MUSCLE_FIBER_DEVELOPMENT		18	0.691289	1.70752	0.00420168	0.0173423	0.904
GO_LYMPHOCYTE_DIFFERENTIATION		334	0.56506	1.70709	0.00205761	0.0174004	0.906
GO_METANEPHRIC_MESENCHYME_DEVELOPMENT		15	0.769391	1.7063	0.00434783	0.0175351	0.91
GO_MACROPHAGE_MIGRATION		44	0.735689	1.70526	0	0.0176949	0.913
GO_POSITIVE_REGULATION_OF_EXTRACELLULAR_MATRIX_ORGANIZATION		21	0.803467	1.70519	0.00212314	0.0176898	0.913
GO_REGULATION_OF_NUCLEOCYTOPLASMIC_TRANSPORT		103	0.473785	1.70494	0.00214133	0.0177305	0.913
GO_MYELIN_ASSEMBLY		18	0.733875	1.70461	0.00209644	0.0177818	0.913
GO_CORTICOSTEROID_RECEPTOR_SIGNALING_PATHWAY		15	0.675776	1.70439	0.00821355	0.0178194	0.914
GO_RESPONSE_TO_PEPTIDE		472	0.434205	1.70373	0	0.0179346	0.914
GO_REGULATION_OF_DNA_DAMAGE_RESPONSE_SIGNAL_TRANSDUCTION_BY_P53_CLASS_MEDIATOR		30	0.596978	1.70369	0.00207039	0.0179262	0.914
GO_REGULATION_OF_DENDRITE_MORPHOGENESIS		88	0.461133	1.7036	0.0020284	0.0179345	0.914
GO_ACTIN_NUCLEATION		46	0.531147	1.70351	0.0020202	0.0179315	0.914
GO_T_CELL_DIFFERENTIATION_IN_THYMUS		69	0.579989	1.70333	0.00623701	0.0179443	0.914
GO_REGULATION_OF_INTRINSIC_APOPTOTIC_SIGNALING_PATHWAY_IN_RESPONSE_TO_DNA_DAMAGE		36	0.610639	1.70307	0.00214133	0.0179727	0.914
GO_NEGATIVE_REGULATION_OF_EXTRINSIC_APOPTOTIC_SIGNALING_PATHWAY		100	0.523372	1.70256	0.00399202	0.018067	0.915
GO_NEGATIVE_REGULATION_OF_OSTEOCLAST_DIFFERENTIATION		26	0.744316	1.70251	0.00607287	0.0180578	0.915
GO_LYSOSOME_LOCALIZATION		64	0.594097	1.7025	0.004158	0.0180408	0.915
GO_POSITIVE_REGULATION_OF_AMINE_TRANSPORT		34	0.633216	1.70245	0	0.0180332	0.915
GO_DORSAL_SPINAL_CORD_DEVELOPMENT		19	0.625017	1.70209	0.012024	0.0180852	0.915
GO_POSITIVE_REGULATION_OF_PROTEIN_CATABOLIC_PROCESS		210	0.447939	1.70174	0.00208333	0.0181497	0.916
GO_BONE_MATURATION		20	0.734044	1.70132	0.00417537	0.0182104	0.916
GO_NEGATIVE_REGULATION_OF_PEPTIDASE_ACTIVITY		233	0.534321	1.7012	0.00413223	0.0182177	0.916
GO_POSITIVE_REGULATION_OF_SMOOTH_MUSCLE_CELL_MIGRATION		37	0.732124	1.70056	0.00203666	0.0183507	0.917
GO_REGULATION_OF_LAMELLIPODIUM_ORGANIZATION		45	0.481161	1.7003	0.00396825	0.0183828	0.917
GO_NEGATIVE_REGULATION_OF_BLOOD_CIRCULATION		32	0.671597	1.70006	0.00402414	0.0184152	0.917
GO_REGULATION_OF_TRANSCRIPTION_REGULATORY_REGION_DNA_BINDING		50	0.560026	1.69996	0.00210084	0.0184137	0.917
GO_PODOSOME_ASSEMBLY		19	0.673686	1.69991	0.010352	0.0184037	0.918
GO_REGULATION_OF_EXTRACELLULAR_MATRIX_DISASSEMBLY		16	0.852133	1.69971	0	0.0184131	0.918
GO_NEUROTROPHIN_TRK_RECEPTOR_SIGNALING_PATHWAY		32	0.520743	1.69967	0.0105708	0.0184006	0.918
GO_REGULATION_OF_ACTIN_CYTOSKELETON_REORGANIZATION		34	0.661007	1.69953	0.00854701	0.0184101	0.918
GO_REGULATION_OF_NEUROTRANSMITTER_LEVELS		315	0.464879	1.69927	0	0.0184503	0.918
GO_RESPONSE_TO_VITAMIN		89	0.564776	1.69897	0.00417537	0.0185029	0.919
GO_REGULATION_OF_VASCULAR_SMOOTH_MUSCLE_CELL_PROLIFERATION		54	0.650269	1.69889	0.00215054	0.0184986	0.919
GO_MUSCLE_CELL_APOPTOTIC_PROCESS		68	0.518235	1.69889	0.00197239	0.0184814	0.919
GO_REGULATION_OF_NON_CANONICAL_WNT_SIGNALING_PATHWAY		22	0.858855	1.69851	0	0.0185395	0.921
GO_PROTEIN_LOCALIZATION_TO_NUCLEUS		235	0.411541	1.69826	0	0.0185735	0.921
GO_STRESS_ACTIVATED_PROTEIN_KINASE_SIGNALING_CASCADE		296	0.446897	1.69823	0	0.0185607	0.921
GO_RUFFLE_ASSEMBLY		41	0.542487	1.69775	0.00829876	0.0186327	0.922
GO_POSITIVE_REGULATION_OF_CREB_TRANSCRIPTION_FACTOR_ACTIVITY		18	0.628254	1.69748	0.008	0.0186718	0.922
GO_TONGUE_DEVELOPMENT		18	0.677117	1.69746	0.00215054	0.0186563	0.922
GO_RESPONSE_TO_THYROID_HORMONE		25	0.671404	1.69735	0.00403226	0.01867	0.924
GO_RESPONSE_TO_HEPATOCYTE_GROWTH_FACTOR		19	0.628265	1.69695	0.00803213	0.0187293	0.924
GO_REGULATION_OF_MACROPHAGE_MIGRATION		31	0.75939	1.69689	0	0.0187221	0.924
GO_LEUKOTRIENE_METABOLIC_PROCESS		15	0.772552	1.69673	0.00207469	0.0187283	0.924
GO_TRANSFORMING_GROWTH_FACTOR_BETA_PRODUCTION		37	0.647993	1.69636	0.00828157	0.0187782	0.924
GO_CRANIAL_NERVE_DEVELOPMENT		46	0.593352	1.69608	0	0.0188186	0.924
GO_POSITIVE_REGULATION_OF_EPITHELIAL_CELL_APOPTOTIC_PROCESS		31	0.680706	1.69578	0.00202429	0.0188668	0.924
GO_POSITIVE_REGULATION_OF_NEUROBLAST_PROLIFERATION		23	0.611376	1.69554	0.00646552	0.0189041	0.924
GO_MULTICELLULAR_ORGANISM_GROWTH		144	0.428614	1.69509	0.00417537	0.0189686	0.926
GO_MAINTENANCE_OF_CELL_NUMBER		155	0.444015	1.69434	0.00206186	0.0191012	0.926
GO_NEURON_CELL_CELL_ADHESION		16	0.773675	1.69433	0	0.0190838	0.926
GO_POTASSIUM_ION_EXPORT_ACROSS_PLASMA_MEMBRANE		16	0.655132	1.69383	0.00424628	0.0191754	0.927
GO_INTRASPECIES_INTERACTION_BETWEEN_ORGANISMS		54	0.529194	1.69373	0.00627615	0.0191706	0.927
GO_POSITIVE_REGULATION_OF_MESONEPHROS_DEVELOPMENT		22	0.689511	1.69369	0.00195312	0.0191561	0.927
GO_MULTICELLULAR_ORGANISMAL_SIGNALING		188	0.49523	1.69348	0.00845666	0.0191805	0.927
GO_NEGATIVE_REGULATION_OF_SMOOTH_MUSCLE_CELL_PROLIFERATION		47	0.674104	1.69336	0	0.0191878	0.927
GO_MULTI_ORGANISM_BEHAVIOR		68	0.493632	1.69315	0.00614754	0.0192	0.927
GO_NEGATIVE_REGULATION_OF_CELLULAR_CATABOLIC_PROCESS		226	0.368028	1.69274	0	0.0192759	0.928
GO_OSTEOBLAST_DEVELOPMENT		18	0.69025	1.69229	0.00421941	0.019329	0.928
GO_INCLUSION_BODY_ASSEMBLY		22	0.637799	1.69195	0.0143149	0.0193688	0.928
GO_DEVELOPMENTAL_MATURATION		266	0.442703	1.6918	0	0.019386	0.929
GO_MESODERMAL_CELL_DIFFERENTIATION		29	0.662535	1.69172	0	0.0193882	0.929
GO_CARDIAC_MUSCLE_CELL_ACTION_POTENTIAL		66	0.585408	1.69138	0.0125	0.0194467	0.93
GO_PALLIUM_DEVELOPMENT		166	0.447777	1.6911	0	0.0194811	0.93
GO_MOLTING_CYCLE_PROCESS		87	0.564525	1.69088	0	0.0195209	0.931
GO_REGULATION_OF_CYTOKINE_PRODUCTION_INVOLVED_IN_IMMUNE_RESPONSE		81	0.684531	1.6907	0.0040568	0.0195551	0.931
GO_REGULATION_OF_SUBSTRATE_ADHESION_DEPENDENT_CELL_SPREADING		49	0.576724	1.69062	0.00407332	0.0195547	0.931
GO_DIVALENT_INORGANIC_CATION_HOMEOSTASIS		484	0.508688	1.6904	0.00210526	0.0195742	0.931
GO_MODIFICATION_OF_SYNAPTIC_STRUCTURE		21	0.698615	1.69025	0.0021692	0.0195883	0.931
GO_POSITIVE_REGULATION_OF_PROTEOLYSIS		338	0.449615	1.68976	0	0.0196771	0.932
GO_REGULATION_OF_OXIDOREDUCTASE_ACTIVITY		93	0.481325	1.68926	0.00410678	0.0197725	0.932
GO_INTERLEUKIN_10_PRODUCTION		47	0.671145	1.68909	0.00823045	0.0197912	0.932
GO_CHAPERONE_MEDIATED_AUTOPHAGY		16	0.674878	1.68801	0.00851064	0.0200012	0.938
GO_POTASSIUM_ION_TRANSPORT		216	0.465751	1.68797	0.00207469	0.0199941	0.938
GO_PROTEIN_LOCALIZATION_TO_CELL_SURFACE		60	0.538968	1.68792	0.00622407	0.0199892	0.938
GO_POSITIVE_REGULATION_OF_CELL_ADHESION_MEDIATED_BY_INTEGRIN		19	0.777143	1.68777	0	0.0199953	0.938
GO_REGULATION_OF_SYSTEMIC_ARTERIAL_BLOOD_PRESSURE_BY_RENIN_ANGIOTENSIN		25	0.757724	1.68751	0.00411523	0.0200233	0.938
GO_MYELOID_DENDRITIC_CELL_ACTIVATION		27	0.737639	1.68708	0.00628931	0.0200877	0.938
GO_SECOND_MESSENGER_MEDIATED_SIGNALING		420	0.520543	1.68694	0.00416667	0.0201103	0.938
GO_REGULATION_OF_DENDRITE_DEVELOPMENT		140	0.438634	1.68692	0	0.0200964	0.938
GO_MUSCLE_ADAPTATION		110	0.489083	1.68681	0.00196464	0.0201003	0.938
GO_REGULATION_OF_INTRACELLULAR_PROTEIN_TRANSPORT		229	0.396068	1.6864	0	0.020153	0.939
GO_REGULATION_OF_MEMBRANE_POTENTIAL		403	0.437292	1.68637	0.00200401	0.0201461	0.939
GO_ANTIGEN_PROCESSING_AND_PRESENTATION		206	0.530848	1.68633	0.0188679	0.0201419	0.939
GO_ENERGY_RESERVE_METABOLIC_PROCESS		78	0.48903	1.68612	0.00209205	0.0201752	0.939
GO_REGULATION_OF_CATECHOLAMINE_METABOLIC_PROCESS		18	0.675494	1.68595	0	0.0202005	0.94
GO_POSITIVE_REGULATION_OF_KIDNEY_DEVELOPMENT		41	0.627869	1.68567	0.00603622	0.0202459	0.94
GO_NEGATIVE_REGULATION_OF_OXIDOREDUCTASE_ACTIVITY		24	0.628648	1.68564	0.00215517	0.0202374	0.94
GO_RESPONSE_TO_SALT_STRESS		19	0.642024	1.68538	0.0140281	0.0202718	0.94
GO_POSITIVE_REGULATION_OF_SEQUESTERING_OF_CALCIUM_ION		15	0.790176	1.68514	0	0.0202956	0.941
GO_T_HELPER_1_CELL_DIFFERENTIATION		17	0.766409	1.68503	0	0.020323	0.941
GO_POSITIVE_REGULATION_OF_MYELOID_LEUKOCYTE_CYTOKINE_PRODUCTION_INVOLVED_IN_IMMUNE_RESPONSE		18	0.764882	1.6848	0.00407332	0.0203619	0.941
GO_REGULATION_OF_SMOOTH_MUSCLE_CONTRACTION		61	0.637079	1.6841	0.00407332	0.0205046	0.941
GO_VENOUS_BLOOD_VESSEL_DEVELOPMENT		15	0.747725	1.684	0.00410678	0.0205103	0.941
GO_REGULATION_OF_T_CELL_ACTIVATION		301	0.572204	1.68389	0.0182556	0.0205201	0.942
GO_CHEMICAL_SYNAPTIC_TRANSMISSION_POSTSYNAPTIC		104	0.460778	1.68355	0.00419287	0.0205695	0.943
GO_ASTROCYTE_DEVELOPMENT		37	0.679967	1.68312	0.0102669	0.0206299	0.943
GO_HEPATOCYTE_GROWTH_FACTOR_RECEPTOR_SIGNALING_PATHWAY		15	0.671261	1.68304	0.0039604	0.0206302	0.943
GO_REGULATION_OF_NEURON_PROJECTION_REGENERATION		30	0.630536	1.68271	0.00420168	0.0206809	0.943
GO_LABYRINTHINE_LAYER_DEVELOPMENT		46	0.52557	1.68236	0.00409836	0.0207376	0.943
GO_REGULATION_OF_GRANULOCYTE_DIFFERENTIATION		15	0.788659	1.68224	0.0104167	0.0207532	0.943
GO_ACUTE_INFLAMMATORY_RESPONSE_TO_ANTIGENIC_STIMULUS		20	0.775056	1.68207	0.00200803	0.0207662	0.943
GO_NEGATIVE_REGULATION_OF_POTASSIUM_ION_TRANSPORT		31	0.633675	1.68193	0.00613497	0.020773	0.943
GO_RESPONSE_TO_AXON_INJURY		72	0.570333	1.68192	0.0040404	0.0207586	0.943
GO_CYTOKINE_METABOLIC_PROCESS		109	0.574892	1.68182	0.00394477	0.0207703	0.943
GO_TELENCEPHALON_GLIAL_CELL_MIGRATION		22	0.516404	1.68179	0.0114068	0.0207586	0.943
GO_ESTABLISHMENT_OF_MITOCHONDRION_LOCALIZATION		23	0.626224	1.68175	0.00663717	0.0207511	0.943
GO_POSITIVE_REGULATION_OF_PRODUCTION_OF_MOLECULAR_MEDIATOR_OF_IMMUNE_RESPONSE		90	0.571574	1.68139	0.00608519	0.0208274	0.943
GO_PEPTIDYL_TYROSINE_AUTOPHOSPHORYLATION		37	0.62209	1.68059	0.0102669	0.0209841	0.944
GO_REGULATION_OF_MONONUCLEAR_CELL_MIGRATION		44	0.739724	1.68038	0.00204499	0.0210095	0.944
GO_POSITIVE_REGULATION_OF_B_CELL_PROLIFERATION		36	0.654901	1.68033	0.00592885	0.0209981	0.944
GO_REGULATION_OF_EPITHELIAL_CELL_DIFFERENTIATION		137	0.516144	1.68031	0	0.0209865	0.944
GO_CELL_SURFACE_RECEPTOR_SIGNALING_PATHWAY_INVOLVED_IN_HEART_DEVELOPMENT		26	0.668702	1.68022	0.00215983	0.020995	0.944
GO_ACTIVATION_OF_MAPKK_ACTIVITY		53	0.504357	1.68006	0.00965251	0.0210084	0.944
GO_REGULATION_OF_POTASSIUM_ION_TRANSPORT		95	0.519988	1.67977	0	0.0210627	0.944
GO_ESTABLISHMENT_OF_PLANAR_POLARITY_OF_EMBRYONIC_EPITHELIUM		17	0.840716	1.6796	0	0.0210873	0.944
GO_NEGATIVE_REGULATION_OF_SMOOTH_MUSCLE_CELL_MIGRATION		24	0.732846	1.67949	0.00610998	0.021087	0.944
GO_REGULATION_OF_REPRODUCTIVE_PROCESS		148	0.471689	1.67938	0.00421053	0.0210828	0.944
GO_VASCULAR_PROCESS_IN_CIRCULATORY_SYSTEM		160	0.548055	1.67826	0.00607287	0.0212811	0.945
GO_NEURAL_CREST_CELL_MIGRATION		57	0.607372	1.67802	0	0.0213139	0.946
GO_RESPONSE_TO_LEUKEMIA_INHIBITORY_FACTOR		94	0.471048	1.67766	0.00200803	0.0213694	0.948
GO_NEGATIVE_REGULATION_OF_PEPTIDYL_TYROSINE_PHOSPHORYLATION		49	0.572168	1.67753	0.00792079	0.0213876	0.948
GO_POSITIVE_REGULATION_OF_MYOTUBE_DIFFERENTIATION		32	0.567385	1.67734	0.00610998	0.0214065	0.948
GO_OLIGOSACCHARIDE_METABOLIC_PROCESS		19	0.659645	1.67724	0.00401606	0.021414	0.949
GO_SOMATIC_STEM_CELL_POPULATION_MAINTENANCE		70	0.484368	1.67721	0.00204082	0.0213979	0.949
GO_CELL_MIGRATION_INVOLVED_IN_SPROUTING_ANGIOGENESIS		58	0.660823	1.67697	0.00208333	0.0214348	0.949
GO_CHONDROCYTE_DEVELOPMENT_INVOLVED_IN_ENDOCHONDRAL_BONE_MORPHOGENESIS		23	0.755815	1.67693	0.0108696	0.0214301	0.949
GO_REGULATION_OF_AMYLOID_BETA_FORMATION		20	0.670605	1.67688	0.00824742	0.0214188	0.949
GO_REGULATION_OF_LEUKOCYTE_APOPTOTIC_PROCESS		85	0.670826	1.67676	0.00612245	0.0214366	0.95
GO_T_CELL_ACTIVATION_INVOLVED_IN_IMMUNE_RESPONSE		96	0.596808	1.6767	0.00814664	0.0214328	0.95
GO_UTERUS_DEVELOPMENT		22	0.707989	1.67665	0.00211864	0.0214205	0.95
GO_EMBRYONIC_HEMOPOIESIS		20	0.602229	1.67664	0.00965251	0.0214032	0.95
GO_INNERVATION		26	0.666439	1.67587	0	0.0215489	0.95
GO_PIGMENT_CELL_DIFFERENTIATION		32	0.66805	1.67582	0.00203666	0.0215402	0.95
GO_B_CELL_ACTIVATION		247	0.581764	1.67541	0.00403226	0.0216217	0.95
GO_POSITIVE_REGULATION_OF_PROTEIN_DEPHOSPHORYLATION		42	0.556032	1.67469	0.0216535	0.0217487	0.954
GO_REGULATION_OF_LYMPHOCYTE_DIFFERENTIATION		162	0.573378	1.67427	0.0102041	0.0218112	0.954
GO_ACTIVATION_OF_MAPK_ACTIVITY		148	0.459332	1.6738	0.00411523	0.0219314	0.955
GO_REGULATION_OF_CALCIUM_ION_IMPORT		36	0.669235	1.67343	0.00208768	0.0219751	0.955
GO_REGULATION_OF_OLIGODENDROCYTE_DIFFERENTIATION		32	0.540269	1.67336	0.0147992	0.0219773	0.955
GO_MEMBRANE_INVAGINATION		85	0.727862	1.67298	0.0040568	0.0220457	0.955
GO_PEPTIDE_CROSS_LINKING		41	0.646575	1.67288	0.00423729	0.0220554	0.955
GO_INTERLEUKIN_6_PRODUCTION		136	0.584077	1.67288	0.00821355	0.0220368	0.955
GO_POSITIVE_REGULATION_OF_JUN_KINASE_ACTIVITY		71	0.523782	1.67211	0	0.0222188	0.955
GO_NEGATIVE_REGULATION_OF_MAPK_CASCADE		162	0.489839	1.67191	0.002079	0.0222671	0.956
GO_MYELOID_LEUKOCYTE_CYTOKINE_PRODUCTION		29	0.754292	1.67133	0.00425532	0.0223945	0.956
GO_REGULATION_OF_NEUTROPHIL_MIGRATION		32	0.801221	1.67098	0.00205339	0.0224474	0.956
GO_REGULATION_OF_REACTIVE_OXYGEN_SPECIES_METABOLIC_PROCESS		96	0.540925	1.67092	0.0102881	0.0224431	0.956
GO_POSITIVE_REGULATION_OF_LEUKOCYTE_MIGRATION		120	0.66391	1.67066	0.00213675	0.0224874	0.958
GO_SALIVARY_GLAND_DEVELOPMENT		36	0.661667	1.67047	0.00213675	0.0225098	0.958
GO_REGULATION_OF_LEUKOCYTE_MIGRATION		176	0.637024	1.66998	0.00207469	0.0226143	0.958
GO_POST_EMBRYONIC_DEVELOPMENT		85	0.504675	1.66907	0.00803213	0.0228024	0.959
GO_CHONDROCYTE_PROLIFERATION		17	0.795012	1.6687	0.00214133	0.0228651	0.959
GO_PHARYNGEAL_SYSTEM_DEVELOPMENT		25	0.653755	1.66865	0.00621118	0.0228591	0.959
GO_PROTEIN_LOCALIZATION_TO_ENDOSOME		23	0.578945	1.66863	0.0214844	0.02284	0.959
GO_POSITIVE_REGULATION_OF_MYELOID_LEUKOCYTE_DIFFERENTIATION		53	0.605271	1.66834	0.00838574	0.0229027	0.959
GO_VESICLE_ORGANIZATION		308	0.392795	1.66827	0	0.0228997	0.959
GO_REGULATION_OF_MUSCLE_ADAPTATION		85	0.493079	1.66802	0.00596422	0.0229337	0.959
GO_NEGATIVE_REGULATION_OF_SYNAPTIC_TRANSMISSION		67	0.517533	1.66802	0.00833333	0.0229173	0.959
GO_RESPONSE_TO_X_RAY		31	0.636812	1.66777	0.00628931	0.0229629	0.959
GO_REGULATION_OF_AMINO_ACID_TRANSPORT		32	0.650218	1.66768	0.00209205	0.0229663	0.959
GO_MAMMARY_GLAND_DEVELOPMENT		136	0.48844	1.66748	0	0.0229873	0.959
GO_APOPTOTIC_PROCESS_INVOLVED_IN_MORPHOGENESIS		24	0.611709	1.66723	0.0126316	0.0230354	0.96
GO_REGULATION_OF_APOPTOTIC_SIGNALING_PATHWAY		378	0.432923	1.66651	0.00429185	0.0231865	0.962
GO_RESPONSE_TO_METAL_ION		346	0.452446	1.66591	0.002	0.0233264	0.963
GO_MYELOID_CELL_HOMEOSTASIS		142	0.506119	1.66584	0.00628931	0.0233186	0.963
GO_NEGATIVE_REGULATION_OF_COAGULATION		53	0.690127	1.66526	0.00197239	0.0234256	0.963
GO_CELLULAR_RESPONSE_TO_DEXAMETHASONE_STIMULUS		32	0.607272	1.66521	0.00618557	0.0234121	0.963
GO_VASCULAR_SMOOTH_MUSCLE_CONTRACTION		23	0.735313	1.6652	0.00209205	0.0233928	0.963
GO_RENAL_VESICLE_DEVELOPMENT		19	0.66813	1.66473	0.0039604	0.0235	0.964
GO_POSITIVE_REGULATION_OF_MACROPHAGE_MIGRATION		19	0.782505	1.66454	0.00626305	0.0235187	0.964
GO_REGULATION_OF_ANION_TRANSMEMBRANE_TRANSPORT		26	0.637857	1.66372	0.00619835	0.0236826	0.965
GO_REGULATION_OF_SPROUTING_ANGIOGENESIS		72	0.609191	1.66355	0.00845666	0.0237006	0.965
GO_POSITIVE_REGULATION_OF_PEPTIDE_SECRETION		266	0.529807	1.66309	0.00203252	0.0237851	0.966
GO_POSITIVE_REGULATION_OF_CYTOKINE_SECRETION		125	0.630809	1.66304	0.008	0.0237878	0.966
GO_CARDIAC_MUSCLE_CELL_ACTION_POTENTIAL_INVOLVED_IN_CONTRACTION		49	0.596838	1.66301	0.0164271	0.0237732	0.966
GO_CYTOKINE_PRODUCTION_INVOLVED_IN_IMMUNE_RESPONSE		98	0.643379	1.66266	0.010142	0.0238404	0.966
GO_GLUCOSE_METABOLIC_PROCESS		116	0.441698	1.66204	0.00199601	0.0239651	0.967
GO_MONOVALENT_INORGANIC_ANION_HOMEOSTASIS		26	0.553264	1.66185	0.0122951	0.0239916	0.967
GO_DORSAL_VENTRAL_NEURAL_TUBE_PATTERNING		23	0.603896	1.66184	0.012	0.0239746	0.967
GO_NEGATIVE_REGULATION_OF_CELL_CELL_ADHESION		164	0.543268	1.66169	0.0123203	0.0239916	0.967
GO_POSITIVE_REGULATION_OF_ACTIN_CYTOSKELETON_REORGANIZATION		18	0.69397	1.66144	0.0107527	0.0240362	0.967
GO_T_CELL_DIFFERENTIATION		229	0.572205	1.66091	0.0140562	0.0241465	0.967
GO_MIDBRAIN_DEVELOPMENT		88	0.482441	1.66078	0.00417537	0.0241544	0.967
GO_OLIGODENDROCYTE_DEVELOPMENT		41	0.575668	1.66061	0.00826446	0.0241757	0.967
GO_SNARE_COMPLEX_ASSEMBLY		19	0.58142	1.66014	0.0164609	0.0242851	0.968
GO_REGULATION_OF_MYOBLAST_DIFFERENTIATION		50	0.587501	1.66006	0.00204918	0.0242836	0.968
GO_LEUKOCYTE_APOPTOTIC_PROCESS		105	0.638352	1.66005	0.00824742	0.0242677	0.968
GO_MACROPHAGE_CYTOKINE_PRODUCTION		16	0.847098	1.65956	0	0.0243574	0.968
GO_B_CELL_PROLIFERATION		86	0.599105	1.65952	0.0100604	0.024347	0.968
GO_REGULATION_OF_LIPID_METABOLIC_PROCESS		362	0.452634	1.6595	0.004	0.0243308	0.968
GO_REGULATION_OF_HEART_RATE		91	0.556955	1.6593	0.00413223	0.024376	0.968
GO_POSITIVE_REGULATION_OF_ESTABLISHMENT_OF_PROTEIN_LOCALIZATION		428	0.449066	1.65926	0.00204918	0.0243703	0.968
GO_EMBRYONIC_DIGESTIVE_TRACT_DEVELOPMENT		33	0.681799	1.6591	0.00835073	0.0244033	0.968
GO_NEGATIVE_CHEMOTAXIS		42	0.641643	1.65908	0.0125	0.0243943	0.968
GO_STRIATUM_DEVELOPMENT		19	0.691487	1.65907	0.00413223	0.0243759	0.968
GO_AXON_REGENERATION		47	0.596803	1.65883	0.00607287	0.0244131	0.968
GO_ESTABLISHMENT_OF_PLANAR_POLARITY_INVOLVED_IN_NEURAL_TUBE_CLOSURE		15	0.845454	1.65785	0	0.024592	0.969
GO_AUTOPHAGOSOME_MATURATION		34	0.484546	1.65779	0.0482897	0.024591	0.969
GO_REGULATION_OF_SYSTEMIC_ARTERIAL_BLOOD_PRESSURE		89	0.533774	1.65755	0.00212314	0.0246205	0.969
GO_REGULATION_OF_PLATELET_AGGREGATION		17	0.667954	1.65718	0.00194932	0.0246874	0.969
GO_POSITIVE_REGULATION_OF_ENDOTHELIAL_CELL_APOPTOTIC_PROCESS		19	0.708841	1.65681	0.00609756	0.0247501	0.969
GO_POSITIVE_REGULATION_OF_ENDOTHELIAL_CELL_DIFFERENTIATION		17	0.687885	1.65635	0.0147679	0.0248275	0.969
GO_EXTRACELLULAR_MATRIX_ASSEMBLY		26	0.79803	1.65599	0.00414938	0.0249046	0.969
GO_REGULATION_OF_GRANULOCYTE_CHEMOTAXIS		42	0.724989	1.65568	0.00843882	0.0249711	0.969
GO_RESPONSE_TO_VITAMIN_D		36	0.692542	1.65545	0.00414938	0.0249916	0.969
GO_REGULATION_OF_HISTONE_DEACETYLATION		25	0.608403	1.6551	0.01417	0.0250619	0.969
GO_CELL_CHEMOTAXIS		277	0.630641	1.65495	0.00210526	0.0250886	0.969
GO_RECEPTOR_SIGNALING_PATHWAY_VIA_STAT		148	0.511158	1.65456	0.00630252	0.0251742	0.97
GO_POSITIVE_REGULATION_OF_CYTOKINE_BIOSYNTHETIC_PROCESS		60	0.627021	1.65454	0.0158416	0.0251552	0.97
GO_REGULATION_OF_SMOOTH_MUSCLE_CELL_DIFFERENTIATION		34	0.674639	1.65443	0.00616016	0.025173	0.97
GO_REGULATION_OF_ALPHA_BETA_T_CELL_DIFFERENTIATION		61	0.595715	1.65437	0.0167364	0.0251691	0.97
GO_ESTABLISHMENT_OR_MAINTENANCE_OF_BIPOLAR_CELL_POLARITY		45	0.520699	1.65431	0.00996016	0.0251626	0.97
GO_NEGATIVE_REGULATION_OF_RHO_PROTEIN_SIGNAL_TRANSDUCTION		20	0.630036	1.6542	0.021611	0.0251647	0.97
GO_GENETIC_IMPRINTING		25	0.55683	1.65378	0.0149893	0.0252508	0.97
GO_REGULATION_OF_CELL_GROWTH_INVOLVED_IN_CARDIAC_MUSCLE_CELL_DEVELOPMENT		17	0.630851	1.65332	0.0233051	0.0253395	0.97
GO_SYNAPTIC_VESICLE_RECYCLING		65	0.460581	1.65252	0.0104167	0.0255539	0.971
GO_LEUKOCYTE_CELL_CELL_ADHESION		319	0.574861	1.65239	0.0201207	0.0255708	0.971
GO_POSITIVE_REGULATION_OF_OLIGODENDROCYTE_DIFFERENTIATION		17	0.619105	1.65235	0.00636943	0.0255581	0.971
GO_REGULATION_OF_TUBE_SIZE		136	0.548419	1.65235	0.00619835	0.0255379	0.971
GO_POSITIVE_REGULATION_OF_SYNAPSE_ASSEMBLY		65	0.570591	1.65202	0.00207039	0.0256002	0.971
GO_OVULATION		20	0.788897	1.65198	0.00210526	0.0255957	0.971
GO_REGULATION_OF_LEUKOCYTE_CHEMOTAXIS		105	0.681273	1.65159	0.00630252	0.0256801	0.972
GO_POSITIVE_REGULATION_OF_LYMPHOCYTE_DIFFERENTIATION		89	0.629379	1.65152	0.00613497	0.0256699	0.972
GO_COLLAGEN_CATABOLIC_PROCESS		46	0.694684	1.65104	0.00823045	0.025773	0.973
GO_FAT_CELL_DIFFERENTIATION		206	0.516735	1.65103	0	0.0257556	0.973
GO_DETECTION_OF_EXTERNAL_BIOTIC_STIMULUS		17	0.780434	1.65099	0.00612245	0.0257422	0.973
GO_ASTROCYTE_DIFFERENTIATION		74	0.546561	1.65082	0.00412371	0.0257701	0.973
GO_CYTOPLASMIC_SEQUESTERING_OF_TRANSCRIPTION_FACTOR		17	0.529113	1.65029	0.012766	0.0258902	0.973
GO_POSITIVE_REGULATION_OF_SECRETION		403	0.492596	1.6502	0.00209644	0.0258921	0.973
GO_NEUROTRANSMITTER_METABOLIC_PROCESS		121	0.546335	1.64985	0.00632911	0.0259715	0.974
GO_RESPONSE_TO_TUMOR_NECROSIS_FACTOR		282	0.500764	1.6496	0.00847458	0.026014	0.974
GO_EPITHELIAL_CELL_MORPHOGENESIS		35	0.579495	1.64957	0.00382409	0.0260082	0.975
GO_REGULATION_OF_ESTABLISHMENT_OR_MAINTENANCE_OF_CELL_POLARITY		23	0.62444	1.64938	0.0136452	0.0260512	0.975
GO_REGULATION_OF_B_CELL_MEDIATED_IMMUNITY		53	0.547518	1.64936	0.00595238	0.0260372	0.975
GO_REGULATION_OF_EXTRINSIC_APOPTOTIC_SIGNALING_PATHWAY_IN_ABSENCE_OF_LIGAND		44	0.59503	1.64909	0.0100604	0.026087	0.975
GO_FIBRINOLYSIS		28	0.801918	1.64853	0	0.0262228	0.975
GO_POSITIVE_REGULATION_OF_IMMUNOGLOBULIN_PRODUCTION		40	0.558055	1.64828	0.01002	0.0262807	0.975
GO_REGULATION_OF_DENDRITIC_SPINE_DEVELOPMENT		67	0.506245	1.6479	0	0.026357	0.975
GO_REGULATION_OF_T_CELL_APOPTOTIC_PROCESS		35	0.659518	1.64769	0.0116732	0.0263771	0.975
GO_REGULATION_OF_DEPHOSPHORYLATION		198	0.408002	1.64729	0.00193798	0.0264768	0.975
GO_POSITIVE_REGULATION_OF_ALPHA_BETA_T_CELL_DIFFERENTIATION		45	0.599533	1.64683	0.012474	0.0265734	0.975
GO_INFLAMMATORY_RESPONSE_TO_ANTIGENIC_STIMULUS		40	0.630674	1.64676	0.0220884	0.0265707	0.975
GO_B_CELL_ACTIVATION_INVOLVED_IN_IMMUNE_RESPONSE		72	0.554897	1.64676	0.00612245	0.02655	0.975
GO_LEUKOCYTE_HOMEOSTASIS		85	0.624831	1.64658	0.00803213	0.0265759	0.975
GO_POSITIVE_REGULATION_OF_TRANSCRIPTION_REGULATORY_REGION_DNA_BINDING		25	0.646003	1.64655	0.0103734	0.0265658	0.975
GO_ENDOCARDIAL_CUSHION_MORPHOGENESIS		33	0.6711	1.64618	0.00819672	0.0266538	0.975
GO_CELLULAR_RESPONSE_TO_INSULIN_STIMULUS		201	0.419345	1.64604	0	0.0266754	0.975
GO_MODULATION_OF_TRANSCRIPTION_IN_OTHER_ORGANISM_INVOLVED_IN_SYMBIOTIC_INTERACTION		28	0.551023	1.64589	0.0176817	0.0266923	0.975
GO_CELLULAR_RESPONSE_TO_OXIDATIVE_STRESS		282	0.449919	1.64504	0.00842105	0.0268776	0.975
GO_CELLULAR_RESPONSE_TO_ALCOHOL		84	0.520369	1.64503	0.00205339	0.0268568	0.975
GO_REGULATION_OF_ATPASE_ACTIVITY		72	0.440314	1.64439	0.0125786	0.0270143	0.975
GO_CELLULAR_RESPONSE_TO_DRUG		343	0.445055	1.64414	0	0.0270655	0.975
GO_OLFACTORY_LOBE_DEVELOPMENT		30	0.622982	1.64411	0.00414938	0.0270506	0.975
GO_DETERMINATION_OF_HEART_LEFT_RIGHT_ASYMMETRY		61	0.47132	1.64405	0.00646552	0.0270482	0.975
GO_REGULATION_OF_NEUROTRANSMITTER_UPTAKE		20	0.667547	1.64363	0.0173536	0.0271301	0.976
GO_REGULATION_OF_ANION_TRANSPORT		90	0.531488	1.64321	0.00208333	0.027216	0.977
GO_ENSHEATHMENT_OF_NEURONS		118	0.496172	1.64316	0.0020202	0.0272132	0.977
GO_REGULATION_OF_RUFFLE_ASSEMBLY		28	0.55874	1.64311	0.0103734	0.0272121	0.977
GO_LYMPHOCYTE_ACTIVATION_INVOLVED_IN_IMMUNE_RESPONSE		169	0.52963	1.6431	0.00614754	0.0271921	0.977
GO_MUSCLE_CELL_CELLULAR_HOMEOSTASIS		19	0.6773	1.64299	0.0166667	0.0272039	0.977
GO_REGULATION_OF_BICELLULAR_TIGHT_JUNCTION_ASSEMBLY		21	0.613348	1.64295	0.0162272	0.0271933	0.977
GO_NEGATIVE_REGULATION_OF_INNATE_IMMUNE_RESPONSE		52	0.636921	1.64276	0.0182927	0.0272218	0.977
GO_POSITIVE_REGULATION_OF_MONOOXYGENASE_ACTIVITY		28	0.559657	1.64245	0.0159681	0.0272692	0.977
GO_GLOMERULAR_EPITHELIAL_CELL_DIFFERENTIATION		17	0.711504	1.6423	0.00206186	0.0272737	0.977
GO_PROTEIN_TRIMERIZATION		54	0.588044	1.64133	0.0128205	0.027526	0.978
GO_REGULATION_OF_COLLATERAL_SPROUTING		19	0.699638	1.64122	0.00877193	0.0275324	0.978
GO_NEGATIVE_REGULATION_OF_IMMUNE_EFFECTOR_PROCESS		117	0.569646	1.64101	0.016129	0.0275628	0.978
GO_POSITIVE_REGULATION_OF_DENDRITE_MORPHOGENESIS		36	0.521445	1.64099	0.0102459	0.0275476	0.978
GO_CELL_MIGRATION_INVOLVED_IN_HEART_DEVELOPMENT		17	0.750816	1.64088	0	0.0275578	0.978
GO_NEGATIVE_REGULATION_OF_TUMOR_NECROSIS_FACTOR_SUPERFAMILY_CYTOKINE_PRODUCTION		53	0.657051	1.64037	0.0149893	0.0276943	0.979
GO_REGULATION_OF_PODOSOME_ASSEMBLY		15	0.696134	1.64028	0.0167015	0.0276951	0.979
GO_POLYSACCHARIDE_METABOLIC_PROCESS		98	0.451199	1.64018	0.010142	0.0277033	0.979
GO_INTERMEDIATE_FILAMENT_BASED_PROCESS		46	0.566043	1.64008	0.00809717	0.0277101	0.979
GO_PROTEIN_OXIDATION		15	0.730515	1.63999	0.012605	0.0277097	0.979
GO_G_PROTEIN_COUPLED_RECEPTOR_SIGNALING_PATHWAY_COUPLED_TO_CYCLIC_NUCLEOTIDE_SECOND_MESSENGER		235	0.503871	1.63995	0.0105708	0.027696	0.979
GO_RESPONSE_TO_STEROID_HORMONE		382	0.446396	1.6398	0.00197239	0.0277201	0.979
GO_NEGATIVE_REGULATION_OF_CYSTEINE_TYPE_ENDOPEPTIDASE_ACTIVITY		87	0.482029	1.63934	0.00408163	0.0278152	0.98
GO_POSITIVE_REGULATION_OF_INTERLEUKIN_8_PRODUCTION		44	0.674053	1.63931	0.00595238	0.0278011	0.98
GO_LEUKOCYTE_MIGRATION		431	0.624548	1.63911	0.0041841	0.0278427	0.98
GO_BLASTODERM_SEGMENTATION		19	0.670045	1.63884	0.00407332	0.0278938	0.98
GO_PLASMINOGEN_ACTIVATION		24	0.754816	1.63878	0	0.0278879	0.98
GO_DENTATE_GYRUS_DEVELOPMENT		15	0.689318	1.63859	0.0161943	0.0279252	0.98
GO_RESPONSE_TO_DEXAMETHASONE		42	0.585018	1.63823	0.00638298	0.0280134	0.98
GO_REGULATION_OF_PROTEIN_KINASE_C_SIGNALING		15	0.620931	1.63775	0.0221328	0.0280967	0.98
GO_EXCITATORY_SYNAPSE_ASSEMBLY		24	0.594372	1.63762	0.0139442	0.0281108	0.98
GO_REGULATION_OF_LYMPHOCYTE_APOPTOTIC_PROCESS		54	0.600554	1.63732	0.015625	0.0281577	0.98
GO_CELLULAR_RESPONSE_TO_RADIATION		182	0.410442	1.63637	0.00419287	0.0283704	0.98
GO_RAC_PROTEIN_SIGNAL_TRANSDUCTION		32	0.533183	1.63627	0.0181818	0.0283763	0.98
GO_POSITIVE_REGULATION_OF_VIRAL_TRANSCRIPTION		39	0.468697	1.63537	0.0390144	0.0285872	0.98
GO_PRESYNAPTIC_ENDOCYTOSIS		54	0.499638	1.63531	0.00824742	0.0285812	0.98
GO_POSITIVE_REGULATION_OF_EXTRINSIC_APOPTOTIC_SIGNALING_PATHWAY_VIA_DEATH_DOMAIN_RECEPTORS		17	0.719418	1.63436	0.00428265	0.0288167	0.981
GO_LYMPHOCYTE_COSTIMULATION		55	0.619039	1.63405	0.0102041	0.0288794	0.981
GO_NEGATIVE_REGULATION_OF_ANDROGEN_RECEPTOR_SIGNALING_PATHWAY		15	0.635034	1.63395	0.0147992	0.0288868	0.981
GO_REGULATION_OF_MYOBLAST_FUSION		20	0.684558	1.63377	0.01222	0.0289199	0.981
GO_CHEMOKINE_PRODUCTION		80	0.627478	1.63359	0.0102249	0.0289476	0.981
GO_REGULATION_OF_B_CELL_RECEPTOR_SIGNALING_PATHWAY		26	0.745249	1.63326	0.0140845	0.0290143	0.981
GO_REGULATION_OF_T_CELL_DIFFERENTIATION_IN_THYMUS		24	0.626885	1.63318	0.0122699	0.0290226	0.981
GO_NEGATIVE_REGULATION_OF_VASCULAR_SMOOTH_MUSCLE_CELL_PROLIFERATION		20	0.723007	1.63317	0.00860215	0.0290009	0.981
GO_REGULATION_OF_PEPTIDE_SECRETION		455	0.483211	1.63256	0.00414938	0.0291432	0.982
GO_NEGATIVE_REGULATION_OF_IMMUNE_RESPONSE		138	0.569773	1.63248	0.0202429	0.0291378	0.982
GO_RESPONSE_TO_OSMOTIC_STRESS		75	0.503172	1.63244	0.00824742	0.0291256	0.982
GO_ANTIGEN_PROCESSING_AND_PRESENTATION_OF_EXOGENOUS_PEPTIDE_ANTIGEN_VIA_MHC_CLASS_I		70	0.554736	1.6322	0.0536082	0.0291663	0.982
GO_RESPONSE_TO_ANESTHETIC		68	0.459585	1.63208	0.00205761	0.0291884	0.982
GO_NEGATIVE_REGULATION_OF_RESPONSE_TO_DRUG		29	0.588089	1.63207	0.00865801	0.0291667	0.982
GO_BETA_CATENIN_TCF_COMPLEX_ASSEMBLY		30	0.548038	1.63192	0.0292969	0.0291851	0.982
GO_REGULATION_OF_INCLUSION_BODY_ASSEMBLY		16	0.69582	1.6317	0.00809717	0.0292198	0.982
GO_REGULATION_OF_VOLTAGE_GATED_CALCIUM_CHANNEL_ACTIVITY		36	0.517097	1.63102	0.0161616	0.0293764	0.982
GO_REGULATION_OF_INFLAMMATORY_RESPONSE		313	0.561998	1.63095	0.00621118	0.0293772	0.982
GO_MITOCHONDRION_LOCALIZATION		42	0.497621	1.63064	0.0105263	0.0294584	0.982
GO_REGULATION_OF_CELL_PROJECTION_ASSEMBLY		167	0.44112	1.63044	0.00790514	0.0294996	0.982
GO_DETECTION_OF_BIOTIC_STIMULUS		20	0.775772	1.63034	0.00829876	0.0295092	0.982
GO_RUFFLE_ORGANIZATION		52	0.527442	1.63023	0.0186335	0.029517	0.982
GO_POSITIVE_REGULATION_OF_IMMUNE_EFFECTOR_PROCESS		199	0.547949	1.62982	0.016129	0.0296118	0.982
GO_REGULATION_OF_EXCRETION		24	0.631014	1.62963	0.012024	0.0296467	0.982
GO_TOLL_LIKE_RECEPTOR_SIGNALING_PATHWAY		138	0.565179	1.62932	0.00617284	0.0297054	0.982
GO_POSITIVE_REGULATION_OF_PROTEIN_DEACETYLATION		21	0.665943	1.62923	0.0144928	0.0297071	0.982
GO_TOOTH_MINERALIZATION		22	0.651045	1.62894	0.00619835	0.0297568	0.982
GO_POSITIVE_REGULATION_OF_STEM_CELL_DIFFERENTIATION		19	0.648016	1.62851	0.0216535	0.0298651	0.982
GO_NEGATIVE_REGULATION_OF_G_PROTEIN_COUPLED_RECEPTOR_SIGNALING_PATHWAY		49	0.550543	1.62766	0.018711	0.0300706	0.982
GO_POSTSYNAPTIC_SPECIALIZATION_ASSEMBLY		22	0.630273	1.62765	0.0197628	0.0300501	0.982
GO_POSITIVE_REGULATION_OF_OXIDOREDUCTASE_ACTIVITY		54	0.483594	1.62714	0.011976	0.0301451	0.982
GO_REGULATION_OF_B_CELL_ACTIVATION		133	0.636624	1.62692	0.0140845	0.0301973	0.982
GO_T_HELPER_1_TYPE_IMMUNE_RESPONSE		40	0.674083	1.62657	0.0161943	0.0302788	0.982
GO_POSITIVE_REGULATION_OF_PROTEOLYSIS_INVOLVED_IN_CELLULAR_PROTEIN_CATABOLIC_PROCESS		121	0.44858	1.62638	0.00421053	0.0302986	0.982
GO_NEGATIVE_REGULATION_OF_TRANSCRIPTION_REGULATORY_REGION_DNA_BINDING		19	0.617757	1.62631	0.0105263	0.0302902	0.982
GO_NEGATIVE_REGULATION_OF_REACTIVE_OXYGEN_SPECIES_BIOSYNTHETIC_PROCESS		28	0.624154	1.6263	0.0171306	0.0302703	0.982
GO_NEURAL_TUBE_PATTERNING		38	0.529617	1.6252	0.00824742	0.0305976	0.982
GO_REGULATION_OF_INFLAMMATORY_RESPONSE_TO_ANTIGENIC_STIMULUS		21	0.68511	1.62499	0.0223577	0.0306462	0.982
GO_POSITIVE_REGULATION_OF_REACTIVE_OXYGEN_SPECIES_METABOLIC_PROCESS		45	0.619529	1.62472	0.00838574	0.0307185	0.982
GO_AMMONIUM_TRANSPORT		99	0.483255	1.62463	0	0.0307279	0.982
GO_NEGATIVE_REGULATION_OF_T_CELL_APOPTOTIC_PROCESS		21	0.72563	1.62419	0.00804829	0.0308237	0.982
GO_SULFUR_COMPOUND_BIOSYNTHETIC_PROCESS		166	0.469241	1.62405	0.00412371	0.0308445	0.982
GO_REGULATION_OF_POTASSIUM_ION_TRANSMEMBRANE_TRANSPORTER_ACTIVITY		54	0.483254	1.62382	0.0163265	0.030879	0.982
GO_POSITIVE_REGULATION_OF_CYTOSOLIC_CALCIUM_ION_CONCENTRATION_INVOLVED_IN_PHOSPHOLIPASE_C_ACTIVATING_G_PROTEIN_COUPLED_SIGNALING_PATHWAY		30	0.662901	1.62372	0.0040404	0.0308847	0.982
GO_POSITIVE_REGULATION_OF_VIRAL_PROCESS		101	0.411111	1.62359	0.0300601	0.0309085	0.982
GO_CELL_COMMUNICATION_BY_ELECTRICAL_COUPLING		28	0.674814	1.62313	0.027027	0.0310358	0.982
GO_REGULATION_OF_CALCINEURIN_MEDIATED_SIGNALING		35	0.512479	1.62285	0.0117647	0.0310981	0.982
GO_LATERAL_MESODERM_DEVELOPMENT		15	0.608361	1.62279	0.0211416	0.0311035	0.982
GO_EXTRINSIC_APOPTOTIC_SIGNALING_PATHWAY_VIA_DEATH_DOMAIN_RECEPTORS		79	0.507611	1.62279	0.00411523	0.031081	0.982
GO_REGULATION_OF_ISOTYPE_SWITCHING		35	0.554029	1.62271	0.0180361	0.0310789	0.982
GO_MULTICELLULAR_ORGANISM_AGING		32	0.542416	1.62264	0.00639659	0.031079	0.982
GO_POSITIVE_REGULATION_OF_SMOOTHENED_SIGNALING_PATHWAY		32	0.616131	1.62251	0.00421941	0.0310851	0.982
GO_CELL_CELL_ADHESION_MEDIATED_BY_CADHERIN		40	0.515815	1.62247	0.0144033	0.0310715	0.982
GO_AMINE_TRANSPORT		93	0.539225	1.62231	0.00422833	0.0310837	0.982
GO_SOMATIC_STEM_CELL_DIVISION		21	0.71951	1.62225	0.00847458	0.0310794	0.982
GO_EXOCRINE_SYSTEM_DEVELOPMENT		45	0.59583	1.62206	0.00632911	0.0311213	0.982
GO_POSITIVE_REGULATION_OF_CELLULAR_PROTEIN_LOCALIZATION		311	0.368807	1.62201	0.00392157	0.0311097	0.982
GO_POSITIVE_REGULATION_OF_GLUCOSE_TRANSMEMBRANE_TRANSPORT		42	0.563098	1.62198	0.0105932	0.0310965	0.982
GO_POSITIVE_REGULATION_OF_MULTICELLULAR_ORGANISM_GROWTH		31	0.465314	1.62189	0.0271967	0.031101	0.982
GO_RESPONSE_TO_ANTIBIOTIC		314	0.450337	1.62185	0.00636943	0.0310869	0.982
GO_ACTION_POTENTIAL		123	0.507747	1.62181	0.0165631	0.0310765	0.982
GO_METANEPHRIC_GLOMERULUS_DEVELOPMENT		16	0.748502	1.62178	0.00843882	0.0310637	0.982
GO_NEGATIVE_REGULATION_OF_CATABOLIC_PROCESS		280	0.354018	1.62155	0	0.0311305	0.982
GO_REGULATION_OF_TRANSCRIPTION_INVOLVED_IN_CELL_FATE_COMMITMENT		16	0.635076	1.62138	0.0118577	0.0311638	0.982
GO_RESPONSE_TO_INTERLEUKIN_6		37	0.629748	1.621	0.00204082	0.0312428	0.982
GO_REGULATION_OF_SYSTEMIC_ARTERIAL_BLOOD_PRESSURE_BY_HORMONE		39	0.644387	1.6207	0.00821355	0.031317	0.982
GO_REGULATION_OF_MACROPHAGE_DIFFERENTIATION		21	0.696465	1.62029	0.00426439	0.0314148	0.982
GO_REGULATION_OF_TYPE_2_IMMUNE_RESPONSE		29	0.758824	1.6201	0.00606061	0.0314422	0.982
GO_POSITIVE_REGULATION_OF_T_CELL_PROLIFERATION		92	0.622507	1.61996	0.0251046	0.0314544	0.982
GO_REGULATION_OF_MEMBRANE_INVAGINATION		15	0.74707	1.61966	0.0162933	0.0315195	0.982
GO_ACTIVATION_OF_JUN_KINASE_ACTIVITY		39	0.483561	1.61949	0.0132827	0.0315513	0.982
GO_POSITIVE_REGULATION_OF_SPROUTING_ANGIOGENESIS		43	0.670536	1.61935	0.0127932	0.0315667	0.982
GO_BETA_CATENIN_DESTRUCTION_COMPLEX_DISASSEMBLY		20	0.52592	1.61919	0.0178218	0.0315831	0.982
GO_URETER_DEVELOPMENT		16	0.700192	1.61876	0.00208333	0.0316916	0.982
GO_POSITIVE_REGULATION_OF_MORPHOGENESIS_OF_AN_EPITHELIUM		34	0.567026	1.61865	0.004	0.0317066	0.982
GO_POSITIVE_REGULATION_OF_GLUCOSE_METABOLIC_PROCESS		22	0.563879	1.61808	0.0231092	0.0318522	0.982
GO_REGULATION_OF_EPITHELIAL_CELL_DIFFERENTIATION_INVOLVED_IN_KIDNEY_DEVELOPMENT		18	0.696156	1.61806	0.0106838	0.0318388	0.982
GO_POSITIVE_REGULATION_OF_ANTIGEN_RECEPTOR_MEDIATED_SIGNALING_PATHWAY		22	0.738547	1.6178	0.0181452	0.0318852	0.982
GO_INTRACELLULAR_RECEPTOR_SIGNALING_PATHWAY		269	0.403355	1.61776	0.00390625	0.0318708	0.982
GO_MYELOID_LEUKOCYTE_MIGRATION		191	0.659148	1.61685	0.00627615	0.0321188	0.982
GO_REGULATION_OF_CELL_FATE_COMMITMENT		27	0.62803	1.61628	0.00840336	0.0322716	0.982
GO_FC_RECEPTOR_MEDIATED_STIMULATORY_SIGNALING_PATHWAY		99	0.700137	1.61624	0.0245902	0.032258	0.982
GO_REGULATION_OF_CELL_MIGRATION_INVOLVED_IN_SPROUTING_ANGIOGENESIS		42	0.666349	1.61579	0.0107759	0.0323882	0.982
GO_ASSOCIATIVE_LEARNING		75	0.430297	1.61568	0.00412371	0.0324126	0.982
GO_ADULT_BEHAVIOR		137	0.435345	1.61552	0.00860215	0.0324376	0.982
GO_CORPUS_CALLOSUM_DEVELOPMENT		16	0.612847	1.61537	0.0167364	0.0324503	0.982
GO_MORPHOGENESIS_OF_AN_EPITHELIAL_SHEET		52	0.548047	1.61523	0.00795229	0.0324839	0.982
GO_INSULIN_RECEPTOR_SIGNALING_PATHWAY		131	0.437044	1.61522	0	0.0324611	0.982
GO_PROTEIN_DEPHOSPHORYLATION		303	0.395603	1.6152	0	0.0324434	0.982
GO_REGULATION_OF_REGULATED_SECRETORY_PATHWAY		152	0.435414	1.61502	0.0102669	0.0324679	0.982
GO_REGULATION_OF_NEURONAL_SYNAPTIC_PLASTICITY		50	0.504597	1.615	0.0131291	0.032452	0.982
GO_POSITIVE_REGULATION_OF_BIOMINERAL_TISSUE_DEVELOPMENT		45	0.656443	1.61486	0.00652174	0.0324575	0.982
GO_LYMPHOID_PROGENITOR_CELL_DIFFERENTIATION		19	0.613859	1.61486	0.0191571	0.0324379	0.982
GO_POSITIVE_REGULATION_OF_INFLAMMATORY_RESPONSE		131	0.620126	1.61483	0.00204499	0.0324268	0.982
GO_PIGMENTATION		93	0.474909	1.61326	0.00413223	0.032895	0.984
GO_T_CELL_DIFFERENTIATION_INVOLVED_IN_IMMUNE_RESPONSE		65	0.60944	1.61291	0.0141988	0.0329827	0.985
GO_DERMATAN_SULFATE_PROTEOGLYCAN_BIOSYNTHETIC_PROCESS		15	0.822553	1.61262	0.00430108	0.0330557	0.985
GO_REGULATION_OF_PRODUCTION_OF_MOLECULAR_MEDIATOR_OF_IMMUNE_RESPONSE		135	0.560955	1.61219	0.01417	0.0331606	0.985
GO_REGULATION_OF_EXTRINSIC_APOPTOTIC_SIGNALING_PATHWAY_VIA_DEATH_DOMAIN_RECEPTORS		56	0.55329	1.61219	0.00826446	0.0331383	0.985
GO_STEROID_CATABOLIC_PROCESS		26	0.653096	1.61207	0.00400802	0.03317	0.985
GO_REGULATION_OF_NITRIC_OXIDE_SYNTHASE_ACTIVITY		44	0.475262	1.61194	0.00598802	0.03318	0.985
GO_POSITIVE_REGULATION_OF_LEUKOCYTE_CHEMOTAXIS		83	0.658363	1.61162	0.0165289	0.0332514	0.985
GO_SPINAL_CORD_PATTERNING		22	0.593155	1.61145	0.0143149	0.033282	0.985
GO_POSITIVE_REGULATION_OF_CYTOKINE_PRODUCTION_INVOLVED_IN_INFLAMMATORY_RESPONSE		16	0.616421	1.61131	0.0102041	0.0333001	0.985
GO_NEGATIVE_REGULATION_OF_INTERFERON_GAMMA_PRODUCTION		32	0.655223	1.61108	0.0204499	0.0333444	0.985
GO_INTEGRIN_ACTIVATION		21	0.731075	1.61089	0.00421941	0.0333678	0.985
GO_REGULATION_OF_T_CELL_MEDIATED_IMMUNITY		64	0.603123	1.61028	0.024	0.0334957	0.985
GO_POSITIVE_REGULATION_OF_CYTOKINE_PRODUCTION_INVOLVED_IN_IMMUNE_RESPONSE		50	0.66473	1.61027	0.0207039	0.033475	0.985
GO_NEUROTRANSMITTER_BIOSYNTHETIC_PROCESS		88	0.570233	1.61019	0.0105263	0.0334852	0.985
GO_REGULATION_OF_ALPHA_BETA_T_CELL_ACTIVATION		89	0.584611	1.61013	0.0243902	0.0334869	0.985
GO_CEREBRAL_CORTEX_DEVELOPMENT		111	0.469234	1.60963	0.00440529	0.0336178	0.985
GO_RESPONSE_TO_CORTICOSTEROID		164	0.510061	1.6096	0.0104384	0.0336038	0.985
GO_POSITIVE_REGULATION_OF_AMINO_ACID_TRANSPORT		17	0.671529	1.60896	0.00776699	0.0338045	0.986
GO_RETINAL_GANGLION_CELL_AXON_GUIDANCE		21	0.733214	1.60864	0.00639659	0.0338757	0.986
GO_PERIPHERAL_NERVOUS_SYSTEM_DEVELOPMENT		72	0.502613	1.60826	0.00854701	0.0339705	0.986
GO_ALPHA_BETA_T_CELL_ACTIVATION		130	0.582094	1.60805	0.0240481	0.0340006	0.986
GO_DENDRITE_SELF_AVOIDANCE		16	0.683991	1.60795	0.0207469	0.0340172	0.986
GO_BONE_RESORPTION		58	0.583328	1.6077	0.00204918	0.0340507	0.986
GO_REGULATION_OF_ACTION_POTENTIAL		49	0.528596	1.60766	0.0123457	0.0340404	0.986
GO_NEGATIVE_REGULATION_OF_ERK1_AND_ERK2_CASCADE		68	0.519422	1.60756	0.0140281	0.0340415	0.987
GO_REGULATION_OF_NIK_NF_KAPPAB_SIGNALING		102	0.523585	1.60749	0.0040404	0.0340434	0.987
GO_POSITIVE_REGULATION_OF_CHEMOKINE_PRODUCTION		51	0.624002	1.60746	0.00414079	0.0340254	0.987
GO_NEGATIVE_REGULATION_OF_B_CELL_ACTIVATION		31	0.689908	1.60739	0.0125786	0.0340225	0.987
GO_ALPHA_BETA_T_CELL_DIFFERENTIATION		98	0.583542	1.60695	0.0144033	0.0341304	0.987
GO_REGULATION_OF_ADAPTIVE_IMMUNE_RESPONSE		155	0.547136	1.60691	0.0202429	0.0341228	0.987
GO_POSITIVE_REGULATION_OF_NEURON_APOPTOTIC_PROCESS		51	0.492309	1.60683	0.0120724	0.034115	0.987
GO_ENDOSOMAL_TRANSPORT		208	0.355084	1.60667	0.0257937	0.034132	0.987
GO_POSITIVE_REGULATION_OF_HISTONE_DEACETYLATION		17	0.699203	1.60665	0.0146138	0.0341142	0.987
GO_REGULATION_OF_KERATINOCYTE_PROLIFERATION		30	0.613193	1.60664	0.00210526	0.034093	0.987
GO_POSITIVE_REGULATION_OF_EXCITATORY_POSTSYNAPTIC_POTENTIAL		26	0.584406	1.60663	0.0391304	0.0340705	0.987
GO_CD4_POSITIVE_ALPHA_BETA_T_CELL_ACTIVATION		84	0.591203	1.60663	0.0199601	0.0340473	0.987
GO_POSITIVE_REGULATION_OF_PROTEIN_COMPLEX_DISASSEMBLY		34	0.538487	1.60605	0.0101833	0.0341983	0.987
GO_NEGATIVE_REGULATION_OF_CYTOKINE_BIOSYNTHETIC_PROCESS		30	0.621204	1.60527	0.0163265	0.034449	0.987
GO_POSITIVE_REGULATION_OF_GLYCOGEN_METABOLIC_PROCESS		16	0.609119	1.60467	0.0282828	0.0346243	0.987
GO_TYPE_2_IMMUNE_RESPONSE		35	0.701533	1.6045	0.0159681	0.0346592	0.987
GO_POSITIVE_REGULATION_OF_NIK_NF_KAPPAB_SIGNALING		73	0.543466	1.60434	0.00410678	0.0346913	0.987
GO_CEREBRAL_CORTEX_RADIALLY_ORIENTED_CELL_MIGRATION		29	0.469939	1.60394	0.0259481	0.034797	0.987
GO_RESPONSE_TO_IONIZING_RADIATION		144	0.496558	1.60387	0.0107527	0.0347949	0.987
GO_SENSORY_PERCEPTION_OF_MECHANICAL_STIMULUS		153	0.42523	1.60382	0	0.0347969	0.987
GO_REGULATION_OF_PROTEIN_TARGETING		78	0.407696	1.60378	0.00824742	0.0347788	0.987
GO_REGULATION_OF_PROTEIN_TARGETING_TO_MEMBRANE		35	0.516861	1.60373	0.0265306	0.034772	0.987
GO_NITRIC_OXIDE_MEDIATED_SIGNAL_TRANSDUCTION		28	0.665711	1.6036	0.00421053	0.03479	0.987
GO_POSITIVE_REGULATION_OF_REPRODUCTIVE_PROCESS		72	0.496098	1.60348	0.00618557	0.0348178	0.987
GO_REGULATION_OF_LIPID_STORAGE		43	0.544472	1.60271	0.0121704	0.0350856	0.987
GO_POSITIVE_REGULATION_OF_SMOOTH_MUSCLE_CELL_PROLIFERATION		86	0.564027	1.60245	0.0164271	0.0351437	0.987
GO_PROXIMAL_DISTAL_PATTERN_FORMATION		32	0.637087	1.60232	0.00650759	0.0351572	0.987
GO_REGULATION_OF_RESPONSE_TO_CYTOKINE_STIMULUS		160	0.51759	1.60225	0.0140562	0.035158	0.987
GO_METANEPHRIC_NEPHRON_EPITHELIUM_DEVELOPMENT		23	0.651671	1.60218	0.0127389	0.0351596	0.987
GO_REGULATION_OF_CELLULAR_CARBOHYDRATE_METABOLIC_PROCESS		110	0.436975	1.60214	0.00198413	0.0351502	0.987
GO_REGULATION_OF_SUPEROXIDE_METABOLIC_PROCESS		33	0.650396	1.60196	0.0295359	0.035179	0.987
GO_INSULIN_LIKE_GROWTH_FACTOR_RECEPTOR_SIGNALING_PATHWAY		35	0.597135	1.60192	0.0173536	0.0351648	0.987
GO_NEGATIVE_REGULATION_OF_INTRINSIC_APOPTOTIC_SIGNALING_PATHWAY_IN_RESPONSE_TO_DNA_DAMAGE		29	0.622907	1.60174	0.012848	0.0352052	0.987
GO_ENTRY_INTO_OTHER_ORGANISM_INVOLVED_IN_SYMBIOTIC_INTERACTION		131	0.471138	1.60162	0.0138889	0.0352189	0.987
GO_NEGATIVE_REGULATION_OF_AXON_GUIDANCE		27	0.607003	1.60136	0.0208768	0.0352725	0.987
GO_POSITIVE_REGULATION_OF_PROTEIN_LOCALIZATION_TO_CELL_PERIPHERY		60	0.457348	1.60069	0.00796813	0.0354621	0.987
GO_MACROAUTOPHAGY		275	0.370224	1.60056	0.0379242	0.0354751	0.987
GO_REGULATION_OF_MEMBRANE_DEPOLARIZATION		41	0.552944	1.6004	0.0142857	0.0355191	0.987
GO_SYNAPSE_MATURATION		25	0.528568	1.60031	0.0331384	0.0355292	0.987
GO_REGULATION_OF_POSITIVE_CHEMOTAXIS		25	0.650829	1.60001	0.0196937	0.0355975	0.987
GO_CELLULAR_RESPONSE_TO_NUTRIENT		65	0.547117	1.59988	0.00202429	0.0356139	0.987
GO_GLIAL_CELL_PROLIFERATION		45	0.537088	1.59988	0.0127389	0.0355948	0.987
GO_REGULATION_OF_CARDIAC_MUSCLE_CONTRACTION_BY_REGULATION_OF_THE_RELEASE_OF_SEQUESTERED_CALCIUM_ION		20	0.783257	1.59981	0.010352	0.0355919	0.987
GO_RESPONSE_TO_OXIDATIVE_STRESS		426	0.423757	1.59956	0.010395	0.0356373	0.987
GO_INTRINSIC_APOPTOTIC_SIGNALING_PATHWAY_IN_RESPONSE_TO_DNA_DAMAGE		99	0.468474	1.5994	0.01875	0.0356691	0.987
GO_POSITIVE_REGULATION_OF_NEUTROPHIL_MIGRATION		26	0.762226	1.5994	0.0182186	0.0356453	0.987
GO_MOLTING_CYCLE		110	0.498871	1.5993	0.00206612	0.0356555	0.987
GO_REGULATION_OF_RESPONSE_TO_EXTRACELLULAR_STIMULUS		23	0.510803	1.59891	0.0153846	0.0357604	0.987
GO_MITOCHONDRIAL_DEPOLARIZATION		23	0.655967	1.59883	0.00851064	0.0357614	0.987
GO_POSITIVE_REGULATION_OF_RHO_PROTEIN_SIGNAL_TRANSDUCTION		28	0.651879	1.59883	0.0220884	0.0357383	0.987
GO_REGULATION_OF_PHOSPHOLIPID_BIOSYNTHETIC_PROCESS		15	0.728392	1.59788	0.021645	0.0360212	0.988
GO_SUPEROXIDE_METABOLIC_PROCESS		66	0.583668	1.59744	0.0127119	0.0361272	0.988
GO_NEGATIVE_REGULATION_OF_TISSUE_REMODELING		19	0.734579	1.59735	0.0104167	0.0361311	0.988
GO_NEGATIVE_REGULATION_OF_ORGANIC_ACID_TRANSPORT		20	0.634763	1.59734	0.010846	0.0361127	0.988
GO_REGULATION_OF_NEUROLOGICAL_SYSTEM_PROCESS		128	0.455309	1.59734	0.00635593	0.0360888	0.988
GO_FORELIMB_MORPHOGENESIS		41	0.59687	1.5968	0.00445434	0.0362308	0.989
GO_PROSTATE_GLAND_MORPHOGENESIS		27	0.659442	1.59624	0.00612245	0.036373	0.989
GO_POSITIVE_REGULATION_OF_UBIQUITIN_DEPENDENT_PROTEIN_CATABOLIC_PROCESS		94	0.447314	1.59602	0.0124481	0.036421	0.989
GO_ODONTOGENESIS_OF_DENTIN_CONTAINING_TOOTH		87	0.512319	1.59599	0.004	0.036405	0.989
GO_REGULATION_OF_RESPONSE_TO_DRUG		87	0.482236	1.59563	0.00851064	0.0365106	0.989
GO_ACTIVATION_OF_PHOSPHOLIPASE_C_ACTIVITY		29	0.633052	1.59556	0.016632	0.0365069	0.989
GO_CELL_PROLIFERATION_IN_HINDBRAIN		16	0.64428	1.59515	0.0198413	0.0366196	0.989
GO_POSITIVE_REGULATION_OF_CELLULAR_AMIDE_METABOLIC_PROCESS		131	0.40423	1.59513	0.0104603	0.0366022	0.989
GO_INTERACTION_WITH_SYMBIONT		79	0.518138	1.59465	0.0102041	0.0367313	0.989
GO_INACTIVATION_OF_MAPK_ACTIVITY		26	0.617062	1.5945	0.012931	0.0367506	0.989
GO_REGULATION_OF_RESPIRATORY_GASEOUS_EXCHANGE		23	0.581472	1.59425	0.0272109	0.0368178	0.989
GO_CARDIOBLAST_DIFFERENTIATION		18	0.692596	1.5942	0.00646552	0.0368053	0.989
GO_NAD_BIOSYNTHESIS_VIA_NICOTINAMIDE_RIBOSIDE_SALVAGE_PATHWAY		15	0.684864	1.59419	0.0158103	0.0367869	0.989
GO_NEGATIVE_REGULATION_OF_DEFENSE_RESPONSE		193	0.515597	1.59419	0.0147059	0.0367628	0.989
GO_RENAL_SODIUM_EXCRETION		23	0.629425	1.59401	0.0144033	0.0367912	0.989
GO_PHYSIOLOGICAL_CARDIAC_MUSCLE_HYPERTROPHY		26	0.559693	1.59379	0.0231579	0.0368304	0.989
GO_CYTOKINE_SECRETION		205	0.583335	1.59365	0.0182927	0.0368517	0.99
GO_RESPONSE_TO_INSULIN		252	0.390804	1.5935	0	0.0368721	0.99
GO_NEGATIVE_REGULATION_OF_REPRODUCTIVE_PROCESS		52	0.532787	1.59327	0.00209644	0.0369141	0.99
GO_IMPORT_INTO_NUCLEUS		139	0.398297	1.59312	0.00618557	0.0369436	0.99
GO_SPECIFICATION_OF_ANIMAL_ORGAN_IDENTITY		33	0.608153	1.59279	0.0146751	0.0370212	0.99
GO_CELL_CYCLE_ARREST		233	0.416592	1.59245	0.00416667	0.0371026	0.99
GO_MODIFICATION_OF_POSTSYNAPTIC_STRUCTURE		15	0.750499	1.5924	0.00642398	0.0370947	0.99
GO_EPITHELIAL_CELL_CELL_ADHESION		15	0.721418	1.59236	0.0131004	0.0370851	0.99
GO_REGULATION_OF_PHOSPHATASE_ACTIVITY		166	0.40747	1.59223	0.00194932	0.0371045	0.99
GO_PHOSPHOLIPID_DEPHOSPHORYLATION		37	0.512566	1.59199	0.0123457	0.0371561	0.99
GO_NEPHRON_TUBULE_EPITHELIAL_CELL_DIFFERENTIATION		15	0.695148	1.59186	0.0123203	0.0371667	0.99
GO_POSITIVE_REGULATION_OF_LYMPHOCYTE_MEDIATED_IMMUNITY		97	0.561058	1.5906	0.0180361	0.0375395	0.991
GO_CYTOKINE_SECRETION_INVOLVED_IN_IMMUNE_RESPONSE		20	0.694677	1.58982	0.0223577	0.0377594	0.991
GO_NEGATIVE_REGULATION_OF_LIPASE_ACTIVITY		16	0.744253	1.58959	0.0094518	0.0377925	0.991
GO_RESPONSE_TO_HYDROPEROXIDE		20	0.721076	1.58929	0.0143443	0.037865	0.991
GO_POSITIVE_REGULATION_OF_ALPHA_BETA_T_CELL_ACTIVATION		60	0.591383	1.58926	0.0225873	0.0378479	0.991
GO_POSITIVE_REGULATION_OF_DNA_BINDING		59	0.501194	1.58879	0.0103093	0.0379675	0.991
GO_LYMPHOCYTE_HOMEOSTASIS		61	0.563608	1.58808	0.0222222	0.038176	0.991
GO_SYNAPTIC_VESICLE_LOCALIZATION		156	0.394776	1.58786	0.00401606	0.0382244	0.991
GO_RESPONSE_TO_CARBOHYDRATE		217	0.411842	1.58728	0	0.0383934	0.992
GO_VASCULAR_ASSOCIATED_SMOOTH_MUSCLE_CELL_MIGRATION		25	0.710141	1.58712	0.0105263	0.0384313	0.992
GO_REGULATION_OF_CARDIAC_MUSCLE_CONTRACTION_BY_CALCIUM_ION_SIGNALING		25	0.719275	1.58705	0.0168067	0.038432	0.992
GO_ANGIOGENESIS_INVOLVED_IN_WOUND_HEALING		20	0.693389	1.58705	0.0192308	0.0384081	0.992
GO_REGULATORY_T_CELL_DIFFERENTIATION		32	0.680791	1.58697	0.0285714	0.0384053	0.992
GO_POSITIVE_REGULATION_OF_COAGULATION		27	0.691191	1.58687	0.0102459	0.0384142	0.992
GO_REGULATION_OF_VASOCONSTRICTION		55	0.574843	1.58681	0.00598802	0.0384075	0.992
GO_PLASMA_MEMBRANE_TUBULATION		21	0.543077	1.5868	0.0420168	0.0383905	0.992
GO_RESPONSE_TO_LEAD_ION		24	0.515002	1.58631	0.018711	0.0385274	0.993
GO_CELL_CELL_SIGNALING_INVOLVED_IN_CARDIAC_CONDUCTION		28	0.664474	1.58623	0.0233051	0.0385324	0.993
GO_CELLULAR_EXTRAVASATION		56	0.692669	1.58583	0.0166667	0.0386229	0.993
GO_TUMOR_NECROSIS_FACTOR_MEDIATED_SIGNALING_PATHWAY		153	0.43813	1.58582	0.024948	0.0386003	0.993
GO_MYELOID_CELL_APOPTOTIC_PROCESS		31	0.698847	1.58569	0.013834	0.0386113	0.993
GO_POSITIVE_REGULATION_OF_G_PROTEIN_COUPLED_RECEPTOR_SIGNALING_PATHWAY		32	0.5821	1.58558	0.0142566	0.0386301	0.993
GO_LYMPHOCYTE_APOPTOTIC_PROCESS		69	0.553111	1.58521	0.019802	0.0387331	0.993
GO_PHOSPHOLIPASE_C_ACTIVATING_G_PROTEIN_COUPLED_RECEPTOR_SIGNALING_PATHWAY		95	0.546778	1.58421	0.0122951	0.0390671	0.993
GO_MORPHOGENESIS_OF_AN_EPITHELIAL_BUD		16	0.704204	1.58397	0.0118812	0.0391092	0.993
GO_NEGATIVE_REGULATION_OF_DNA_BINDING		52	0.503289	1.58379	0.0119522	0.039144	0.993
GO_POSITIVE_REGULATION_OF_T_CELL_MEDIATED_IMMUNITY		42	0.61893	1.58366	0.0294695	0.0391698	0.993
GO_POSITIVE_REGULATION_OF_NEUROLOGICAL_SYSTEM_PROCESS		55	0.491606	1.58365	0.018711	0.0391483	0.993
GO_POSITIVE_REGULATION_OF_ISOTYPE_SWITCHING		26	0.58241	1.58335	0.0361446	0.039244	0.993
GO_NEGATIVE_REGULATION_OF_LYMPHOCYTE_APOPTOTIC_PROCESS		31	0.629238	1.58327	0.023166	0.0392366	0.993
GO_PEPTIDE_HORMONE_PROCESSING		31	0.645682	1.58276	0.0162933	0.0393984	0.993
GO_CELL_AGING		103	0.487059	1.58263	0.00610998	0.0394256	0.993
GO_REGULATION_OF_TRIGLYCERIDE_BIOSYNTHETIC_PROCESS		17	0.630358	1.58258	0.0183299	0.0394177	0.993
GO_REGULATION_OF_SYNAPTIC_VESICLE_CYCLE		111	0.404108	1.58229	0.0163265	0.0394939	0.993
GO_MODIFICATION_OF_MORPHOLOGY_OR_PHYSIOLOGY_OF_OTHER_ORGANISM_INVOLVED_IN_SYMBIOTIC_INTERACTION		108	0.476731	1.5821	0.00819672	0.0395119	0.993
GO_REGULATION_OF_ANTIGEN_PROCESSING_AND_PRESENTATION		16	0.808824	1.58178	0.0142566	0.0395926	0.993
GO_RESPONSE_TO_HEAT		168	0.433584	1.58148	0.0185567	0.0396668	0.993
GO_NEGATIVE_REGULATION_OF_INFLAMMATORY_RESPONSE		131	0.532048	1.58125	0.0169851	0.0397144	0.993
GO_POSITIVE_REGULATION_OF_EPITHELIAL_CELL_DIFFERENTIATION		58	0.516034	1.58107	0.0063425	0.0397505	0.993
GO_CELLULAR_RESPONSE_TO_OSMOTIC_STRESS		34	0.567941	1.58087	0.0343348	0.0397925	0.993
GO_REGULATION_OF_TISSUE_REMODELING		70	0.574553	1.58082	0.00406504	0.0397818	0.993
GO_NEGATIVE_REGULATION_OF_COLD_INDUCED_THERMOGENESIS		46	0.55334	1.58071	0.0207469	0.0397831	0.993
GO_REGULATION_OF_PROTEIN_CATABOLIC_PROCESS		364	0.366427	1.5807	0.00406504	0.0397585	0.993
GO_REGULATION_OF_SYSTEMIC_ARTERIAL_BLOOD_PRESSURE_MEDIATED_BY_A_CHEMICAL_SIGNAL		48	0.605078	1.58049	0.00849257	0.039804	0.993
GO_REGULATION_OF_CARBOHYDRATE_METABOLIC_PROCESS		187	0.396489	1.58048	0.0019802	0.0397847	0.993
GO_SARCOMERE_ORGANIZATION		46	0.534015	1.58042	0.0275424	0.0397763	0.993
GO_CELLULAR_RESPONSE_TO_CARBOHYDRATE_STIMULUS		136	0.435856	1.58018	0.002079	0.0398438	0.993
GO_HINDLIMB_MORPHOGENESIS		36	0.584423	1.58015	0.0126582	0.0398295	0.993
GO_REGULATION_OF_ANDROGEN_RECEPTOR_SIGNALING_PATHWAY		26	0.533767	1.5798	0.0281125	0.0399332	0.994
GO_GUANOSINE_CONTAINING_COMPOUND_METABOLIC_PROCESS		24	0.563978	1.57978	0.0342742	0.0399156	0.994
GO_SULFUR_COMPOUND_CATABOLIC_PROCESS		46	0.52473	1.57915	0.0205339	0.0401358	0.994
GO_FEMALE_GENITALIA_DEVELOPMENT		17	0.603853	1.57884	0.0244898	0.0402093	0.994
GO_LIPOPOLYSACCHARIDE_MEDIATED_SIGNALING_PATHWAY		55	0.631026	1.57792	0.0241935	0.0405485	0.994
GO_NEGATIVE_REGULATION_OF_PROTEIN_LOCALIZATION_TO_MEMBRANE		29	0.525849	1.57778	0.0138067	0.0405817	0.994
GO_MONONUCLEAR_CELL_MIGRATION		82	0.705315	1.57751	0.00847458	0.0406587	0.994
GO_ADULT_LOCOMOTORY_BEHAVIOR		75	0.453981	1.57715	0.013363	0.0407757	0.994
GO_MAST_CELL_MEDIATED_IMMUNITY		45	0.643231	1.57703	0.0232068	0.040786	0.994
GO_POSTSYNAPTIC_DENSITY_ASSEMBLY		18	0.625535	1.57652	0.0311284	0.0409261	0.994
GO_POSITIVE_REGULATION_OF_PEPTIDASE_ACTIVITY		179	0.448645	1.57643	0.0187891	0.0409308	0.994
GO_REGULATION_OF_SYSTEMIC_ARTERIAL_BLOOD_PRESSURE_BY_CIRCULATORY_RENIN_ANGIOTENSIN		18	0.773268	1.57615	0.0105932	0.0410035	0.994
GO_REGULATION_OF_LIPID_CATABOLIC_PROCESS		52	0.511692	1.57561	0.023166	0.0411522	0.994
GO_POSITIVE_REGULATION_OF_LEUKOCYTE_MEDIATED_IMMUNITY		124	0.527027	1.57508	0.027833	0.0413109	0.994
GO_MATURE_B_CELL_DIFFERENTIATION		24	0.727041	1.57489	0.00623701	0.0413434	0.994
GO_CELL_COMMUNICATION_INVOLVED_IN_CARDIAC_CONDUCTION		50	0.577818	1.57429	0.035343	0.0415325	0.994
GO_INTERLEUKIN_12_PRODUCTION		53	0.646493	1.57415	0.0184805	0.0415469	0.994
GO_REGULATION_OF_IMMUNE_EFFECTOR_PROCESS		393	0.556925	1.57347	0.022	0.041797	0.994
GO_VACUOLAR_TRANSPORT		133	0.386932	1.57306	0.0417495	0.0419188	0.994
GO_HEART_TRABECULA_MORPHOGENESIS		34	0.573833	1.57278	0.0352697	0.0419937	0.994
GO_REGULATION_OF_DNA_BINDING		120	0.439928	1.5724	0.00828157	0.042086	0.994
GO_POSITIVE_REGULATION_OF_BONE_MINERALIZATION		37	0.694925	1.57234	0.00865801	0.042083	0.994
GO_INTRACELLULAR_STEROID_HORMONE_RECEPTOR_SIGNALING_PATHWAY		128	0.401976	1.5721	0.00604839	0.0421412	0.994
GO_RESPONSE_TO_PEPTIDE_HORMONE		402	0.398037	1.57145	0.00417537	0.0423372	0.994
GO_NEGATIVE_REGULATION_OF_ANOIKIS		17	0.715375	1.57143	0.0121457	0.0423157	0.994
GO_RESPONSE_TO_INTERFERON_ALPHA		20	0.747666	1.57104	0.0219561	0.0424117	0.994
GO_REGULATION_OF_SKELETAL_MUSCLE_CELL_DIFFERENTIATION		19	0.669983	1.57012	0.0110132	0.042723	0.994
GO_RESPONSE_TO_ORGANOPHOSPHORUS		132	0.484269	1.56994	0.0101626	0.0427684	0.994
GO_ANIMAL_ORGAN_REGENERATION		74	0.493765	1.56993	0.00595238	0.0427425	0.994
GO_NEGATIVE_REGULATION_OF_INTERLEUKIN_12_PRODUCTION		16	0.755776	1.56977	0.0210084	0.0427777	0.994
GO_REACTIVE_OXYGEN_SPECIES_METABOLIC_PROCESS		153	0.504061	1.56957	0.0168421	0.0428255	0.994
GO_PHENOL_CONTAINING_COMPOUND_BIOSYNTHETIC_PROCESS		40	0.565179	1.56893	0.00604839	0.0430237	0.995
GO_PEPTIDE_METABOLIC_PROCESS		100	0.457552	1.56885	0.00208768	0.0430264	0.995
GO_REGULATION_OF_ANTIGEN_RECEPTOR_MEDIATED_SIGNALING_PATHWAY		60	0.613599	1.5687	0.0400802	0.0430457	0.995
GO_PROTEIN_IMPORT		168	0.381566	1.56857	0.0103306	0.0430595	0.995
GO_HETEROTYPIC_CELL_CELL_ADHESION		60	0.590136	1.56816	0.0179283	0.0431843	0.995
GO_HEMATOPOIETIC_STEM_CELL_DIFFERENTIATION		74	0.402929	1.56815	0.0651731	0.0431618	0.995
GO_NEGATIVE_REGULATION_OF_JNK_CASCADE		34	0.539098	1.5679	0.0296443	0.0432226	0.995
GO_NEGATIVE_REGULATION_OF_PROTEIN_MATURATION		29	0.624737	1.56785	0.0145228	0.0432121	0.995
GO_THYMIC_T_CELL_SELECTION		21	0.693584	1.56758	0.0460251	0.0432856	0.995
GO_WALKING_BEHAVIOR		30	0.472191	1.5674	0.0292887	0.0433113	0.995
GO_NEUROTRANSMITTER_TRANSPORT		259	0.398316	1.56691	0	0.0434566	0.995
GO_MAINTENANCE_OF_CELL_POLARITY		17	0.548689	1.56597	0.0294118	0.0437569	0.996
GO_CELLULAR_RESPONSE_TO_REACTIVE_OXYGEN_SPECIES		157	0.440617	1.56539	0.0145833	0.043946	0.996
GO_REGULATION_OF_T_CELL_DIFFERENTIATION		134	0.54602	1.56539	0.0329897	0.0439197	0.996
GO_INTERLEUKIN_1_BETA_PRODUCTION		77	0.644999	1.56476	0.0141988	0.0441288	0.996
GO_REGULATION_OF_POSTSYNAPTIC_DENSITY_ORGANIZATION		16	0.621734	1.56364	0.0155945	0.0445323	0.996
GO_GAMMA_DELTA_T_CELL_ACTIVATION		15	0.723875	1.562	0.0217822	0.045142	0.996
GO_BRANCHING_INVOLVED_IN_SALIVARY_GLAND_MORPHOGENESIS		23	0.676448	1.56195	0.0226337	0.0451325	0.996
GO_PHOSPHOLIPID_METABOLIC_PROCESS		240	0.428155	1.56189	0.00204499	0.0451242	0.996
GO_KERATINOCYTE_MIGRATION		19	0.605021	1.56188	0.0204918	0.0451023	0.996
GO_POSITIVE_REGULATION_OF_PHOSPHOPROTEIN_PHOSPHATASE_ACTIVITY		20	0.62192	1.56184	0.0453649	0.0450854	0.996
GO_MYOBLAST_PROLIFERATION		19	0.542867	1.56139	0.0376569	0.0452268	0.996
GO_NEGATIVE_REGULATION_OF_B_CELL_PROLIFERATION		16	0.714151	1.5613	0.0224033	0.0452271	0.996
GO_HIGH_DENSITY_LIPOPROTEIN_PARTICLE_ASSEMBLY		15	0.705622	1.56114	0.0252918	0.0452577	0.996
GO_NEGATIVE_REGULATION_OF_CYCLIN_DEPENDENT_PROTEIN_KINASE_ACTIVITY		29	0.569931	1.56082	0.0216963	0.0453404	0.996
GO_RESPONSE_TO_ANTINEOPLASTIC_AGENT		90	0.436363	1.56053	0.00204499	0.045407	0.996
GO_METANEPHRIC_EPITHELIUM_DEVELOPMENT		27	0.623121	1.55989	0.00858369	0.0456284	0.996
GO_LEUKOCYTE_CHEMOTAXIS		207	0.622509	1.55963	0.0168421	0.0457028	0.996
GO_REGULATION_OF_CD4_POSITIVE_ALPHA_BETA_T_CELL_DIFFERENTIATION		45	0.611978	1.55946	0.0245399	0.0457561	0.996
GO_NEGATIVE_REGULATION_OF_KIDNEY_DEVELOPMENT		15	0.707785	1.55926	0.0207469	0.0458039	0.996
GO_LUNG_MORPHOGENESIS		50	0.573433	1.55912	0.00824742	0.0458251	0.996
GO_MEMBRANE_DEPOLARIZATION		83	0.526355	1.55907	0.0349076	0.0458217	0.996
GO_POSITIVE_REGULATION_OF_LONG_TERM_SYNAPTIC_POTENTIATION		21	0.517632	1.5588	0.0502008	0.0459057	0.996
GO_POSITIVE_REGULATION_OF_FAT_CELL_DIFFERENTIATION		61	0.556831	1.55874	0.0102249	0.0458944	0.996
GO_NEGATIVE_REGULATION_OF_CARDIAC_MUSCLE_TISSUE_DEVELOPMENT		32	0.569736	1.5577	0.014862	0.0462647	0.996
GO_POSITIVE_REGULATION_OF_BLOOD_VESSEL_DIAMETER		57	0.580111	1.55704	0.0203666	0.0464848	0.996
GO_CYCLIC_NUCLEOTIDE_MEDIATED_SIGNALING		205	0.479309	1.55674	0.0286885	0.0466021	0.996
GO_ORGAN_INDUCTION		21	0.661204	1.55606	0.0313808	0.0468197	0.996
GO_REGULATION_OF_LIPID_LOCALIZATION		132	0.471636	1.55573	0.00598802	0.0468909	0.996
GO_TRABECULA_FORMATION		26	0.665796	1.5554	0.018711	0.0469785	0.996
GO_POSITIVE_REGULATION_OF_CALCIUM_ION_IMPORT		17	0.717202	1.55525	0.0227273	0.0470052	0.996
GO_MONOVALENT_INORGANIC_CATION_TRANSPORT		478	0.375604	1.55504	0.0040404	0.0470556	0.996
GO_AMYLOID_BETA_METABOLIC_PROCESS		38	0.514011	1.55495	0.0119522	0.0470706	0.996
GO_NEGATIVE_REGULATION_OF_EPITHELIAL_TO_MESENCHYMAL_TRANSITION		28	0.585385	1.55474	0.0180723	0.0471225	0.996
GO_REGULATION_OF_BLOOD_PRESSURE		170	0.484029	1.55468	0.0103734	0.0471172	0.996
GO_NATURAL_KILLER_CELL_DIFFERENTIATION		21	0.655561	1.55462	0.031068	0.0471058	0.996
GO_NATURAL_KILLER_CELL_ACTIVATION		77	0.535417	1.55454	0.0525292	0.0470996	0.996
GO_MUSCLE_CELL_FATE_COMMITMENT		16	0.615657	1.5544	0.0297872	0.0471289	0.996
GO_RESPONSE_TO_PURINE_CONTAINING_COMPOUND		147	0.465285	1.5544	0.00621118	0.0471013	0.996
GO_POSITIVE_REGULATION_OF_LIPID_LOCALIZATION		77	0.513572	1.55418	0.006	0.0471552	0.996
GO_SUPEROXIDE_ANION_GENERATION		33	0.666467	1.55399	0.0271967	0.0472078	0.996
GO_REGULATION_OF_MACROPHAGE_CHEMOTAXIS		22	0.677578	1.55397	0.03125	0.0471935	0.996
GO_REGULATION_OF_SODIUM_ION_TRANSPORT		81	0.461323	1.55369	0.0224033	0.0472609	0.996
GO_CORTICOSTEROID_HORMONE_SECRETION		17	0.694953	1.55368	0.0273109	0.0472473	0.996
GO_REGULATION_OF_LONG_TERM_NEURONAL_SYNAPTIC_PLASTICITY		26	0.491306	1.55293	0.0295276	0.0474819	0.997
GO_PARTURITION		15	0.693354	1.55273	0.014	0.0475332	0.998
GO_REGULATION_OF_CELLULAR_RESPONSE_TO_VASCULAR_ENDOTHELIAL_GROWTH_FACTOR_STIMULUS		18	0.740176	1.55237	0.0268041	0.0476453	0.998
GO_NEGATIVE_REGULATION_OF_MUSCLE_CELL_DIFFERENTIATION		51	0.553581	1.55215	0.0102249	0.047716	0.998
GO_MUSCLE_HYPERTROPHY_IN_RESPONSE_TO_STRESS		24	0.549449	1.55212	0.0343434	0.0476964	0.998
GO_REGULATION_OF_GLIAL_CELL_MIGRATION		16	0.763106	1.5518	0.0271399	0.0477805	0.998
GO_SKELETAL_MYOFIBRIL_ASSEMBLY		16	0.691025	1.55173	0.029724	0.0477824	0.998
GO_PHOSPHOLIPID_TRANSPORT		83	0.459107	1.5516	0.00385356	0.0478136	0.998
GO_NEGATIVE_REGULATION_OF_CALCINEURIN_MEDIATED_SIGNALING		15	0.589339	1.55141	0.0568421	0.0478565	0.998
GO_HEMATOPOIETIC_STEM_CELL_PROLIFERATION		22	0.574415	1.55121	0.0182186	0.0479179	0.998
GO_T_CELL_MIGRATION		59	0.662215	1.55085	0.0163265	0.0480144	0.998
GO_LEUKOCYTE_ACTIVATION_INVOLVED_IN_INFLAMMATORY_RESPONSE		37	0.744204	1.55033	0.0125261	0.0481706	0.998
GO_NEGATIVE_REGULATION_OF_TOLL_LIKE_RECEPTOR_SIGNALING_PATHWAY		37	0.55408	1.55004	0.0429448	0.0482653	0.998
GO_REGULATION_OF_RECEPTOR_SIGNALING_PATHWAY_VIA_STAT		129	0.470666	1.54987	0.018595	0.048315	0.998
GO_POSITIVE_REGULATION_OF_RESPONSE_TO_WOUNDING		59	0.553547	1.54964	0.0207469	0.048359	0.998
GO_GASTRULATION_WITH_MOUTH_FORMING_SECOND		28	0.496965	1.54956	0.0304762	0.0483551	0.998
GO_REGULATION_OF_SKELETAL_MUSCLE_TISSUE_DEVELOPMENT		49	0.530232	1.54941	0.0149254	0.0484031	0.998
GO_RESPONSE_TO_INTERLEUKIN_1		187	0.506059	1.54928	0.0164609	0.0484223	0.998
GO_T_CELL_HOMEOSTASIS		38	0.544117	1.54823	0.048583	0.0487805	0.998
GO_EXPORT_ACROSS_PLASMA_MEMBRANE		29	0.548982	1.54796	0.0237581	0.0488511	0.998
GO_NEGATIVE_REGULATION_OF_HEART_CONTRACTION		23	0.648526	1.5479	0.0248963	0.0488472	0.998
GO_ADRENERGIC_RECEPTOR_SIGNALING_PATHWAY		25	0.646202	1.54789	0.0430108	0.0488203	0.998
GO_REGULATION_OF_CELL_DIVISION		161	0.434067	1.54727	0.00592885	0.0490569	0.998
GO_MONOAMINE_TRANSPORT		81	0.495913	1.54667	0.0101833	0.049269	0.998
GO_POSITIVE_REGULATION_OF_VASCULAR_SMOOTH_MUSCLE_CELL_PROLIFERATION		35	0.597343	1.54653	0.0270833	0.0492963	0.998
GO_SPINAL_CORD_MOTOR_NEURON_DIFFERENTIATION		31	0.519274	1.54625	0.0199203	0.049361	0.998
GO_MAMMARY_GLAND_DUCT_MORPHOGENESIS		33	0.559425	1.54555	0.00980392	0.0496248	0.998
GO_CELLULAR_RESPONSE_TO_PEPTIDE_HORMONE_STIMULUS		298	0.384554	1.54541	0	0.0496389	0.998
GO_LIPID_DROPLET_ORGANIZATION		17	0.513538	1.5448	0.0285132	0.0498524	0.998
GO_VASCULAR_SMOOTH_MUSCLE_CELL_DIFFERENTIATION		27	0.598517	1.54434	0.0289855	0.0500027	0.998
GO_SYNAPTIC_MEMBRANE_ADHESION		26	0.566991	1.54422	0.0425101	0.0500091	0.998
GO_NEGATIVE_REGULATION_OF_APOPTOTIC_SIGNALING_PATHWAY		211	0.428198	1.54389	0.0163599	0.0501248	0.998
GO_NITRIC_OXIDE_BIOSYNTHETIC_PROCESS		66	0.599933	1.54382	0.018711	0.0501191	0.998
GO_REGULATION_OF_INTRINSIC_APOPTOTIC_SIGNALING_PATHWAY		149	0.432383	1.54377	0.0151188	0.0501101	0.998
GO_CELLULAR_RESPONSE_TO_ANTIBIOTIC		138	0.445421	1.54368	0.00842105	0.0501055	0.998
GO_HIPPOCAMPUS_DEVELOPMENT		79	0.406039	1.54352	0.00610998	0.0501443	0.998
GO_POSITIVE_REGULATION_OF_LIPID_BIOSYNTHETIC_PROCESS		74	0.481123	1.54344	0.0207039	0.0501454	0.998
GO_LIPID_STORAGE		64	0.515427	1.54282	0.0121704	0.0503858	0.998
GO_POSITIVE_REGULATION_OF_LEUKOCYTE_APOPTOTIC_PROCESS		28	0.686269	1.54254	0.0238095	0.0504602	0.998
GO_REGULATION_OF_GLUTAMATE_RECEPTOR_SIGNALING_PATHWAY		61	0.486478	1.54244	0.0264766	0.0504696	0.998
GO_RECEPTOR_LOCALIZATION_TO_SYNAPSE		53	0.429349	1.54242	0.0268595	0.0504455	0.998
GO_NEGATIVE_REGULATION_OF_INTERLEUKIN_2_PRODUCTION		23	0.707092	1.54213	0.0502008	0.050527	0.998
GO_T_CELL_MEDIATED_IMMUNITY		96	0.553812	1.54172	0.0381526	0.0506579	0.998
GO_RESPONSE_TO_NERVE_GROWTH_FACTOR		51	0.432589	1.5408	0.0294737	0.0509964	0.998
GO_ESTABLISHMENT_OR_MAINTENANCE_OF_MONOPOLAR_CELL_POLARITY		20	0.63466	1.54024	0.026971	0.0511828	0.998
GO_POSITIVE_REGULATION_OF_TRANSCRIPTION_OF_NOTCH_RECEPTOR_TARGET		18	0.606601	1.54009	0.0366795	0.0512158	0.998
GO_RESPONSE_TO_ESTRADIOL		125	0.43155	1.53999	0.0165289	0.0512337	0.998
GO_GLIAL_CELL_ACTIVATION		45	0.689551	1.53999	0.0286299	0.0512077	0.998
GO_CELLULAR_RESPONSE_TO_LOW_DENSITY_LIPOPROTEIN_PARTICLE_STIMULUS		18	0.699221	1.5399	0.0208768	0.0512015	0.998
GO_DENDRITIC_SPINE_MORPHOGENESIS		54	0.462204	1.53971	0.0145833	0.0512514	0.998
GO_SIGNAL_RELEASE		449	0.395192	1.53938	0	0.0513871	0.998
GO_RESPONSE_TO_REACTIVE_OXYGEN_SPECIES		218	0.440803	1.53922	0.0206612	0.051411	0.998
GO_CALCINEURIN_MEDIATED_SIGNALING		45	0.473717	1.53819	0.0256917	0.0517961	0.998
GO_NEGATIVE_REGULATION_OF_SMOOTH_MUSCLE_CELL_DIFFERENTIATION		18	0.636623	1.53803	0.0182927	0.0518263	0.998
GO_NEGATIVE_REGULATION_OF_ORGANELLE_ORGANIZATION		365	0.376369	1.5377	0.00628931	0.0519478	0.998
GO_REGULATION_OF_T_CELL_MIGRATION		41	0.636889	1.53755	0.028169	0.0519841	0.998
GO_COLLAGEN_METABOLIC_PROCESS		17	0.651474	1.53734	0.0295983	0.0520399	0.998
GO_MACROPHAGE_CHEMOTAXIS		33	0.655703	1.53727	0.0236052	0.0520382	0.998
GO_REGULATION_OF_NEUROTRANSMITTER_SECRETION		102	0.411902	1.53719	0.0222672	0.0520243	0.998
GO_REGULATION_OF_MONOCYTE_CHEMOTAXIS		25	0.767635	1.53718	0.0124481	0.0519965	0.998
GO_REGULATION_OF_ASTROCYTE_DIFFERENTIATION		31	0.533804	1.53676	0.0323232	0.052144	0.999
GO_MUSCLE_FILAMENT_SLIDING		39	0.602565	1.53636	0.0421941	0.0522775	0.999
GO_SYNAPTIC_VESICLE_CLUSTERING		15	0.634643	1.53624	0.041841	0.0522936	0.999
GO_MEMBRANE_RAFT_ORGANIZATION		22	0.673662	1.53606	0.042735	0.0523273	0.999
GO_VOCALIZATION_BEHAVIOR		18	0.682238	1.53605	0.0229167	0.0523043	0.999
GO_MAST_CELL_ACTIVATION		56	0.60513	1.53541	0.0328542	0.0525279	0.999
GO_CORTICAL_CYTOSKELETON_ORGANIZATION		45	0.479764	1.53534	0.0440882	0.0525235	0.999
GO_INTERLEUKIN_8_PRODUCTION		71	0.585861	1.53534	0.0388548	0.0524932	0.999
GO_PROTEIN_TARGETING_TO_LYSOSOME		20	0.556025	1.53531	0.0693069	0.0524746	0.999
GO_INTERLEUKIN_8_SECRETION		28	0.672351	1.53518	0.0310559	0.0524997	0.999
GO_NEUROTRANSMITTER_RECEPTOR_LOCALIZATION_TO_POSTSYNAPTIC_SPECIALIZATION_MEMBRANE		21	0.509425	1.53509	0.0378151	0.0525136	0.999
GO_LIVER_MORPHOGENESIS		15	0.636734	1.53495	0.044898	0.0525303	0.999
GO_POSITIVE_REGULATION_OF_CATION_CHANNEL_ACTIVITY		63	0.453932	1.53492	0.0265306	0.052513	0.999
GO_POSITIVE_REGULATION_OF_INTRACELLULAR_TRANSPORT		205	0.355159	1.53465	0.00804829	0.0526012	0.999
GO_POSITIVE_REGULATION_OF_CALCIUM_MEDIATED_SIGNALING		42	0.519088	1.53436	0.0618557	0.0526977	0.999
GO_POSITIVE_REGULATION_OF_VASOCONSTRICTION		31	0.589418	1.53403	0.0141988	0.0528078	0.999
GO_POSITIVE_REGULATION_OF_ERYTHROCYTE_DIFFERENTIATION		30	0.503319	1.53401	0.0368098	0.0527911	0.999
GO_REGULATION_OF_ACTIN_NUCLEATION		28	0.513729	1.53382	0.0279441	0.0528505	0.999
GO_POSITIVE_REGULATION_OF_WOUND_HEALING		49	0.579192	1.53381	0.0165975	0.0528227	0.999
GO_T_CELL_SELECTION		48	0.610124	1.53357	0.0596708	0.0529037	0.999
GO_PATTERN_RECOGNITION_RECEPTOR_SIGNALING_PATHWAY		187	0.508736	1.53303	0.0364372	0.0530971	0.999
GO_POSITIVE_REGULATION_OF_RECEPTOR_SIGNALING_PATHWAY_VIA_STAT		86	0.522081	1.53302	0.0207039	0.0530745	0.999
GO_MELANOCYTE_DIFFERENTIATION		22	0.687991	1.53253	0.0260521	0.0532537	0.999
GO_MATURE_B_CELL_DIFFERENTIATION_INVOLVED_IN_IMMUNE_RESPONSE		18	0.7191	1.53193	0.0245399	0.0534874	0.999
GO_SOMATIC_DIVERSIFICATION_OF_IMMUNE_RECEPTORS_VIA_GERMLINE_RECOMBINATION_WITHIN_A_SINGLE_LOCUS		59	0.475634	1.53192	0.0413223	0.0534589	0.999
GO_NEGATIVE_REGULATION_OF_INTERLEUKIN_6_PRODUCTION		41	0.608146	1.531	0.0485232	0.0537543	0.999
GO_NEGATIVE_REGULATION_OF_INTRINSIC_APOPTOTIC_SIGNALING_PATHWAY		89	0.465044	1.53078	0.0167015	0.0538107	0.999
GO_ANATOMICAL_STRUCTURE_ARRANGEMENT		16	0.631675	1.53051	0.0169133	0.0538808	0.999
GO_CELL_FATE_COMMITMENT_INVOLVED_IN_FORMATION_OF_PRIMARY_GERM_LAYER		32	0.569883	1.53018	0.0154525	0.053974	0.999
GO_CLATHRIN_COAT_ASSEMBLY		19	0.484532	1.52998	0.0497836	0.054033	0.999
GO_REGULATION_OF_EXECUTION_PHASE_OF_APOPTOSIS		25	0.544674	1.52988	0.0202429	0.0540334	0.999
GO_ATRIAL_CARDIAC_MUSCLE_CELL_TO_AV_NODE_CELL_SIGNALING		18	0.704681	1.52985	0.0303644	0.0540136	0.999
GO_MACROMOLECULE_DEACYLATION		98	0.41627	1.52982	0.0188285	0.053991	0.999
GO_POSITIVE_REGULATION_OF_HUMORAL_IMMUNE_RESPONSE		15	0.712771	1.52918	0.0338645	0.0542538	0.999
GO_GENITALIA_DEVELOPMENT		45	0.49378	1.52914	0.0269151	0.0542343	0.999
GO_ERYTHROCYTE_DEVELOPMENT		29	0.497051	1.52822	0.0181087	0.0545962	0.999
GO_CELLULAR_RESPONSE_TO_STEROL		20	0.605238	1.52813	0.0271845	0.0545947	0.999
GO_T_CELL_APOPTOTIC_PROCESS		48	0.572955	1.52778	0.0337302	0.0546967	0.999
GO_POSITIVE_REGULATION_OF_SIGNALING_RECEPTOR_ACTIVITY		37	0.493061	1.5277	0.0203666	0.0547042	0.999
GO_INTERLEUKIN_2_PRODUCTION		62	0.604857	1.52766	0.0465587	0.0546883	0.999
GO_NEGATIVE_REGULATION_OF_NEURAL_PRECURSOR_CELL_PROLIFERATION		20	0.522679	1.5274	0.0291829	0.0547738	0.999
GO_IMPORT_ACROSS_PLASMA_MEMBRANE		110	0.421095	1.5274	0.00854701	0.0547428	0.999
GO_REGULATION_OF_POSTSYNAPTIC_MEMBRANE_POTENTIAL		138	0.421485	1.52737	0.0170213	0.0547218	0.999
GO_NEUROINFLAMMATORY_RESPONSE		55	0.666771	1.52729	0.0264766	0.054725	0.999
GO_PROTEIN_HOMOOLIGOMERIZATION		323	0.382347	1.5267	0.00829876	0.0549276	0.999
GO_POSITIVE_REGULATION_OF_SMOOTH_MUSCLE_CONTRACTION		32	0.567095	1.52655	0.00790514	0.0549534	0.999
GO_LIPOPROTEIN_METABOLIC_PROCESS		29	0.627982	1.52634	0.0154143	0.0550169	0.999
GO_RESPONSE_TO_BRONCHODILATOR		51	0.494819	1.52623	0.0166667	0.0550338	0.999
GO_AMYLOID_PRECURSOR_PROTEIN_METABOLIC_PROCESS		49	0.452892	1.52589	0.0282828	0.055158	0.999
GO_REGULATION_OF_LAMELLIPODIUM_ASSEMBLY		33	0.461603	1.52559	0.0258964	0.0552672	0.999
GO_SKELETAL_MUSCLE_CELL_PROLIFERATION		15	0.575831	1.52549	0.0232558	0.0552807	0.999
GO_NEGATIVE_REGULATION_OF_ESTABLISHMENT_OF_PROTEIN_LOCALIZATION		170	0.468969	1.52531	0.0246914	0.0553247	0.999
GO_POSITIVE_REGULATION_OF_ACTIN_NUCLEATION		17	0.58088	1.52468	0.0328542	0.0555805	0.999
GO_ACTIVATION_OF_ADENYLATE_CYCLASE_ACTIVITY		40	0.486425	1.52439	0.0299145	0.0556603	0.999
GO_ANTIGEN_PROCESSING_AND_PRESENTATION_OF_PEPTIDE_ANTIGEN		173	0.468788	1.52379	0.0802469	0.0559327	0.999
GO_REGULATION_OF_SUPEROXIDE_ANION_GENERATION		21	0.671831	1.52346	0.0377359	0.0560599	0.999
GO_LUNG_ALVEOLUS_DEVELOPMENT		41	0.575269	1.5233	0.0257937	0.0561157	0.999
GO_DETECTION_OF_STIMULUS		329	0.348623	1.52321	0.0159046	0.056126	0.999
GO_CELL_COMMUNICATION_BY_ELECTRICAL_COUPLING_INVOLVED_IN_CARDIAC_CONDUCTION		23	0.646809	1.52296	0.0552017	0.0561985	0.999
GO_ANTIGEN_PROCESSING_AND_PRESENTATION_OF_PEPTIDE_OR_POLYSACCHARIDE_ANTIGEN_VIA_MHC_CLASS_II		95	0.499762	1.52216	0.073922	0.0565032	0.999
GO_NEGATIVE_REGULATION_OF_PROTEIN_LOCALIZATION_TO_CELL_PERIPHERY		24	0.551873	1.52161	0.0182186	0.0567238	0.999
GO_NEGATIVE_REGULATION_OF_LYASE_ACTIVITY		22	0.582215	1.52139	0.0342742	0.0567749	0.999
GO_POSITIVE_REGULATION_OF_PROTEIN_TARGETING_TO_MEMBRANE		30	0.525619	1.52132	0.0310559	0.0567737	0.999
GO_SPLEEN_DEVELOPMENT		32	0.53607	1.52094	0.0332103	0.0569281	0.999
GO_CELLULAR_RESPONSE_TO_STEROID_HORMONE_STIMULUS		247	0.399084	1.52015	0.00982318	0.0572635	0.999
GO_REGULATION_OF_T_HELPER_CELL_DIFFERENTIATION		34	0.587099	1.51961	0.0362903	0.0574766	0.999
GO_ANTIGEN_RECEPTOR_MEDIATED_SIGNALING_PATHWAY		245	0.542486	1.5192	0.0681363	0.057621	0.999
GO_REGULATION_OF_CD4_POSITIVE_ALPHA_BETA_T_CELL_ACTIVATION		55	0.594156	1.5183	0.0389344	0.057985	0.999
GO_CARBOHYDRATE_TRANSMEMBRANE_TRANSPORT		107	0.453849	1.51796	0.0189474	0.0580934	0.999
GO_CELLULAR_RESPONSE_TO_EXTERNAL_STIMULUS		316	0.424449	1.51726	0.0103734	0.0583778	0.999
GO_PROTEIN_LIPID_COMPLEX_ASSEMBLY		31	0.624852	1.51713	0.0389105	0.0584033	0.999
GO_INTERACTION_WITH_HOST		201	0.427241	1.51677	0.0283976	0.058537	0.999
GO_SYNAPTIC_VESICLE_CYCLE		184	0.375322	1.51588	0.0100806	0.05892	0.999
GO_RENAL_FILTRATION		19	0.717013	1.51569	0.0308008	0.0589723	0.999
GO_NIK_NF_KAPPAB_SIGNALING		157	0.436191	1.51554	0.027027	0.0590119	0.999
GO_REACTIVE_OXYGEN_SPECIES_BIOSYNTHETIC_PROCESS		102	0.532756	1.5149	0.0285714	0.0592577	0.999
GO_NEGATIVE_REGULATION_OF_STRESS_ACTIVATED_PROTEIN_KINASE_SIGNALING_CASCADE		43	0.494263	1.51473	0.0345528	0.0593053	0.999
GO_REGULATION_OF_MICROGLIAL_CELL_ACTIVATION		20	0.810346	1.51376	0.0207469	0.0597314	0.999
GO_POSITIVE_REGULATION_OF_CELL_MIGRATION_INVOLVED_IN_SPROUTING_ANGIOGENESIS		22	0.720915	1.51331	0.0383795	0.0598815	0.999
GO_POSITIVE_REGULATION_OF_PROTEIN_DEPOLYMERIZATION		18	0.572336	1.51303	0.0385396	0.0599706	0.999
GO_REGULATION_OF_GLUCOSE_TRANSMEMBRANE_TRANSPORT		72	0.480128	1.51291	0.0167015	0.0599923	0.999
GO_NEGATIVE_REGULATION_OF_T_CELL_MEDIATED_IMMUNITY		19	0.644173	1.51277	0.0742972	0.0600137	0.999
GO_REGULATION_OF_FATTY_ACID_BETA_OXIDATION		18	0.539758	1.51262	0.049904	0.0600599	0.999
GO_REGULATION_OF_VESICLE_FUSION		30	0.508179	1.51156	0.024	0.0605136	0.999
GO_REGULATION_OF_MITOCHONDRIAL_FISSION		23	0.566264	1.5115	0.0390947	0.0605148	0.999
GO_POSITIVE_REGULATION_OF_B_CELL_ACTIVATION		90	0.624038	1.51143	0.052	0.0605193	0.999
GO_INTERLEUKIN_17_PRODUCTION		30	0.627136	1.51134	0.0298805	0.0605224	0.999
GO_POSITIVE_REGULATION_BY_HOST_OF_VIRAL_TRANSCRIPTION		17	0.499297	1.5112	0.0692308	0.0605462	0.999
GO_OSTEOBLAST_PROLIFERATION		25	0.68912	1.51095	0.0264766	0.0606233	0.999
GO_VENTRAL_SPINAL_CORD_DEVELOPMENT		43	0.487045	1.5104	0.036	0.0608337	0.999
GO_CELLULAR_DEFENSE_RESPONSE		51	0.655967	1.51039	0.0507099	0.0608034	0.999
GO_B_CELL_RECEPTOR_SIGNALING_PATHWAY		74	0.722711	1.51036	0.0568627	0.0607818	0.999
GO_I_KAPPAB_PHOSPHORYLATION		17	0.635942	1.50952	0.045082	0.0611309	0.999
GO_MESODERMAL_CELL_FATE_COMMITMENT		17	0.665707	1.50936	0.0264317	0.061161	0.999
GO_NEGATIVE_REGULATION_OF_AXON_EXTENSION		40	0.491167	1.50912	0.0309278	0.0612231	0.999
GO_GLUTAMATE_RECEPTOR_SIGNALING_PATHWAY		95	0.437383	1.50912	0.0102249	0.0611896	0.999
GO_CELLULAR_RESPONSE_TO_CORTICOSTEROID_STIMULUS		63	0.494432	1.50869	0.027833	0.0613493	0.999
GO_ADENYLATE_CYCLASE_ACTIVATING_G_PROTEIN_COUPLED_RECEPTOR_SIGNALING_PATHWAY		129	0.478018	1.50777	0.0334029	0.0617521	0.999
GO_REGULATION_OF_CELLULAR_EXTRAVASATION		23	0.706617	1.50764	0.0382166	0.0618001	0.999
GO_INNER_EAR_RECEPTOR_CELL_STEREOCILIUM_ORGANIZATION		26	0.490003	1.50742	0.0318725	0.0618588	0.999
GO_EMBRYONIC_PATTERN_SPECIFICATION		60	0.495281	1.50734	0.0142566	0.0618699	0.999
GO_ANOIKIS		34	0.518267	1.50703	0.0449898	0.0619779	0.999
GO_HEART_FORMATION		27	0.59422	1.50622	0.0292887	0.0623024	0.999
GO_NEGATIVE_REGULATION_OF_SMOOTH_MUSCLE_CONTRACTION		15	0.753034	1.50609	0.0434783	0.062321	0.999
GO_AMINE_METABOLIC_PROCESS		125	0.397043	1.50589	0.014	0.062379	0.999
GO_POLYSACCHARIDE_BIOSYNTHETIC_PROCESS		69	0.447524	1.50563	0.0185185	0.0624728	0.999
GO_NEGATIVE_REGULATION_OF_GLIAL_CELL_PROLIFERATION		15	0.590324	1.50545	0.0649895	0.0625193	0.999
GO_REGULATION_OF_NEUROTRANSMITTER_RECEPTOR_ACTIVITY		67	0.466037	1.5051	0.0252632	0.0626534	0.999
GO_TISSUE_HOMEOSTASIS		206	0.437152	1.50487	0.00806452	0.0627308	0.999
GO_REGULATION_OF_BONE_REMODELING		44	0.589541	1.50354	0.00209205	0.0633234	0.999
GO_RESPONSE_TO_MOLECULE_OF_BACTERIAL_ORIGIN		322	0.52781	1.50291	0.0228216	0.0635735	0.999
GO_SIGNAL_TRANSDUCTION_IN_ABSENCE_OF_LIGAND		69	0.483982	1.5026	0.0241935	0.0636865	0.999
GO_INNER_EAR_RECEPTOR_CELL_DEVELOPMENT		37	0.481542	1.50254	0.027027	0.0636809	0.999
GO_REGULATION_OF_TOLERANCE_INDUCTION		17	0.712602	1.50212	0.0387755	0.0638333	0.999
GO_ANTIGEN_PROCESSING_AND_PRESENTATION_OF_PEPTIDE_ANTIGEN_VIA_MHC_CLASS_I		86	0.488172	1.50205	0.0942623	0.0638438	0.999
GO_INOSITOL_PHOSPHATE_MEDIATED_SIGNALING		55	0.465722	1.50153	0.0333988	0.0640374	0.999
GO_REGULATION_OF_MEMBRANE_LIPID_DISTRIBUTION		43	0.498369	1.50148	0.0210728	0.0640303	0.999
GO_T_CELL_RECEPTOR_SIGNALING_PATHWAY		184	0.483697	1.50136	0.0746888	0.064041	0.999
GO_REGULATION_OF_DELAYED_RECTIFIER_POTASSIUM_CHANNEL_ACTIVITY		18	0.52766	1.50117	0.037037	0.0640963	0.999
GO_NEGATIVE_REGULATION_OF_ADENYLATE_CYCLASE_ACTIVITY		18	0.627189	1.50087	0.0410678	0.0641973	0.999
GO_KERATINOCYTE_PROLIFERATION		39	0.546447	1.50055	0.0167364	0.0643117	0.999
GO_ORGANIC_HYDROXY_COMPOUND_TRANSPORT		228	0.457254	1.5004	0.0117417	0.0643491	0.999
GO_POSITIVE_REGULATION_OF_POSTTRANSCRIPTIONAL_GENE_SILENCING		24	0.515978	1.50031	0.0430328	0.0643612	0.999
GO_RESPONSE_TO_NUTRIENT		210	0.444571	1.49992	0.0103734	0.0645142	0.999
GO_POSITIVE_REGULATION_OF_T_CELL_MEDIATED_CYTOTOXICITY		24	0.586327	1.49953	0.0582329	0.0646724	0.999
GO_NEGATIVE_REGULATION_OF_LEUKOCYTE_CELL_CELL_ADHESION		117	0.534023	1.4995	0.0495868	0.0646525	0.999
GO_CELL_DIFFERENTIATION_IN_SPINAL_CORD		49	0.467787	1.4992	0.0437376	0.064745	0.999
GO_REGULATION_OF_MONOOXYGENASE_ACTIVITY		54	0.433407	1.49904	0.0301205	0.0647877	0.999
GO_REGULATION_OF_T_HELPER_1_TYPE_IMMUNE_RESPONSE		26	0.689153	1.49904	0.056338	0.064755	0.999
GO_REGULATION_OF_CELLULAR_PROTEIN_CATABOLIC_PROCESS		241	0.364036	1.499	0.0236052	0.0647387	0.999
GO_POSITIVE_REGULATION_OF_INTERLEUKIN_1_PRODUCTION		49	0.611644	1.49841	0.0263692	0.0649967	0.999
GO_POSITIVE_REGULATION_OF_MYELOID_LEUKOCYTE_MEDIATED_IMMUNITY		30	0.571609	1.49814	0.0647773	0.0650819	0.999
GO_REGULATION_OF_PROTEIN_STABILITY		263	0.34901	1.4978	0.012987	0.0652191	0.999
GO_TOLL_LIKE_RECEPTOR_3_SIGNALING_PATHWAY		19	0.648484	1.49755	0.054	0.0652941	0.999
GO_POSITIVE_REGULATION_OF_NEUROTRANSMITTER_TRANSPORT		39	0.498735	1.49735	0.0191083	0.0653629	0.999
GO_REGULATION_OF_ORGANIC_ACID_TRANSPORT		54	0.509808	1.49669	0.0294118	0.0656509	0.999
GO_PLATELET_MORPHOGENESIS		21	0.414015	1.4965	0.0669291	0.0656984	0.999
GO_ACTIN_FILAMENT_DEPOLYMERIZATION		51	0.44759	1.4963	0.0488798	0.0657701	0.999
GO_FOAM_CELL_DIFFERENTIATION		34	0.622998	1.49624	0.0191083	0.0657526	0.999
GO_REGULATION_OF_PROTEASOMAL_UBIQUITIN_DEPENDENT_PROTEIN_CATABOLIC_PROCESS		120	0.400302	1.49486	0.0368098	0.0663851	0.999
GO_POSITIVE_REGULATION_OF_PROTEIN_LOCALIZATION_TO_CELL_SURFACE		17	0.582789	1.49416	0.0483871	0.0666838	0.999
GO_MEMBRANE_DEPOLARIZATION_DURING_ACTION_POTENTIAL		35	0.606116	1.49394	0.0623701	0.0667643	0.999
GO_DETECTION_OF_ABIOTIC_STIMULUS		128	0.388307	1.49358	0.0178218	0.0669067	0.999
GO_MULTICELLULAR_ORGANISMAL_HOMEOSTASIS		459	0.412291	1.49335	0.00814664	0.0669809	0.999
GO_VENTRICULAR_CARDIAC_MUSCLE_CELL_ACTION_POTENTIAL		33	0.543871	1.49332	0.040404	0.0669609	0.999
GO_NEGATIVE_REGULATION_OF_LEUKOCYTE_CHEMOTAXIS		15	0.788693	1.49329	0.0253165	0.066951	0.999
GO_POSITIVE_REGULATION_OF_POTASSIUM_ION_TRANSPORT		45	0.50336	1.49318	0.0327869	0.066965	0.999
GO_POSITIVE_REGULATION_OF_INTERLEUKIN_8_SECRETION		15	0.749539	1.49301	0.03125	0.0670104	0.999
GO_WOUND_HEALING_SPREADING_OF_EPIDERMAL_CELLS		16	0.671043	1.49257	0.0419287	0.0672027	0.999
GO_REGULATION_OF_ANOIKIS		24	0.59225	1.49253	0.0384615	0.0671885	0.999
GO_POSITIVE_REGULATION_OF_RESPONSE_TO_CYTOKINE_STIMULUS		55	0.569686	1.49215	0.044898	0.0673396	0.999
GO_REGULATION_OF_PRESYNAPSE_ORGANIZATION		30	0.495528	1.49197	0.0434783	0.0673883	0.999
GO_POSITIVE_REGULATION_OF_INTERLEUKIN_13_PRODUCTION		15	0.64676	1.49136	0.0262097	0.0676498	0.999
GO_REGULATION_OF_MAST_CELL_ACTIVATION		40	0.550438	1.49134	0.0511247	0.0676204	0.999
GO_CELLULAR_RESPONSE_TO_EXTRACELLULAR_STIMULUS		251	0.413428	1.49105	0.0102459	0.0677173	0.999
GO_NEGATIVE_REGULATION_OF_PLASMA_MEMBRANE_BOUNDED_CELL_PROJECTION_ASSEMBLY		23	0.579993	1.491	0.0143443	0.0677098	0.999
GO_REGULATION_OF_T_CELL_CYTOKINE_PRODUCTION		29	0.656701	1.49061	0.0417495	0.0678525	0.999
GO_VASCULAR_ENDOTHELIAL_GROWTH_FACTOR_PRODUCTION		33	0.679564	1.4906	0.0276008	0.0678214	0.999
GO_TOLERANCE_INDUCTION		26	0.653461	1.49051	0.049896	0.0678324	0.999
GO_G_PROTEIN_COUPLED_RECEPTOR_INTERNALIZATION		15	0.591942	1.49045	0.0434783	0.067825	0.999
GO_LYMPHOCYTE_MIGRATION		100	0.614742	1.4903	0.048583	0.067861	0.999
GO_REGULATION_OF_MULTI_ORGANISM_PROCESS		386	0.417143	1.49028	0.0266393	0.0678314	0.999
GO_ADAPTIVE_IMMUNE_RESPONSE_BASED_ON_SOMATIC_RECOMBINATION_OF_IMMUNE_RECEPTORS_BUILT_FROM_IMMUNOGLOBULIN_SUPERFAMILY_DOMAINS		274	0.570078	1.49021	0.0615079	0.0678316	0.999
GO_GRANULOCYTE_MIGRATION		130	0.640283	1.49014	0.0404255	0.0678235	0.999
GO_KERATAN_SULFATE_BIOSYNTHETIC_PROCESS		27	0.599426	1.4898	0.0536481	0.0679489	0.999
GO_NEGATIVE_REGULATION_OF_NF_KAPPAB_TRANSCRIPTION_FACTOR_ACTIVITY		79	0.494903	1.488	0.029106	0.0687733	0.999
GO_DEPHOSPHORYLATION		453	0.356503	1.48755	0.00412371	0.0689581	0.999
GO_RESPONSE_TO_COCAINE		47	0.43073	1.48727	0.0266393	0.0690508	0.999
GO_ORGANELLE_TRANSPORT_ALONG_MICROTUBULE		77	0.402952	1.48708	0.0386179	0.0690997	0.999
GO_STRIATED_MUSCLE_ADAPTATION		48	0.459731	1.48694	0.0391389	0.0691191	0.999
GO_NEGATIVE_REGULATION_OF_PRODUCTION_OF_MOLECULAR_MEDIATOR_OF_IMMUNE_RESPONSE		36	0.613056	1.48654	0.0525253	0.0693149	0.999
GO_SIGNAL_RELEASE_FROM_SYNAPSE		165	0.376349	1.48466	0.0181818	0.070172	0.999
GO_MONOCYTE_CHEMOTAXIS		59	0.698957	1.48427	0.033543	0.070321	0.999
GO_NEGATIVE_REGULATION_OF_CARDIOCYTE_DIFFERENTIATION		19	0.649243	1.48422	0.0464135	0.0703081	0.999
GO_REGULATION_OF_LYMPHOCYTE_MEDIATED_IMMUNITY		142	0.505345	1.4839	0.048583	0.0704222	0.999
GO_REGULATION_OF_CYTOLYSIS		16	0.637342	1.48372	0.0678643	0.0704784	0.999
GO_GERMINAL_CENTER_FORMATION		15	0.715008	1.48301	0.0421687	0.0707855	0.999
GO_RESPONSE_TO_INTERFERON_GAMMA		179	0.558022	1.48262	0.0600414	0.0709648	0.999
GO_VESICLE_LOCALIZATION		291	0.340422	1.48247	0.00408998	0.0710049	0.999
GO_POSITIVE_REGULATION_OF_STEROL_TRANSPORT		22	0.59668	1.48196	0.0363636	0.0712511	0.999
GO_ZYMOGEN_ACTIVATION		51	0.546929	1.48167	0.0391389	0.0713511	0.999
GO_REGULATION_OF_LEUKOCYTE_MEDIATED_IMMUNITY		192	0.499273	1.48119	0.0456349	0.0715504	0.999
GO_PROTEIN_LIPID_COMPLEX_SUBUNIT_ORGANIZATION		49	0.585116	1.48074	0.0327553	0.0717383	0.999
GO_NEGATIVE_REGULATION_OF_GLUCONEOGENESIS		16	0.600094	1.48069	0.0443548	0.0717271	0.999
GO_ICOSANOID_BIOSYNTHETIC_PROCESS		34	0.574441	1.48048	0.0621359	0.0718097	0.999
GO_CELLULAR_RESPONSE_TO_BIOTIC_STIMULUS		217	0.535006	1.48039	0.0442105	0.0718153	0.999
GO_IMMUNE_RESPONSE_REGULATING_CELL_SURFACE_RECEPTOR_SIGNALING_PATHWAY		399	0.518356	1.48024	0.0789474	0.0718488	0.999
GO_HYPEROSMOTIC_RESPONSE		24	0.530883	1.48007	0.0577689	0.0718926	0.999
GO_MUCOPOLYSACCHARIDE_METABOLIC_PROCESS		20	0.65888	1.48005	0.0537634	0.0718628	0.999
GO_SKELETAL_MUSCLE_TISSUE_REGENERATION		33	0.431782	1.47968	0.0697211	0.0720026	0.999
GO_CATECHOLAMINE_BIOSYNTHETIC_PROCESS		20	0.600181	1.47862	0.0347648	0.0725026	0.999
GO_PROTEIN_LOCALIZATION_TO_CILIUM		46	0.491642	1.47852	0.0603448	0.0725094	0.999
GO_POSITIVE_REGULATION_OF_VASCULAR_ASSOCIATED_SMOOTH_MUSCLE_CELL_MIGRATION		18	0.666088	1.47832	0.0451745	0.0725688	0.999
GO_REGULATION_OF_IMMUNOGLOBULIN_PRODUCTION		61	0.483948	1.47789	0.0328542	0.0727208	0.999
GO_CARBOHYDRATE_HOMEOSTASIS		228	0.369335	1.477	0.004	0.073128	0.999
GO_INTERLEUKIN_1_PRODUCTION		90	0.593623	1.47677	0.046	0.0732243	0.999
GO_RESPONSE_TO_RADIATION		434	0.338117	1.47625	0.00409836	0.0734412	0.999
GO_RESPONSE_TO_FLUID_SHEAR_STRESS		33	0.620262	1.47589	0.0561122	0.0735902	0.999
GO_PHASIC_SMOOTH_MUSCLE_CONTRACTION		21	0.600103	1.47573	0.0373444	0.073636	0.999
GO_POSITIVE_REGULATION_OF_CHOLESTEROL_EFFLUX		15	0.677284	1.47551	0.0247423	0.0737271	0.999
GO_POSITIVE_REGULATION_OF_SUPEROXIDE_ANION_GENERATION		17	0.675003	1.47535	0.049896	0.0737798	0.999
GO_ESTABLISHMENT_OF_PROTEIN_LOCALIZATION_TO_MEMBRANE		297	0.294932	1.47522	0.0205339	0.0738022	0.999
GO_CELLULAR_RESPONSE_TO_OXYGEN_LEVELS		216	0.380717	1.47443	0.0208333	0.0741749	0.999
GO_VIRAL_LIFE_CYCLE		313	0.403038	1.47424	0.0462777	0.0742399	0.999
GO_POSITIVE_REGULATION_OF_HORMONE_SECRETION		129	0.438999	1.47419	0.00386847	0.0742281	0.999
GO_REGULATION_OF_GLUTAMATE_SECRETION		16	0.610452	1.47416	0.078629	0.0742028	0.999
GO_PROTEIN_KINASE_C_ACTIVATING_G_PROTEIN_COUPLED_RECEPTOR_SIGNALING_PATHWAY		27	0.50826	1.4741	0.0371901	0.0742032	0.999
GO_POSITIVE_REGULATION_OF_EPIDERMIS_DEVELOPMENT		36	0.546028	1.47353	0.03125	0.0744546	0.999
GO_RAB_PROTEIN_SIGNAL_TRANSDUCTION		62	0.435788	1.47328	0.0491453	0.0745604	0.999
GO_REGULATION_OF_URINE_VOLUME		21	0.551152	1.47281	0.0505263	0.074754	0.999
GO_NEUROMUSCULAR_JUNCTION_DEVELOPMENT		48	0.480471	1.4721	0.0438413	0.0750929	0.999
GO_DOPAMINE_SECRETION		32	0.528443	1.47164	0.0435644	0.0753351	0.999
GO_MAINTENANCE_OF_LOCATION_IN_CELL		89	0.391072	1.47127	0.0321932	0.0754831	0.999
GO_REGULATION_OF_CARBOHYDRATE_BIOSYNTHETIC_PROCESS		90	0.422931	1.47124	0.0194932	0.0754568	0.999
GO_RESPONSE_TO_ESTROGEN		67	0.451108	1.47091	0.0269151	0.0755995	0.999
GO_NITRIC_OXIDE_SYNTHASE_BIOSYNTHETIC_PROCESS		16	0.705195	1.46975	0.04	0.0761614	0.999
GO_INTERLEUKIN_6_MEDIATED_SIGNALING_PATHWAY		19	0.62121	1.46964	0.0594262	0.0761838	0.999
GO_CELL_PROLIFERATION_INVOLVED_IN_KIDNEY_DEVELOPMENT		20	0.611053	1.46959	0.0368852	0.0761711	0.999
GO_POSITIVE_REGULATION_OF_TRANSFORMING_GROWTH_FACTOR_BETA_PRODUCTION		19	0.595531	1.46919	0.0460251	0.0763463	0.999
GO_TOLL_LIKE_RECEPTOR_9_SIGNALING_PATHWAY		22	0.65433	1.46876	0.0623701	0.0765312	0.999
GO_NEUTROPHIL_MIGRATION		108	0.650256	1.46876	0.0527426	0.0764975	0.999
GO_POSITIVE_REGULATION_OF_VASCULAR_ENDOTHELIAL_GROWTH_FACTOR_PRODUCTION		27	0.675162	1.46782	0.0292887	0.0769297	0.999
GO_MEMBRANE_DEPOLARIZATION_DURING_CARDIAC_MUSCLE_CELL_ACTION_POTENTIAL		21	0.654537	1.46779	0.0835073	0.0769088	0.999
GO_SECRETORY_GRANULE_ORGANIZATION		31	0.483692	1.46753	0.0432099	0.077004	0.999
GO_SEROTONIN_TRANSPORT		15	0.633027	1.46748	0.0452675	0.0769938	0.999
GO_ADAPTATION_OF_SIGNALING_PATHWAY		21	0.547429	1.46716	0.0609244	0.0771408	0.999
GO_GLYCOPROTEIN_BIOSYNTHETIC_PROCESS		325	0.405082	1.46678	0.00823045	0.0772916	0.999
GO_REGULATION_OF_PEPTIDYL_THREONINE_PHOSPHORYLATION		44	0.463704	1.46668	0.0492126	0.0773068	0.999
GO_REGULATION_OF_GONAD_DEVELOPMENT		18	0.600752	1.46664	0.0272537	0.0772851	0.999
GO_REGULATION_OF_CYSTEINE_TYPE_ENDOPEPTIDASE_ACTIVITY		220	0.400209	1.4664	0.0341365	0.0773654	0.999
GO_REGULATION_OF_TOLL_LIKE_RECEPTOR_SIGNALING_PATHWAY		65	0.555542	1.46554	0.0646465	0.077808	0.999
GO_REGULATION_OF_REACTIVE_OXYGEN_SPECIES_BIOSYNTHETIC_PROCESS		82	0.512439	1.46513	0.050813	0.0780058	0.999
GO_RENAL_SYSTEM_PROCESS_INVOLVED_IN_REGULATION_OF_SYSTEMIC_ARTERIAL_BLOOD_PRESSURE		23	0.610856	1.46489	0.0533881	0.0780653	0.999
GO_CELLULAR_RESPONSE_TO_INORGANIC_SUBSTANCE		198	0.400404	1.46421	0.0221328	0.078395	0.999
GO_REGULATION_OF_T_CELL_MEDIATED_CYTOTOXICITY		31	0.559417	1.46413	0.102362	0.0784117	0.999
GO_POSITIVE_REGULATION_OF_MONONUCLEAR_CELL_MIGRATION		23	0.707817	1.46412	0.0505263	0.0783746	0.999
GO_DOPAMINE_TRANSPORT		44	0.49052	1.46409	0.035124	0.0783506	0.999
GO_VISUAL_BEHAVIOR		53	0.401791	1.46406	0.0446809	0.0783253	0.999
GO_TOR_SIGNALING		111	0.365175	1.4636	0.0362473	0.0785174	0.999
GO_LEUKOCYTE_TETHERING_OR_ROLLING		24	0.693224	1.46345	0.057377	0.0785591	0.999
GO_GOLGI_ORGANIZATION		124	0.392885	1.46324	0.0761317	0.078654	0.999
GO_LOW_DENSITY_LIPOPROTEIN_RECEPTOR_PARTICLE_METABOLIC_PROCESS		23	0.49598	1.46311	0.0677966	0.0786798	0.999
GO_NEGATIVE_REGULATION_OF_MUSCLE_CONTRACTION		24	0.670721	1.46301	0.067086	0.0786855	0.999
GO_DENDRITIC_CELL_MIGRATION		27	0.722349	1.46272	0.0572597	0.078803	0.999
GO_INTERLEUKIN_13_PRODUCTION		24	0.564269	1.46229	0.0363636	0.0790148	0.999
GO_CELLULAR_RESPONSE_TO_DSRNA		22	0.640135	1.46208	0.052	0.0790896	0.999
GO_RESPONSE_TO_TOXIC_SUBSTANCE		494	0.39779	1.46186	0.0191489	0.079172	0.999
GO_REGULATION_OF_HORMONE_SECRETION		260	0.402277	1.46165	0.0059761	0.0792495	0.999
GO_PROTEIN_ACTIVATION_CASCADE		27	0.731835	1.4616	0.027451	0.0792268	0.999
GO_CELL_CELL_ADHESION_MEDIATED_BY_INTEGRIN		15	0.744285	1.46131	0.0556701	0.079338	0.999
GO_SPHINGOLIPID_BIOSYNTHETIC_PROCESS		95	0.447959	1.46116	0.039749	0.0793779	0.999
GO_POSITIVE_REGULATION_OF_DEFENSE_RESPONSE		472	0.463517	1.46058	0.0395833	0.0796585	0.999
GO_PROTEIN_LOCALIZATION_TO_ENDOPLASMIC_RETICULUM		118	0.285047	1.45967	0.0892495	0.0801451	0.999
GO_HORMONE_TRANSPORT		312	0.405239	1.45911	0.00609756	0.0803953	0.999
GO_REGULATION_OF_LIPID_BIOSYNTHETIC_PROCESS		175	0.404404	1.45851	0.0245399	0.0806889	0.999
GO_LIPID_LOCALIZATION		372	0.410522	1.45849	0.00996016	0.0806586	0.999
GO_NEGATIVE_REGULATION_OF_REGULATED_SECRETORY_PATHWAY		23	0.605941	1.45819	0.0704225	0.0807799	0.999
GO_NEGATIVE_REGULATION_OF_RESPONSE_TO_ENDOPLASMIC_RETICULUM_STRESS		42	0.420104	1.45817	0.0622407	0.0807515	0.999
GO_REGULATION_OF_MITOCHONDRIAL_MEMBRANE_POTENTIAL		67	0.429274	1.45799	0.0404255	0.0808017	0.999
GO_BLOOD_VESSEL_ENDOTHELIAL_CELL_PROLIFERATION_INVOLVED_IN_SPROUTING_ANGIOGENESIS		23	0.617337	1.45782	0.0552017	0.0808533	0.999
GO_EMBRYONIC_FORELIMB_MORPHOGENESIS		33	0.572968	1.45775	0.0391304	0.08085	0.999
GO_EMBRYONIC_PLACENTA_MORPHOGENESIS		24	0.562569	1.45775	0.0466926	0.0808099	0.999
GO_REGULATION_OF_INSULIN_LIKE_GROWTH_FACTOR_RECEPTOR_SIGNALING_PATHWAY		22	0.605381	1.45659	0.0344086	0.0814103	0.999
GO_REGULATION_OF_THE_FORCE_OF_HEART_CONTRACTION		28	0.557445	1.45643	0.06875	0.0814746	0.999
GO_INTRINSIC_APOPTOTIC_SIGNALING_PATHWAY		273	0.375905	1.45625	0.029661	0.0815332	0.999
GO_CGMP_MEDIATED_SIGNALING		34	0.599272	1.45584	0.0502092	0.0817115	0.999
GO_NUCLEAR_MIGRATION		20	0.54016	1.45574	0.0708502	0.0817246	0.999
GO_NEUROMUSCULAR_PROCESS_CONTROLLING_POSTURE		16	0.552205	1.4555	0.0599174	0.0818325	0.999
GO_POSITIVE_REGULATION_OF_INTERLEUKIN_2_PRODUCTION		29	0.614339	1.45543	0.0704501	0.0818287	0.999
GO_POSITIVE_T_CELL_SELECTION		35	0.58772	1.4553	0.0927419	0.081853	0.999
[truncated: 2,704 more rows]

## Sheet: GSEA ITGBL1 LOW GSE39582
Biological Processes	GS DETAILS	SIZE	ES	NES	NOM p-val	FDR q-val	FWER p-val
GO_RESPIRATORY_ELECTRON_TRANSPORT_CHAIN	Details ...	102	-0.538955	-2.09155	0.0124481	0.0461584	0.051
GO_ATP_SYNTHESIS_COUPLED_ELECTRON_TRANSPORT	Details ...	84	-0.534883	-2.05386	0.0176471	0.0351395	0.078
GO_CRISTAE_FORMATION	Details ...	31	-0.630239	-1.98815	0.00203666	0.0506071	0.142
GO_AEROBIC_RESPIRATION	Details ...	84	-0.511118	-1.96651	0.0160643	0.0477934	0.176
GO_CELLULAR_RESPIRATION	Details ...	177	-0.490615	-1.95986	0.0143737	0.0422208	0.189
GO_QUINONE_BIOSYNTHETIC_PROCESS	Details ...	16	-0.808612	-1.95469	0.00203666	0.0389137	0.203
GO_CYTOCHROME_COMPLEX_ASSEMBLY	Details ...	31	-0.653695	-1.93822	0.00813008	0.0420317	0.244
GO_OXIDATIVE_PHOSPHORYLATION	Details ...	125	-0.474335	-1.93395	0.0327198	0.0383555	0.254
GO_TRICARBOXYLIC_ACID_CYCLE	Details ...	34	-0.635677	-1.93305	0.0123203	0.0342571	0.254
GO_INNER_MITOCHONDRIAL_MEMBRANE_ORGANIZATION	Details ...	42	-0.60489	-1.9253	0.00606061	0.0340955	0.266
GO_PURINE_NUCLEOTIDE_TRANSPORT	Details ...	16	-0.593678	-1.9082	0.00616016	0.0394141	0.315
GO_CELLULAR_COMPONENT_DISASSEMBLY_INVOLVED_IN_EXECUTION_PHASE_OF_APOPTOSIS	Details ...	33	-0.602918	-1.90759	0	0.036559	0.32
GO_AEROBIC_ELECTRON_TRANSPORT_CHAIN	Details ...	18	-0.61257	-1.90424	0.00211864	0.0349286	0.329
GO_RESPIRATORY_CHAIN_COMPLEX_IV_ASSEMBLY	Details ...	22	-0.660197	-1.89433	0.00589391	0.0365543	0.353
GO_DICARBOXYLIC_ACID_METABOLIC_PROCESS	Details ...	60	-0.575068	-1.88119	0.00205339	0.0405643	0.4
GO_MITOCHONDRIAL_ELECTRON_TRANSPORT_NADH_TO_UBIQUINONE	Details ...	47	-0.501149	-1.85715	0.0357143	0.0519667	0.479
GO_NUCLEOBASE_CONTAINING_SMALL_MOLECULE_INTERCONVERSION	Details ...	28	-0.625233	-1.82491	0	0.0710544	0.587
GO_MITOCHONDRIAL_RESPIRATORY_CHAIN_COMPLEX_ASSEMBLY	Details ...	88	-0.54216	-1.81944	0.0387755	0.0717868	0.61
GO_KETONE_BIOSYNTHETIC_PROCESS	Details ...	41	-0.569125	-1.81214	0.00208333	0.0743867	0.64
GO_MITOCHONDRIAL_TRANSLATIONAL_TERMINATION	Details ...	83	-0.634689	-1.80648	0.010101	0.0757815	0.664
GO_MEIOTIC_CHROMOSOME_SEGREGATION		86	-0.595222	-1.78426	0.0124224	0.0925231	0.733
GO_MITOCHONDRIAL_RESPIRATORY_CHAIN_COMPLEX_IV_ASSEMBLY		18	-0.626431	-1.77658	0.0194553	0.0965079	0.753
GO_TETRAPYRROLE_BIOSYNTHETIC_PROCESS		28	-0.613272	-1.76139	0.0100402	0.108323	0.789
GO_TRANSLATIONAL_TERMINATION		97	-0.598223	-1.74832	0.0301205	0.120544	0.827
GO_APOPTOTIC_DNA_FRAGMENTATION		23	-0.587266	-1.73308	0.00662252	0.136145	0.856
GO_ISOPRENOID_BIOSYNTHETIC_PROCESS		23	-0.694055	-1.7324	0.010661	0.131748	0.857
GO_CARBOHYDRATE_DERIVATIVE_TRANSPORT		70	-0.486945	-1.72856	0.00623701	0.132159	0.863
GO_POSITIVE_REGULATION_OF_CYTOKINESIS		37	-0.580608	-1.72819	0.011976	0.127896	0.863
GO_HISTONE_H3_K4_TRIMETHYLATION		16	-0.643382	-1.72569	0.00621118	0.126959	0.869
GO_CHROMATIN_SILENCING_AT_RDNA		31	-0.631815	-1.72309	0.0159363	0.126005	0.877
GO_TRANSLATIONAL_ELONGATION		123	-0.51484	-1.72087	0.0435644	0.124905	0.879
GO_NADH_DEHYDROGENASE_COMPLEX_ASSEMBLY		59	-0.518167	-1.71118	0.0639175	0.134476	0.898
GO_MITOCHONDRIAL_TRANSLATION		128	-0.573071	-1.7073	0.0488798	0.13564	0.904
GO_ENERGY_COUPLED_PROTON_TRANSPORT_DOWN_ELECTROCHEMICAL_GRADIENT		21	-0.566377	-1.70475	0.027027	0.135572	0.909
GO_DNA_REPLICATION_DEPENDENT_NUCLEOSOME_ORGANIZATION		25	-0.722241	-1.70444	0.0142857	0.13207	0.909
GO_ATTACHMENT_OF_SPINDLE_MICROTUBULES_TO_KINETOCHORE		31	-0.750271	-1.69689	0.0176471	0.138836	0.916
GO_MITOCHONDRIAL_GENE_EXPRESSION		150	-0.564255	-1.69564	0.054	0.136832	0.916
GO_HISTONE_EXCHANGE		54	-0.648355	-1.69252	0.0158103	0.137903	0.922
GO_DNA_CATABOLIC_PROCESS_ENDONUCLEOLYTIC		31	-0.514529	-1.69198	0.0169851	0.135077	0.923
GO_MITOCHONDRIAL_TRANSMEMBRANE_TRANSPORT		84	-0.430032	-1.69066	0.0246407	0.133297	0.927
GO_ACETYL_COA_BIOSYNTHETIC_PROCESS		21	-0.615588	-1.68966	0.0186335	0.131153	0.927
GO_DNA_REPLICATION_INDEPENDENT_NUCLEOSOME_ORGANIZATION		50	-0.676564	-1.68661	0.0213592	0.13217	0.933
GO_HEXOSE_CATABOLIC_PROCESS		31	-0.602766	-1.68599	0.0123203	0.129803	0.934
GO_HEME_BIOSYNTHETIC_PROCESS		21	-0.60033	-1.68395	0.0280561	0.129499	0.935
GO_CHROMOSOME_CONDENSATION		42	-0.611124	-1.68171	0.0185185	0.129341	0.937
GO_REGULATION_OF_CHROMOSOME_SEGREGATION		100	-0.605676	-1.67737	0.0427184	0.131735	0.94
GO_MONOSACCHARIDE_CATABOLIC_PROCESS		36	-0.582377	-1.67131	0.0128205	0.136887	0.944
GO_CHROMOSOME_ORGANIZATION_INVOLVED_IN_MEIOTIC_CELL_CYCLE		60	-0.5589	-1.66505	0.0285132	0.142765	0.95
GO_CHROMATIN_REMODELING_AT_CENTROMERE		42	-0.707414	-1.65917	0.019685	0.148331	0.955
GO_OLIGOSACCHARIDE_LIPID_INTERMEDIATE_BIOSYNTHETIC_PROCESS		20	-0.646026	-1.65873	0.0244399	0.145999	0.955
GO_2_OXOGLUTARATE_METABOLIC_PROCESS		16	-0.647422	-1.64245	0.0207039	0.168012	0.964
GO_CENTROMERE_COMPLEX_ASSEMBLY		50	-0.679444	-1.64122	0.0276134	0.166823	0.964
GO_POSITIVE_REGULATION_OF_CHROMOSOME_SEGREGATION		28	-0.632158	-1.6397	0.0318091	0.166173	0.964
GO_MEIOSIS_I_CELL_CYCLE_PROCESS		112	-0.493918	-1.63877	0.027027	0.164566	0.965
GO_GPI_ANCHOR_BIOSYNTHETIC_PROCESS		30	-0.590097	-1.636	0.0260521	0.165606	0.968
GO_PROTEIN_LOCALIZATION_TO_CHROMOSOME_CENTROMERIC_REGION		22	-0.796967	-1.62573	0.0218688	0.179141	0.976
GO_CHROMOSOME_SEPARATION		88	-0.582464	-1.62347	0.0606654	0.179512	0.976
GO_MEIOTIC_CHROMOSOME_SEPARATION		25	-0.595724	-1.62341	0.0386965	0.176483	0.976
GO_ACETYL_COA_BIOSYNTHETIC_PROCESS_FROM_PYRUVATE		16	-0.629345	-1.62115	0.0214592	0.17673	0.978
GO_THIOESTER_METABOLIC_PROCESS		45	-0.559178	-1.60801	0.0189076	0.196597	0.985
GO_HOMOLOGOUS_CHROMOSOME_SEGREGATION		53	-0.491301	-1.59659	0.0365854	0.214941	0.986
GO_HOMOLOGOUS_RECOMBINATION		52	-0.530189	-1.59461	0.030303	0.215465	0.989
GO_INTERSTRAND_CROSS_LINK_REPAIR		52	-0.607275	-1.59436	0.0616016	0.212482	0.989
GO_RESOLUTION_OF_MEIOTIC_RECOMBINATION_INTERMEDIATES		18	-0.605709	-1.59049	0.033264	0.216472	0.991
GO_NEGATIVE_REGULATION_OF_METAPHASE_ANAPHASE_TRANSITION_OF_CELL_CYCLE		36	-0.669162	-1.58706	0.0538922	0.219513	0.992
GO_PROTEIN_LOCALIZATION_TO_KINETOCHORE		17	-0.799086	-1.57963	0.0295276	0.230185	0.996
GO_NEGATIVE_REGULATION_OF_CHROMOSOME_SEGREGATION		44	-0.631917	-1.5764	0.0656064	0.232899	0.996
GO_NEGATIVE_REGULATION_OF_CHROMATIN_SILENCING		20	-0.577282	-1.57595	0.0279441	0.230365	0.996
GO_COBALAMIN_METABOLIC_PROCESS		22	-0.585705	-1.56946	0.0313808	0.239727	0.996
GO_ONE_CARBON_METABOLIC_PROCESS		26	-0.565165	-1.56939	0.0268041	0.236459	0.996
GO_NUCLEAR_CHROMOSOME_SEGREGATION		247	-0.51533	-1.56602	0.054326	0.239717	0.996
GO_REGULATION_OF_SISTER_CHROMATID_SEGREGATION		78	-0.589089	-1.56349	0.0674603	0.241084	0.996
GO_PEPTIDYL_ARGININE_MODIFICATION		26	-0.531144	-1.55804	0.0247934	0.249161	0.996
GO_PYRUVATE_METABOLIC_PROCESS		24	-0.564159	-1.55685	0.0401691	0.248206	0.996
GO_MITOTIC_METAPHASE_PLATE_CONGRESSION		41	-0.61492	-1.54951	0.0609037	0.260428	0.999
GO_ATP_DEPENDENT_CHROMATIN_REMODELING		77	-0.527316	-1.54941	0.0790514	0.257156	0.999
GO_REGULATION_OF_CHROMOSOME_SEPARATION		60	-0.606629	-1.54845	0.0654762	0.255655	0.999
GO_MITOTIC_SISTER_CHROMATID_SEGREGATION		142	-0.580075	-1.5437	0.077381	0.262581	0.999
GO_MEIOTIC_CELL_CYCLE_PROCESS		177	-0.475135	-1.54161	0.0600414	0.263748	0.999
GO_SISTER_CHROMATID_SEGREGATION		176	-0.552545	-1.5388	0.077381	0.266357	0.999
GO_CHROMOSOME_SEGREGATION		300	-0.498996	-1.53027	0.0685484	0.282117	1
GO_TELOMERE_ORGANIZATION		163	-0.443152	-1.52467	0.078	0.290837	1
GO_METAPHASE_ANAPHASE_TRANSITION_OF_CELL_CYCLE		54	-0.610863	-1.52059	0.0710059	0.296368	1
GO_NUCLEOSIDE_BISPHOSPHATE_METABOLIC_PROCESS		65	-0.50837	-1.51796	0.0357895	0.298568	1
GO_POSITIVE_REGULATION_OF_NUCLEOTIDE_BIOSYNTHETIC_PROCESS		20	-0.646541	-1.51174	0.0541667	0.309465	1
GO_WATER_SOLUBLE_VITAMIN_METABOLIC_PROCESS		82	-0.467459	-1.51022	0.0258449	0.309679	1
GO_PROTEIN_AUTOPROCESSING		15	-0.649372	-1.50372	0.0456432	0.321914	1
GO_MITOCHONDRIAL_MEMBRANE_ORGANIZATION		123	-0.364952	-1.50209	0.0752033	0.322208	1
GO_PHOSPHATIDIC_ACID_BIOSYNTHETIC_PROCESS		39	-0.563292	-1.50081	0.0545455	0.32168	1
GO_MITOTIC_CHROMOSOME_CONDENSATION		16	-0.672463	-1.49754	0.0665281	0.326282	1
GO_RESPONSE_TO_FOOD		33	-0.470709	-1.49665	0.0545809	0.324798	1
GO_KINETOCHORE_ORGANIZATION		21	-0.755088	-1.49562	0.0583501	0.323692	1
GO_REGULATION_OF_DENDRITE_EXTENSION		21	-0.547326	-1.49421	0.0295359	0.323354	1
GO_PROTEIN_TRANSMEMBRANE_IMPORT_INTO_INTRACELLULAR_ORGANELLE		31	-0.506391	-1.49364	0.103922	0.32115	1
GO_TRNA_WOBBLE_BASE_MODIFICATION		21	-0.532027	-1.48952	0.0761523	0.327463	1
GO_PREASSEMBLY_OF_GPI_ANCHOR_IN_ER_MEMBRANE		16	-0.615635	-1.48907	0.0725806	0.325069	1
GO_KINETOCHORE_ASSEMBLY		16	-0.720963	-1.48358	0.0668016	0.334836	1
GO_POSTREPLICATION_REPAIR		49	-0.54971	-1.4828	0.103792	0.333254	1
GO_DNA_CATABOLIC_PROCESS		37	-0.441319	-1.48279	0.0444915	0.329923	1
GO_COFACTOR_METABOLIC_PROCESS		420	-0.400163	-1.48245	0.0375783	0.327459	1
GO_RIBOSOME_ASSEMBLY		54	-0.464997	-1.47647	0.148225	0.338212	1
GO_DNA_REPLICATION_INITIATION		36	-0.654202	-1.46757	0.105159	0.356798	1
GO_REGULATION_OF_CELLULAR_RESPIRATION		27	-0.495048	-1.4655	0.0566802	0.358343	1
GO_DNA_PACKAGING		182	-0.445208	-1.46251	0.0969697	0.362283	1
GO_POSITIVE_REGULATION_OF_HISTONE_H3_K4_METHYLATION		16	-0.577717	-1.45335	0.083503	0.381901	1
GO_MEIOTIC_CELL_CYCLE		236	-0.432488	-1.45333	0.0854167	0.378329	1
GO_REGULATION_OF_COFACTOR_METABOLIC_PROCESS		34	-0.478759	-1.45118	0.0409836	0.380297	1
GO_REGULATION_OF_VIRAL_INDUCED_CYTOPLASMIC_PATTERN_RECOGNITION_RECEPTOR_SIGNALING_PATHWAY		20	-0.549914	-1.44775	0.0883534	0.385715	1
GO_POSITIVE_REGULATION_OF_MITOTIC_SISTER_CHROMATID_SEGREGATION		17	-0.599472	-1.44614	0.10664	0.386577	1
GO_GOLGI_TO_ENDOSOME_TRANSPORT		17	-0.554473	-1.44445	0.0864198	0.387359	1
GO_RNA_5_END_PROCESSING		20	-0.590524	-1.44437	0.133466	0.384154	1
GO_RESPONSE_TO_UV_C		15	-0.5858	-1.4402	0.0955414	0.391064	1
GO_TETRAPYRROLE_METABOLIC_PROCESS		30	-0.487416	-1.43982	0.0584677	0.388673	1
GO_PROTEIN_LOCALIZATION_TO_CHROMATIN		28	-0.526535	-1.43971	0.120482	0.385499	1
GO_PHOSPHATIDYLETHANOLAMINE_BIOSYNTHETIC_PROCESS		15	-0.513789	-1.43755	0.0922747	0.387556	1
GO_REGULATION_OF_TRANSCRIPTION_INVOLVED_IN_G1_S_TRANSITION_OF_MITOTIC_CELL_CYCLE		28	-0.627919	-1.43526	0.110656	0.390127	1
GO_MIDBODY_ABSCISSION		16	-0.519523	-1.43304	0.105368	0.392208	1
GO_SPERM_CAPACITATION		25	-0.562707	-1.43157	0.0434783	0.392632	1
GO_SYNAPSIS		44	-0.454837	-1.42921	0.0750507	0.395244	1
GO_NUCLEOSOME_POSITIONING		16	-0.540106	-1.42793	0.119919	0.39532	1
GO_NEGATIVE_REGULATION_OF_NUCLEAR_DIVISION		59	-0.517522	-1.42419	0.113725	0.401311	1
GO_PYRIMIDINE_CONTAINING_COMPOUND_METABOLIC_PROCESS		24	-0.522488	-1.42151	0.0472279	0.404896	1
GO_DNA_REPLICATION_CHECKPOINT		16	-0.731991	-1.42108	0.106122	0.402755	1
GO_PROTEIN_HETEROTETRAMERIZATION		48	-0.443868	-1.41994	0.104418	0.40233	1
GO_O_GLYCAN_PROCESSING		58	-0.543176	-1.41768	0.0576132	0.404839	1
GO_PHOSPHATIDYLCHOLINE_BIOSYNTHETIC_PROCESS		37	-0.462713	-1.41559	0.0660793	0.407239	1
GO_TELOMERE_MAINTENANCE_VIA_SEMI_CONSERVATIVE_REPLICATION		25	-0.626232	-1.40951	0.134269	0.419407	1
GO_DNA_STRAND_ELONGATION		20	-0.673937	-1.40786	0.132937	0.420337	1
GO_NCRNA_3_END_PROCESSING		35	-0.50235	-1.40762	0.13253	0.417725	1
GO_MULTIVESICULAR_BODY_SORTING_PATHWAY		32	-0.479469	-1.40436	0.135983	0.422533	1
GO_DNA_SYNTHESIS_INVOLVED_IN_DNA_REPAIR		49	-0.508349	-1.40206	0.121951	0.425158	1
GO_HISTONE_H3_K4_METHYLATION		56	-0.410144	-1.39951	0.100592	0.428745	1
GO_REGULATION_OF_NUCLEOTIDE_BIOSYNTHETIC_PROCESS		35	-0.492964	-1.39874	0.0954357	0.427522	1
GO_MEMBRANE_DISASSEMBLY		16	-0.556571	-1.39587	0.131737	0.431916	1
GO_NUCLEOTIDE_EXCISION_REPAIR_DNA_GAP_FILLING		21	-0.538002	-1.39485	0.155378	0.43145	1
GO_REGULATION_OF_MITOCHONDRIAL_TRANSLATION		24	-0.522468	-1.39328	0.165306	0.432404	1
GO_SNRNA_PROCESSING		27	-0.486998	-1.39071	0.160784	0.435945	1
GO_CHROMOSOME_LOCALIZATION		72	-0.46374	-1.39067	0.155819	0.432928	1
GO_REGULATION_OF_TRANSLATIONAL_FIDELITY		18	-0.530151	-1.39035	0.176707	0.43068	1
GO_DNA_DAMAGE_RESPONSE_DETECTION_OF_DNA_DAMAGE		36	-0.472749	-1.38698	0.183752	0.436107	1
GO_REGULATION_OF_CENTROSOME_DUPLICATION		41	-0.500061	-1.3863	0.137725	0.434636	1
GO_CHROMATIN_ORGANIZATION_INVOLVED_IN_REGULATION_OF_TRANSCRIPTION		112	-0.38711	-1.38588	0.0920502	0.432617	1
GO_MITOTIC_RECOMBINATION		23	-0.540107	-1.38412	0.126582	0.434228	1
GO_MONOCARBOXYLIC_ACID_CATABOLIC_PROCESS		119	-0.426995	-1.38392	0.104938	0.431748	1
GO_REGULATION_OF_CHROMATIN_SILENCING		36	-0.441779	-1.38342	0.0885827	0.430115	1
GO_POSITIVE_REGULATION_OF_LYASE_ACTIVITY		21	-0.553702	-1.38151	0.0971074	0.432219	1
GO_FATTY_ACID_CATABOLIC_PROCESS		102	-0.422273	-1.38059	0.105485	0.431541	1
GO_AMINO_ACID_ACTIVATION		48	-0.461632	-1.37986	0.201613	0.430424	1
GO_PHOSPHATIDYLGLYCEROL_METABOLIC_PROCESS		20	-0.52548	-1.37965	0.104508	0.428025	1
GO_POSITIVE_REGULATION_OF_CYCLASE_ACTIVITY		22	-0.533747	-1.37742	0.12326	0.430824	1
GO_DNA_CONFORMATION_CHANGE		272	-0.402547	-1.37674	0.149105	0.429549	1
GO_TRNA_5_END_PROCESSING		15	-0.599864	-1.37659	0.156504	0.427132	1
GO_COFACTOR_BIOSYNTHETIC_PROCESS		206	-0.385233	-1.37261	0.0899796	0.433883	1
GO_INTRA_S_DNA_DAMAGE_CHECKPOINT		15	-0.575855	-1.37102	0.138672	0.435129	1
GO_BICARBONATE_TRANSPORT		36	-0.564517	-1.36911	0.0925553	0.436905	1
GO_POLYOL_CATABOLIC_PROCESS		24	-0.435202	-1.36484	0.1	0.444939	1
GO_REGULATION_OF_EXOSOMAL_SECRETION		16	-0.452797	-1.36402	0.139918	0.444191	1
GO_MITOCHONDRIAL_TRANSPORT		236	-0.306979	-1.36223	0.121756	0.445769	1
GO_MAINTENANCE_OF_GASTROINTESTINAL_EPITHELIUM		18	-0.668512	-1.35932	0.0777538	0.450396	1
GO_PEROXISOMAL_TRANSPORT		68	-0.432265	-1.35783	0.151261	0.45139	1
GO_REPLICATION_FORK_PROCESSING		31	-0.548321	-1.3574	0.158	0.449707	1
GO_NEGATIVE_REGULATION_OF_DNA_RECOMBINATION		44	-0.468743	-1.35556	0.101626	0.451799	1
GO_DNA_LIGATION		17	-0.520201	-1.35555	0.160494	0.449048	1
GO_TRNA_METABOLIC_PROCESS		173	-0.440295	-1.35436	0.208333	0.449412	1
GO_REGULATION_OF_PROTEIN_EXIT_FROM_ENDOPLASMIC_RETICULUM		26	-0.47013	-1.34976	0.146868	0.458309	1
GO_PROTEIN_EXIT_FROM_ENDOPLASMIC_RETICULUM		44	-0.374851	-1.34853	0.137787	0.458794	1
GO_COENZYME_METABOLIC_PROCESS		246	-0.377255	-1.34842	0.0903361	0.456297	1
GO_PSEUDOURIDINE_SYNTHESIS		17	-0.564154	-1.34792	0.214876	0.454947	1
GO_TRANSLESION_SYNTHESIS		39	-0.520287	-1.34706	0.157895	0.454495	1
GO_MOVEMENT_IN_ENVIRONMENT_OF_OTHER_ORGANISM_INVOLVED_IN_SYMBIOTIC_INTERACTION		34	-0.406889	-1.34594	0.131846	0.4547	1
GO_PROTEIN_QUALITY_CONTROL_FOR_MISFOLDED_OR_INCOMPLETELY_SYNTHESIZED_PROTEINS		27	-0.380825	-1.34561	0.160321	0.452897	1
GO_PROTEIN_AUTOUBIQUITINATION		67	-0.390638	-1.33821	0.116935	0.468582	1
GO_NUCLEAR_DNA_REPLICATION		51	-0.545907	-1.33678	0.194932	0.469583	1
GO_PROTEIN_LOCALIZATION_TO_CHROMOSOME		84	-0.480645	-1.33648	0.218	0.467635	1
GO_HAIR_CELL_DIFFERENTIATION		37	-0.45296	-1.33387	0.12043	0.471407	1
GO_REGULATION_OF_CYTOKINESIS		85	-0.418588	-1.33346	0.149194	0.469784	1
GO_MITOCHONDRIAL_RNA_METABOLIC_PROCESS		22	-0.548873	-1.33157	0.222222	0.471861	1
GO_CHROMATIN_ASSEMBLY_OR_DISASSEMBLY		166	-0.396668	-1.33069	0.135903	0.47134	1
GO_CELLULAR_MODIFIED_AMINO_ACID_BIOSYNTHETIC_PROCESS		39	-0.422708	-1.32883	0.13843	0.47329	1
GO_RIBOSOMAL_LARGE_SUBUNIT_ASSEMBLY		28	-0.468063	-1.32711	0.243354	0.474944	1
GO_CELL_CYCLE_DNA_REPLICATION		61	-0.550614	-1.32595	0.205128	0.47519	1
GO_CERAMIDE_METABOLIC_PROCESS		20	-0.458433	-1.32546	0.141393	0.47384	1
GO_PYRIMIDINE_NUCLEOSIDE_MONOPHOSPHATE_BIOSYNTHETIC_PROCESS		16	-0.487066	-1.32476	0.183432	0.472972	1
GO_DNA_DEPENDENT_DNA_REPLICATION		142	-0.516345	-1.32426	0.207243	0.471622	1
GO_NEGATIVE_REGULATION_OF_CELL_DIVISION		17	-0.572944	-1.31743	0.154786	0.486202	1
GO_DIGESTION		125	-0.460854	-1.31491	0.0979167	0.490044	1
GO_SISTER_CHROMATID_COHESION		58	-0.48313	-1.31285	0.196393	0.492603	1
GO_POSITIVE_REGULATION_OF_GENE_EXPRESSION_EPIGENETIC		61	-0.384593	-1.31284	0.15102	0.489987	1
GO_REGULATION_OF_INTRINSIC_APOPTOTIC_SIGNALING_PATHWAY_BY_P53_CLASS_MEDIATOR		27	-0.43333	-1.31138	0.159274	0.491026	1
GO_CARBOHYDRATE_PHOSPHORYLATION		25	-0.451908	-1.31129	0.143158	0.488673	1
GO_POSITIVE_REGULATION_OF_MITOCHONDRIAL_TRANSLATION		17	-0.528322	-1.30952	0.219262	0.490534	1
GO_CHROMATIN_ASSEMBLY		140	-0.411802	-1.30922	0.155419	0.48878	1
GO_METAPHASE_PLATE_CONGRESSION		54	-0.488696	-1.30766	0.218992	0.490101	1
GO_PYRIMIDINE_CONTAINING_COMPOUND_BIOSYNTHETIC_PROCESS		54	-0.426568	-1.30583	0.121032	0.492206	1
GO_MITOTIC_CYTOKINETIC_PROCESS		22	-0.413627	-1.30318	0.193294	0.496201	1
GO_CERAMIDE_CATABOLIC_PROCESS		18	-0.455428	-1.30304	0.158458	0.494028	1
GO_POLYOL_METABOLIC_PROCESS		69	-0.373472	-1.30236	0.0757895	0.493201	1
GO_RECOMBINATIONAL_REPAIR		122	-0.437954	-1.2996	0.221545	0.497595	1
GO_CELLULAR_RESPONSE_TO_ESTRADIOL_STIMULUS		34	-0.424833	-1.29958	0.122699	0.495141	1
GO_DNA_DAMAGE_RESPONSE_SIGNAL_TRANSDUCTION_RESULTING_IN_TRANSCRIPTION		16	-0.527891	-1.29748	0.165669	0.497964	1
GO_CHROMATIN_REMODELING		165	-0.362751	-1.29672	0.176238	0.4974	1
GO_PROTEIN_O_LINKED_GLYCOSYLATION		103	-0.408968	-1.29639	0.0931677	0.495882	1
GO_NUCLEOSOME_ORGANIZATION		156	-0.385811	-1.29498	0.168699	0.496883	1
GO_SPERMATID_DIFFERENTIATION		139	-0.32169	-1.29443	0.0601202	0.495859	1
GO_REGULATION_OF_CELL_CYCLE_CHECKPOINT		33	-0.501119	-1.29079	0.1917	0.502492	1
GO_RIBOSOME_BIOGENESIS		266	-0.397922	-1.29011	0.282306	0.501818	1
GO_NEGATIVE_REGULATION_OF_CHROMOSOME_ORGANIZATION		139	-0.373286	-1.2878	0.196	0.505145	1
GO_IRON_SULFUR_CLUSTER_ASSEMBLY		20	-0.467005	-1.2872	0.238384	0.504256	1
GO_POSITIVE_REGULATION_OF_CAMP_MEDIATED_SIGNALING		22	-0.436229	-1.2846	0.147773	0.508297	1
GO_SNRNA_3_END_PROCESSING		19	-0.50608	-1.28401	0.212724	0.507297	1
GO_RIG_I_SIGNALING_PATHWAY		19	-0.515515	-1.28317	0.221328	0.50695	1
GO_MATURATION_OF_5_8S_RRNA_FROM_TRICISTRONIC_RRNA_TRANSCRIPT_SSU_RRNA_5_8S_RRNA_LSU_RRNA_		19	-0.549544	-1.28195	0.27163	0.507491	1
GO_TRNA_PROCESSING		126	-0.434938	-1.28102	0.261569	0.507445	1
GO_ANTIBIOTIC_CATABOLIC_PROCESS		44	-0.487322	-1.27944	0.154008	0.508973	1
GO_RIBOSOMAL_SMALL_SUBUNIT_BIOGENESIS		55	-0.431842	-1.27932	0.263374	0.506946	1
GO_BINDING_OF_SPERM_TO_ZONA_PELLUCIDA		34	-0.392579	-1.27872	0.147059	0.50609	1
GO_ORGAN_OR_TISSUE_SPECIFIC_IMMUNE_RESPONSE		33	-0.557967	-1.27643	0.163441	0.509412	1
GO_NEGATIVE_REGULATION_OF_GENE_SILENCING		33	-0.39573	-1.27562	0.134021	0.509088	1
GO_REGULATION_OF_KETONE_BIOSYNTHETIC_PROCESS		15	-0.559125	-1.27534	0.17437	0.507443	1
GO_ORGANELLE_FISSION		440	-0.372127	-1.27196	0.182903	0.513437	1
GO_MITOTIC_NUCLEAR_DIVISION		270	-0.410811	-1.26976	0.204322	0.516612	1
GO_BASE_EXCISION_REPAIR		41	-0.448745	-1.26771	0.225549	0.519363	1
GO_CLEAVAGE_INVOLVED_IN_RRNA_PROCESSING		18	-0.530909	-1.26489	0.254582	0.524009	1
GO_SPHINGOLIPID_METABOLIC_PROCESS		75	-0.348317	-1.26299	0.129817	0.526483	1
GO_PROTEIN_IMPORT_INTO_MITOCHONDRIAL_MATRIX		16	-0.500308	-1.26133	0.262	0.528402	1
GO_CELLULAR_KETONE_METABOLIC_PROCESS		184	-0.320506	-1.26055	0.0948454	0.527921	1
GO_REGULATION_OF_CENTROSOME_CYCLE		56	-0.451308	-1.26043	0.227898	0.525912	1
GO_GLUTAMATE_METABOLIC_PROCESS		21	-0.464854	-1.2588	0.174274	0.527839	1
GO_REGULATION_OF_UBIQUITIN_PROTEIN_LIGASE_ACTIVITY		21	-0.510205	-1.25841	0.224652	0.52648	1
GO_TRANSCYTOSIS		18	-0.422665	-1.25818	0.179541	0.524754	1
GO_NCRNA_METABOLIC_PROCESS		428	-0.375547	-1.25712	0.276553	0.525004	1
GO_FOLIC_ACID_METABOLIC_PROCESS		18	-0.50592	-1.25643	0.204365	0.524481	1
GO_VITAMIN_METABOLIC_PROCESS		125	-0.378459	-1.25623	0.0989691	0.522707	1
GO_NUCLEOTIDE_PHOSPHORYLATION		19	-0.459444	-1.2549	0.161905	0.523667	1
GO_NONRIBOSOMAL_PEPTIDE_BIOSYNTHETIC_PROCESS		18	-0.488638	-1.25262	0.180467	0.527069	1
GO_PEROXISOME_ORGANIZATION		79	-0.384055	-1.25153	0.211297	0.527533	1
GO_DNA_DEPENDENT_DNA_REPLICATION_MAINTENANCE_OF_FIDELITY		40	-0.510336	-1.24994	0.2251	0.529173	1
GO_NUCLEOSIDE_TRIPHOSPHATE_BIOSYNTHETIC_PROCESS		66	-0.33691	-1.24969	0.165992	0.527586	1
GO_REGULATION_OF_INTRINSIC_APOPTOTIC_SIGNALING_PATHWAY_IN_RESPONSE_TO_DNA_DAMAGE_BY_P53_CLASS_MEDIATOR		15	-0.469706	-1.24643	0.206897	0.533249	1
GO_COFACTOR_TRANSPORT		46	-0.391256	-1.24586	0.15213	0.532444	1
GO_MATURATION_OF_5_8S_RRNA		25	-0.500449	-1.2454	0.297787	0.531404	1
GO_ESTABLISHMENT_OF_PROTEIN_LOCALIZATION_TO_MITOCHONDRIAL_MEMBRANE		16	-0.497565	-1.2452	0.284294	0.529654	1
GO_REGULATION_OF_CENTRIOLE_REPLICATION		21	-0.547423	-1.24512	0.239044	0.52769	1
GO_PROTEIN_LOCALIZATION_TO_MITOCHONDRION		133	-0.298118	-1.23992	0.238281	0.53786	1
GO_ALCOHOL_CATABOLIC_PROCESS		51	-0.406283	-1.23975	0.162105	0.536087	1
GO_ESTABLISHMENT_OF_PROTEIN_LOCALIZATION_TO_POSTSYNAPTIC_MEMBRANE		18	-0.433542	-1.23879	0.203285	0.536266	1
GO_DNA_DOUBLE_STRAND_BREAK_PROCESSING		23	-0.516665	-1.23874	0.263804	0.534229	1
GO_PROTEIN_MONOUBIQUITINATION		66	-0.371645	-1.23715	0.250501	0.535878	1
GO_NUCLEIC_ACID_PHOSPHODIESTER_BOND_HYDROLYSIS		266	-0.341972	-1.23666	0.230608	0.534991	1
GO_PURINE_CONTAINING_COMPOUND_METABOLIC_PROCESS		155	-0.343426	-1.2361	0.144654	0.534198	1
GO_ASPARTATE_FAMILY_AMINO_ACID_CATABOLIC_PROCESS		23	-0.481563	-1.23406	0.20202	0.537036	1
GO_RNA_PHOSPHODIESTER_BOND_HYDROLYSIS_ENDONUCLEOLYTIC		65	-0.38926	-1.23333	0.238193	0.536622	1
GO_POSITIVE_REGULATION_OF_TRANSCRIPTION_BY_RNA_POLYMERASE_I		22	-0.480134	-1.2325	0.252066	0.536549	1
GO_ENERGY_DERIVATION_BY_OXIDATION_OF_ORGANIC_COMPOUNDS		258	-0.274753	-1.23145	0.16996	0.536976	1
GO_NUCLEOSIDE_BISPHOSPHATE_BIOSYNTHETIC_PROCESS		67	-0.369779	-1.23032	0.206544	0.537638	1
GO_EXECUTION_PHASE_OF_APOPTOSIS		70	-0.334461	-1.23002	0.155022	0.536292	1
GO_REGULATION_OF_CILIUM_MOVEMENT		15	-0.390145	-1.2293	0.22093	0.535899	1
GO_NCRNA_PROCESSING		352	-0.379825	-1.22868	0.32	0.535277	1
GO_ESTABLISHMENT_OF_SPINDLE_ORIENTATION		29	-0.383059	-1.22802	0.218324	0.534684	1
GO_PEPTIDYL_ARGININE_METHYLATION		15	-0.453539	-1.21649	0.22268	0.560312	1
GO_REGULATION_OF_WATER_LOSS_VIA_SKIN		23	-0.456093	-1.21524	0.231084	0.561158	1
GO_EPITHELIAL_STRUCTURE_MAINTENANCE		26	-0.51722	-1.21202	0.204124	0.566947	1
GO_RRNA_METABOLIC_PROCESS		192	-0.381259	-1.21062	0.330693	0.568218	1
GO_FUCOSYLATION		19	-0.457832	-1.21033	0.237705	0.566731	1
GO_MISMATCH_REPAIR		33	-0.425106	-1.20883	0.255533	0.568424	1
GO_COENZYME_BIOSYNTHETIC_PROCESS		144	-0.345647	-1.20755	0.229039	0.569511	1
GO_GLYCOLIPID_CATABOLIC_PROCESS		16	-0.481326	-1.20745	0.262712	0.567606	1
GO_TRNA_WOBBLE_URIDINE_MODIFICATION		17	-0.461805	-1.20595	0.259714	0.56908	1
GO_DNA_REPLICATION		261	-0.416197	-1.20505	0.289206	0.569127	1
GO_NUCLEOBASE_BIOSYNTHETIC_PROCESS		19	-0.526849	-1.20491	0.299587	0.567338	1
GO_CENTRIOLE_ASSEMBLY		38	-0.483693	-1.20468	0.306613	0.565801	1
GO_DETERMINATION_OF_ADULT_LIFESPAN		16	-0.484357	-1.20429	0.217308	0.564589	1
GO_PYRIMIDINE_NUCLEOTIDE_BIOSYNTHETIC_PROCESS		44	-0.39022	-1.20413	0.215953	0.562931	1
GO_PROTEIN_DNA_COMPLEX_SUBUNIT_ORGANIZATION		254	-0.331554	-1.20328	0.257028	0.562941	1
GO_CELLULAR_MODIFIED_AMINO_ACID_CATABOLIC_PROCESS		24	-0.460087	-1.20215	0.203252	0.563657	1
GO_DOUBLE_STRAND_BREAK_REPAIR		227	-0.376161	-1.20194	0.27551	0.562098	1
GO_ERROR_FREE_TRANSLESION_SYNTHESIS		19	-0.471513	-1.19943	0.309091	0.566181	1
GO_COFACTOR_CATABOLIC_PROCESS		57	-0.404819	-1.19839	0.192149	0.566576	1
GO_REGULATION_OF_HORMONE_BIOSYNTHETIC_PROCESS		27	-0.448868	-1.1949	0.209581	0.57292	1
GO_CELLULAR_MODIFIED_AMINO_ACID_METABOLIC_PROCESS		35	-0.438014	-1.1935	0.261803	0.574193	1
GO_FEMALE_MEIOTIC_NUCLEAR_DIVISION		26	-0.506735	-1.19247	0.277108	0.574689	1
GO_POSITIVE_REGULATION_OF_CELL_CYCLE_G2_M_PHASE_TRANSITION		31	-0.425455	-1.1904	0.257367	0.577784	1
GO_FATTY_ACID_BETA_OXIDATION		71	-0.353058	-1.18914	0.247505	0.578804	1
GO_NUCLEAR_TRANSCRIBED_MRNA_CATABOLIC_PROCESS_EXONUCLEOLYTIC		34	-0.417939	-1.18856	0.326693	0.578174	1
GO_REGULATION_OF_VENTRICULAR_CARDIAC_MUSCLE_CELL_ACTION_POTENTIAL		16	-0.43836	-1.18824	0.235789	0.576921	1
GO_NEGATIVE_REGULATION_OF_DOUBLE_STRAND_BREAK_REPAIR_VIA_HOMOLOGOUS_RECOMBINATION		18	-0.557146	-1.18678	0.298597	0.578434	1
GO_NUCLEOSIDE_MONOPHOSPHATE_BIOSYNTHETIC_PROCESS		43	-0.391842	-1.18559	0.281437	0.579289	1
GO_MICROVILLUS_ORGANIZATION		24	-0.460666	-1.18517	0.231405	0.57821	1
GO_PTERIDINE_CONTAINING_COMPOUND_METABOLIC_PROCESS		26	-0.448731	-1.18492	0.251497	0.576771	1
GO_CYTOPLASMIC_TRANSLATIONAL_INITIATION		28	-0.355705	-1.18438	0.295499	0.576048	1
GO_PURINE_CONTAINING_COMPOUND_BIOSYNTHETIC_PROCESS		190	-0.298272	-1.18416	0.184805	0.574565	1
GO_CYTOKINETIC_PROCESS		38	-0.390015	-1.18173	0.302554	0.578321	1
GO_BASE_CONVERSION_OR_SUBSTITUTION_EDITING		18	-0.44393	-1.18048	0.261147	0.579383	1
GO_NEGATIVE_REGULATION_OF_GENE_EXPRESSION_EPIGENETIC		120	-0.322791	-1.18004	0.259875	0.578473	1
GO_RNA_PHOSPHODIESTER_BOND_HYDROLYSIS_EXONUCLEOLYTIC		40	-0.389982	-1.17666	0.306584	0.584382	1
GO_MULTIVESICULAR_BODY_ORGANIZATION		30	-0.346825	-1.17616	0.283298	0.583642	1
GO_REGULATION_OF_GENE_SILENCING		138	-0.325843	-1.17604	0.265306	0.58201	1
GO_G2_DNA_DAMAGE_CHECKPOINT		31	-0.452185	-1.17451	0.300203	0.583696	1
GO_NEGATIVE_REGULATION_OF_PROTEIN_KINASE_B_SIGNALING		44	-0.355624	-1.1724	0.226263	0.586787	1
GO_INTESTINAL_ABSORPTION		34	-0.481183	-1.17201	0.239316	0.585742	1
GO_RESPONSE_TO_COLD		46	-0.404958	-1.1719	0.234043	0.584079	1
GO_RNA_SPLICING_VIA_ENDONUCLEOLYTIC_CLEAVAGE_AND_LIGATION		16	-0.421831	-1.17161	0.325956	0.582806	1
GO_HEPATOCYTE_DIFFERENTIATION		15	-0.512236	-1.16955	0.219008	0.585636	1
GO_SMALL_MOLECULE_CATABOLIC_PROCESS		378	-0.328741	-1.16908	0.213675	0.584813	1
GO_PROTEIN_TETRAMERIZATION		149	-0.295047	-1.16737	0.196498	0.58718	1
GO_CALCIUM_INDEPENDENT_CELL_CELL_ADHESION_VIA_PLASMA_MEMBRANE_CELL_ADHESION_MOLECULES		22	-0.471384	-1.1669	0.222	0.586392	1
GO_NEGATIVE_REGULATION_OF_INTRINSIC_APOPTOTIC_SIGNALING_PATHWAY_BY_P53_CLASS_MEDIATOR		21	-0.415806	-1.16684	0.267635	0.584611	1
GO_REGULATION_OF_NUCLEAR_DIVISION		200	-0.353907	-1.164	0.262846	0.589425	1
GO_NUCLEOSIDE_PHOSPHATE_METABOLIC_PROCESS		205	-0.315126	-1.15863	0.207627	0.600423	1
GO_DNA_GEOMETRIC_CHANGE		89	-0.386544	-1.15859	0.342574	0.598593	1
GO_DNA_RECOMBINATION		269	-0.333658	-1.1574	0.29065	0.599491	1
GO_NUCLEOSIDE_MONOPHOSPHATE_METABOLIC_PROCESS		30	-0.35782	-1.15362	0.2393	0.606814	1
GO_CENTROSOME_DUPLICATION		65	-0.406	-1.1536	0.333333	0.604923	1
GO_TELOMERE_CAPPING		50	-0.337528	-1.15258	0.280488	0.60541	1
GO_SENSORY_PERCEPTION_OF_SMELL		110	-0.314062	-1.15244	0.304175	0.6038	1
GO_PROTEIN_TARGETING_TO_MITOCHONDRION		93	-0.288205	-1.15222	0.330739	0.602375	1
GO_RIBOSOMAL_LARGE_SUBUNIT_BIOGENESIS		66	-0.375157	-1.15138	0.376258	0.602393	1
GO_MITOTIC_G2_M_TRANSITION_CHECKPOINT		30	-0.45053	-1.15062	0.311741	0.602322	1
GO_MITOCHONDRION_MORPHOGENESIS		20	-0.430569	-1.15013	0.335317	0.601601	1
GO_VIRAL_BUDDING		24	-0.339492	-1.14956	0.309278	0.601021	1
GO_ESTABLISHMENT_OF_MITOTIC_SPINDLE_LOCALIZATION		26	-0.38267	-1.14692	0.306931	0.605607	1
GO_NEGATIVE_REGULATION_OF_MRNA_SPLICING_VIA_SPLICEOSOME		20	-0.372053	-1.14667	0.324165	0.604389	1
GO_REGULATION_OF_SISTER_CHROMATID_COHESION		22	-0.481337	-1.14596	0.34004	0.604152	1
GO_MITOTIC_SISTER_CHROMATID_COHESION		22	-0.489323	-1.1459	0.348928	0.602451	1
GO_MATURATION_OF_SSU_RRNA		40	-0.407205	-1.14346	0.371951	0.606397	1
GO_TRNA_MODIFICATION		84	-0.407064	-1.14333	0.354639	0.604859	1
GO_CELLULAR_RESPONSE_TO_ALKALOID		33	-0.37366	-1.14261	0.24187	0.60475	1
GO_VIRAL_BUDDING_VIA_HOST_ESCRT_COMPLEX		20	-0.356691	-1.14009	0.313402	0.608785	1
GO_INNATE_IMMUNE_RESPONSE_IN_MUCOSA		19	-0.563322	-1.13989	0.323171	0.607466	1
GO_DRUG_METABOLIC_PROCESS		321	-0.320219	-1.13931	0.215606	0.606923	1
GO_NUCLEOSIDE_PHOSPHATE_BIOSYNTHETIC_PROCESS		265	-0.282016	-1.13779	0.216599	0.608595	1
GO_REGULATION_OF_HISTONE_H3_K4_METHYLATION		27	-0.385196	-1.13574	0.292434	0.611466	1
GO_REGULATION_OF_HORMONE_METABOLIC_PROCESS		38	-0.402268	-1.1356	0.257261	0.60996	1
GO_EXOGENOUS_DRUG_CATABOLIC_PROCESS		20	-0.4934	-1.13456	0.324324	0.610595	1
GO_CYTOKINESIS		157	-0.303166	-1.1339	0.323232	0.610277	1
GO_MITOTIC_SPINDLE_ASSEMBLY		52	-0.424813	-1.13389	0.331373	0.608494	1
GO_DENDRITE_EXTENSION		31	-0.376297	-1.13341	0.245868	0.607822	1
GO_MICROTUBULE_CYTOSKELETON_ORGANIZATION_INVOLVED_IN_MITOSIS		121	-0.378436	-1.12714	0.344961	0.620779	1
GO_DNA_INTEGRITY_CHECKPOINT		155	-0.367871	-1.12711	0.355865	0.619	1
GO_PHOTOTRANSDUCTION		57	-0.305197	-1.12711	0.316222	0.617183	1
GO_REGULATION_OF_LOW_DENSITY_LIPOPROTEIN_PARTICLE_CLEARANCE		16	-0.43695	-1.12702	0.283224	0.615577	1
GO_MITOTIC_CELL_CYCLE_CHECKPOINT		160	-0.368898	-1.12625	0.337325	0.615549	1
GO_SYNAPTONEMAL_COMPLEX_ORGANIZATION		22	-0.404968	-1.1253	0.28827	0.616056	1
GO_UBIQUITIN_DEPENDENT_PROTEIN_CATABOLIC_PROCESS_VIA_THE_MULTIVESICULAR_BODY_SORTING_PATHWAY		22	-0.336241	-1.12207	0.318182	0.621824	1
GO_REGULATION_OF_CHROMOSOME_ORGANIZATION		328	-0.299371	-1.12182	0.317814	0.620622	1
GO_ATP_BIOSYNTHETIC_PROCESS		39	-0.323869	-1.12117	0.317814	0.620263	1
GO_NON_RECOMBINATIONAL_REPAIR		87	-0.348703	-1.11706	0.338057	0.628005	1
GO_RESPONSE_TO_UV		134	-0.311865	-1.11675	0.323651	0.626893	1
GO_NCRNA_CATABOLIC_PROCESS		30	-0.396039	-1.11623	0.340637	0.626313	1
GO_POSITIVE_REGULATION_OF_INSULIN_SECRETION_INVOLVED_IN_CELLULAR_RESPONSE_TO_GLUCOSE_STIMULUS		33	-0.385122	-1.11565	0.294606	0.625896	1
GO_SPERM_EGG_RECOGNITION		48	-0.327372	-1.11543	0.299595	0.624628	1
GO_ORGANELLE_DISASSEMBLY		93	-0.270523	-1.1147	0.321577	0.624618	1
GO_DIOL_BIOSYNTHETIC_PROCESS		17	-0.411618	-1.11432	0.351129	0.623707	1
GO_NUCLEOBASE_CONTAINING_SMALL_MOLECULE_METABOLIC_PROCESS		338	-0.285525	-1.11386	0.242485	0.623075	1
GO_C21_STEROID_HORMONE_METABOLIC_PROCESS		39	-0.404975	-1.1136	0.286902	0.62192	1
GO_GLANDULAR_EPITHELIAL_CELL_DIFFERENTIATION		47	-0.39171	-1.11297	0.312373	0.621531	1
GO_REGULATION_OF_PEPTIDYL_SERINE_PHOSPHORYLATION_OF_STAT_PROTEIN		20	-0.382666	-1.11225	0.324803	0.62149	1
GO_MITOTIC_SPINDLE_ORGANIZATION		101	-0.393376	-1.11188	0.350394	0.620578	1
GO_RNA_PHOSPHODIESTER_BOND_HYDROLYSIS		132	-0.321437	-1.11085	0.355556	0.621255	1
GO_CELLULAR_LIPID_CATABOLIC_PROCESS		197	-0.322618	-1.10934	0.297071	0.623024	1
GO_NEGATIVE_REGULATION_OF_PROTEASOMAL_UBIQUITIN_DEPENDENT_PROTEIN_CATABOLIC_PROCESS		33	-0.317857	-1.1071	0.339545	0.626357	1
GO_RIBONUCLEOSIDE_MONOPHOSPHATE_BIOSYNTHETIC_PROCESS		33	-0.37225	-1.10181	0.342052	0.636784	1
GO_INNATE_IMMUNE_RESPONSE_ACTIVATING_CELL_SURFACE_RECEPTOR_SIGNALING_PATHWAY		107	-0.310089	-1.09905	0.325678	0.641404	1
GO_NEGATIVE_REGULATION_OF_MRNA_PROCESSING		29	-0.326491	-1.0976	0.372277	0.643025	1
GO_ANAPHASE_PROMOTING_COMPLEX_DEPENDENT_CATABOLIC_PROCESS		76	-0.364791	-1.09744	0.419291	0.641635	1
GO_RIBONUCLEOSIDE_TRIPHOSPHATE_BIOSYNTHETIC_PROCESS		54	-0.298118	-1.09696	0.325866	0.64103	1
GO_GLYCOSYLATION		252	-0.297424	-1.09589	0.280876	0.641773	1
GO_INNER_EAR_AUDITORY_RECEPTOR_CELL_DIFFERENTIATION		30	-0.376489	-1.09538	0.354077	0.641214	1
GO_CYTOPLASMIC_PATTERN_RECOGNITION_RECEPTOR_SIGNALING_PATHWAY_IN_RESPONSE_TO_VIRUS		26	-0.426836	-1.09434	0.369388	0.641801	1
GO_NEGATIVE_REGULATION_OF_PROTEASOMAL_PROTEIN_CATABOLIC_PROCESS		51	-0.290148	-1.09416	0.3706	0.640498	1
GO_INTRACELLULAR_PROTEIN_TRANSMEMBRANE_TRANSPORT		49	-0.317054	-1.09363	0.387352	0.639955	1
GO_MALE_MEIOSIS_I		23	-0.356282	-1.09351	0.344488	0.638535	1
GO_LIPOPROTEIN_BIOSYNTHETIC_PROCESS		90	-0.283879	-1.09336	0.319415	0.637178	1
GO_PHOSPHORYLATED_CARBOHYDRATE_DEPHOSPHORYLATION		15	-0.378166	-1.09307	0.350806	0.63612	1
GO_ANTIBIOTIC_METABOLIC_PROCESS		86	-0.385871	-1.09292	0.314225	0.634764	1
GO_DIGESTIVE_SYSTEM_PROCESS		93	-0.373415	-1.09245	0.266949	0.634116	1
GO_POSITIVE_REGULATION_OF_INSULIN_SECRETION		70	-0.3263	-1.09202	0.306346	0.633392	1
GO_HORMONE_BIOSYNTHETIC_PROCESS		82	-0.348609	-1.08985	0.270789	0.636583	1
GO_RESPONSE_TO_IMMOBILIZATION_STRESS		26	-0.413995	-1.08828	0.302905	0.638372	1
GO_EXTRACELLULAR_VESICLE_BIOGENESIS		22	-0.342236	-1.08692	0.328685	0.639797	1
GO_POLYOL_BIOSYNTHETIC_PROCESS		73	-0.313706	-1.08682	0.315464	0.638356	1
GO_CELLULAR_RESPONSE_TO_ARSENIC_CONTAINING_SUBSTANCE		18	-0.383447	-1.08667	0.337349	0.636999	1
GO_SPINDLE_ORGANIZATION		158	-0.354143	-1.08472	0.367589	0.639737	1
GO_SPINDLE_LOCALIZATION		41	-0.315311	-1.08413	0.347561	0.63945	1
GO_PEROXISOMAL_MEMBRANE_TRANSPORT		18	-0.3965	-1.08276	0.388211	0.640872	1
GO_NUCLEOTIDE_EXCISION_REPAIR		105	-0.328103	-1.08165	0.391919	0.64165	1
GO_SPINDLE_ASSEMBLY		97	-0.357364	-1.0815	0.389535	0.640333	1
GO_NUCLEOTIDE_SUGAR_BIOSYNTHETIC_PROCESS		22	-0.389542	-1.07904	0.356	0.644242	1
GO_TRNA_METHYLATION		38	-0.422422	-1.07818	0.388186	0.644426	1
GO_GLUTATHIONE_DERIVATIVE_BIOSYNTHETIC_PROCESS		19	-0.46252	-1.07707	0.368421	0.645383	1
GO_ANTIMICROBIAL_HUMORAL_RESPONSE		114	-0.432564	-1.07554	0.3286	0.647166	1
GO_INTRINSIC_APOPTOTIC_SIGNALING_PATHWAY_BY_P53_CLASS_MEDIATOR		74	-0.30003	-1.07494	0.344358	0.64694	1
GO_CELLULAR_HORMONE_METABOLIC_PROCESS		92	-0.376967	-1.07321	0.335341	0.649192	1
GO_REGULATION_OF_POSTTRANSCRIPTIONAL_GENE_SILENCING		101	-0.300369	-1.07269	0.368	0.648705	1
GO_POSITIVE_REGULATION_OF_MEIOTIC_CELL_CYCLE		21	-0.420434	-1.07252	0.354839	0.647443	1
GO_RIBONUCLEOPROTEIN_COMPLEX_BIOGENESIS		424	-0.304937	-1.0712	0.426559	0.648757	1
GO_HISTONE_METHYLATION		138	-0.274913	-1.07043	0.349474	0.648811	1
GO_CELL_CYCLE_CHECKPOINT		210	-0.34721	-1.06938	0.40396	0.649573	1
GO_POSITIVE_REGULATION_OF_EXOCYTOSIS		84	-0.300574	-1.06932	0.336777	0.648074	1
GO_LIPID_DIGESTION		19	-0.479861	-1.06905	0.335498	0.647059	1
GO_POSITIVE_REGULATION_OF_RUFFLE_ASSEMBLY		15	-0.362518	-1.06647	0.393574	0.651283	1
GO_PEPTIDYL_LYSINE_TRIMETHYLATION		44	-0.31075	-1.06609	0.380952	0.650542	1
GO_POSITIVE_REGULATION_OF_TELOMERE_CAPPING		17	-0.384533	-1.06572	0.379592	0.649792	1
GO_NEGATIVE_REGULATION_OF_CELLULAR_PROTEIN_CATABOLIC_PROCESS		79	-0.244784	-1.065	0.343685	0.649805	1
GO_PEPTIDYL_LYSINE_METHYLATION		127	-0.286824	-1.0641	0.375	0.65013	1
GO_3_UTR_MEDIATED_MRNA_DESTABILIZATION		16	-0.447269	-1.06359	0.408624	0.649612	1
GO_MITOTIC_DNA_INTEGRITY_CHECKPOINT		105	-0.338293	-1.06339	0.391389	0.648497	1
GO_MRNA_MODIFICATION		22	-0.40572	-1.06331	0.368635	0.647076	1
GO_REGULATION_OF_MEIOTIC_CELL_CYCLE		45	-0.351746	-1.06182	0.359756	0.648976	1
GO_PRIMARY_ALCOHOL_METABOLIC_PROCESS		62	-0.388917	-1.06167	0.364754	0.647711	1
GO_ASPARTATE_FAMILY_AMINO_ACID_METABOLIC_PROCESS		46	-0.362075	-1.06152	0.356164	0.64648	1
GO_BILE_ACID_AND_BILE_SALT_TRANSPORT		23	-0.468784	-1.06105	0.370288	0.645961	1
GO_CELLULAR_RESPONSE_TO_PH		18	-0.402273	-1.05941	0.375	0.648067	1
GO_MITOTIC_CYTOKINESIS		66	-0.346877	-1.05857	0.388446	0.648399	1
GO_ATP_HYDROLYSIS_COUPLED_CATION_TRANSMEMBRANE_TRANSPORT		53	-0.269534	-1.05821	0.36157	0.647676	1
GO_3_PHOSPHOADENOSINE_5_PHOSPHOSULFATE_METABOLIC_PROCESS		15	-0.480306	-1.05639	0.354379	0.650086	1
GO_FATTY_ACID_BETA_OXIDATION_USING_ACYL_COA_OXIDASE		15	-0.43519	-1.05566	0.405797	0.650045	1
GO_PHOTOTRANSDUCTION_VISIBLE_LIGHT		35	-0.290724	-1.05454	0.372141	0.650874	1
GO_MALE_MEIOTIC_NUCLEAR_DIVISION		44	-0.335263	-1.05351	0.378099	0.651608	1
GO_ANTIMICROBIAL_HUMORAL_IMMUNE_RESPONSE_MEDIATED_BY_ANTIMICROBIAL_PEPTIDE		67	-0.447126	-1.05289	0.393574	0.651474	1
GO_POSITIVE_REGULATION_OF_MITOCHONDRIAL_OUTER_MEMBRANE_PERMEABILIZATION_INVOLVED_IN_APOPTOTIC_SIGNALING_PATHWAY		35	-0.332157	-1.0516	0.386221	0.652759	1
GO_THYROID_HORMONE_METABOLIC_PROCESS		20	-0.471706	-1.05066	0.381779	0.653286	1
GO_ALCOHOL_BIOSYNTHETIC_PROCESS		163	-0.275746	-1.05035	0.360656	0.652399	1
GO_ORGANIC_ACID_CATABOLIC_PROCESS		242	-0.316402	-1.04921	0.381356	0.653419	1
GO_DEOXYRIBONUCLEOTIDE_BIOSYNTHETIC_PROCESS		15	-0.448689	-1.04728	0.412229	0.656173	1
GO_REGULATION_OF_MICROTUBULE_BASED_MOVEMENT		25	-0.298912	-1.04603	0.395753	0.657326	1
GO_REGULATION_OF_DOUBLE_STRAND_BREAK_REPAIR_VIA_HOMOLOGOUS_RECOMBINATION		44	-0.393186	-1.04581	0.430862	0.656314	1
GO_REGULATION_OF_DNA_DAMAGE_CHECKPOINT		18	-0.445239	-1.04571	0.420945	0.655004	1
GO_SPERMATID_NUCLEUS_DIFFERENTIATION		21	-0.333355	-1.03842	0.418511	0.669781	1
GO_POSITIVE_REGULATION_OF_DOUBLE_STRAND_BREAK_REPAIR		31	-0.384381	-1.03784	0.42515	0.669524	1
GO_MAGNESIUM_ION_TRANSPORT		17	-0.395268	-1.03777	0.400406	0.668125	1
GO_GERM_CELL_DEVELOPMENT		229	-0.252999	-1.03769	0.360396	0.666732	1
GO_GLYCEROLIPID_BIOSYNTHETIC_PROCESS		212	-0.268012	-1.03735	0.389344	0.66593	1
GO_NEGATIVE_REGULATION_OF_EPIDERMIS_DEVELOPMENT		17	-0.471907	-1.03612	0.425447	0.667166	1
GO_POSITIVE_REGULATION_OF_CELL_CYCLE_PROCESS		273	-0.286328	-1.03554	0.399602	0.666922	1
GO_MICROTUBULE_ORGANIZING_CENTER_ORGANIZATION		129	-0.342888	-1.03541	0.415686	0.665678	1
GO_MITOCHONDRION_ORGANIZATION		490	-0.233214	-1.03499	0.413926	0.665091	1
GO_POSITIVE_REGULATION_OF_TELOMERASE_RNA_LOCALIZATION_TO_CAJAL_BODY		15	-0.439869	-1.03326	0.488327	0.667444	1
GO_DOSAGE_COMPENSATION		20	-0.392512	-1.02899	0.425447	0.675243	1
GO_POSITIVE_REGULATION_OF_CELL_CYCLE		373	-0.273605	-1.02743	0.403131	0.677146	1
GO_VITAMIN_TRANSPORT		35	-0.387166	-1.02558	0.440816	0.679801	1
GO_POSITIVE_REGULATION_OF_STEROID_BIOSYNTHETIC_PROCESS		18	-0.420398	-1.02478	0.420408	0.679965	1
GO_CYTOSKELETON_DEPENDENT_CYTOKINESIS		90	-0.293424	-1.0236	0.419355	0.681003	1
GO_RETROGRADE_VESICLE_MEDIATED_TRANSPORT_GOLGI_TO_ENDOPLASMIC_RETICULUM		81	-0.285627	-1.02328	0.423154	0.680188	1
GO_RNA_MODIFICATION		154	-0.313039	-1.02252	0.438384	0.680314	1
GO_C21_STEROID_HORMONE_BIOSYNTHETIC_PROCESS		25	-0.371986	-1.02154	0.399594	0.680922	1
GO_RIBOSE_PHOSPHATE_BIOSYNTHETIC_PROCESS		177	-0.250538	-1.01882	0.390438	0.685509	1
GO_GLUTATHIONE_METABOLIC_PROCESS		36	-0.365417	-1.0183	0.418219	0.685119	1
GO_INTRINSIC_APOPTOTIC_SIGNALING_PATHWAY_IN_RESPONSE_TO_DNA_DAMAGE_BY_P53_CLASS_MEDIATOR		41	-0.318521	-1.01803	0.410256	0.684219	1
GO_SPLICEOSOMAL_SNRNP_ASSEMBLY		35	-0.349805	-1.01794	0.469112	0.682873	1
GO_POSITIVE_REGULATION_OF_MITOTIC_CELL_CYCLE		149	-0.302858	-1.01756	0.399209	0.682258	1
GO_PYRIMIDINE_NUCLEOSIDE_BIOSYNTHETIC_PROCESS		15	-0.409207	-1.01705	0.435223	0.681919	1
GO_ALCOHOL_METABOLIC_PROCESS		218	-0.292662	-1.01411	0.432432	0.686811	1
GO_DEOXYRIBOSE_PHOSPHATE_CATABOLIC_PROCESS		20	-0.368624	-1.00851	0.459746	0.697811	1
GO_NEGATIVE_REGULATION_OF_PROTEOLYSIS_INVOLVED_IN_CELLULAR_PROTEIN_CATABOLIC_PROCESS		66	-0.248413	-1.00845	0.43002	0.696408	1
GO_TRNA_TRANSPORT		34	-0.399767	-1.00805	0.490946	0.695758	1
GO_REGULATION_OF_CELL_CYCLE_G2_M_PHASE_TRANSITION		206	-0.299305	-1.00804	0.445972	0.694255	1
GO_MITOCHONDRIAL_CALCIUM_ION_TRANSMEMBRANE_TRANSPORT		23	-0.291092	-1.00785	0.453094	0.693181	1
GO_RESPONSE_TO_MITOCHONDRIAL_DEPOLARISATION		19	-0.30067	-1.00749	0.405242	0.69251	1
GO_MRNA_EXPORT_FROM_NUCLEUS		105	-0.308435	-1.0055	0.465209	0.695397	1
GO_RNA_EXPORT_FROM_NUCLEUS		127	-0.308709	-1.00494	0.47619	0.695126	1
GO_BROWN_FAT_CELL_DIFFERENTIATION		41	-0.371679	-1.00226	0.464706	0.699539	1
GO_REGULATION_OF_DNA_METHYLATION		25	-0.324688	-1.0018	0.477366	0.699133	1
GO_REGULATION_OF_RESPONSE_TO_FOOD		17	-0.345398	-1.00091	0.452107	0.699672	1
GO_POSITIVE_REGULATION_OF_P38MAPK_CASCADE		25	-0.375647	-1.00016	0.457317	0.699769	1
GO_POSITIVE_REGULATION_OF_TELOMERASE_ACTIVITY		36	-0.31529	-0.999831	0.438384	0.698964	1
GO_REGULATION_OF_TELOMERASE_ACTIVITY		47	-0.29694	-0.999447	0.472946	0.698294	1
GO_REGULATION_OF_MITOCHONDRIAL_OUTER_MEMBRANE_PERMEABILIZATION_INVOLVED_IN_APOPTOTIC_SIGNALING_PATHWAY		44	-0.288883	-0.999347	0.44668	0.696989	1
GO_GAS_TRANSPORT		15	-0.48366	-0.999002	0.487903	0.696264	1
GO_CARBOHYDRATE_CATABOLIC_PROCESS		171	-0.252306	-0.998997	0.424686	0.694794	1
GO_INOSITOL_PHOSPHATE_CATABOLIC_PROCESS		16	-0.342046	-0.998181	0.470363	0.695065	1
GO_POSITIVE_REGULATION_OF_SODIUM_ION_TRANSPORT		32	-0.315373	-0.994617	0.466	0.701382	1
GO_PROTEIN_METHYLATION		175	-0.252381	-0.994024	0.459016	0.701181	1
GO_REGULATION_OF_DNA_DEPENDENT_DNA_REPLICATION		51	-0.401755	-0.992841	0.501006	0.702253	1
GO_PHOSPHOLIPID_BIOSYNTHETIC_PROCESS		222	-0.255086	-0.992718	0.463265	0.701063	1
GO_PYRIMIDINE_RIBONUCLEOTIDE_BIOSYNTHETIC_PROCESS		20	-0.345509	-0.99243	0.448617	0.700218	1
GO_OOCYTE_MATURATION		23	-0.380335	-0.991724	0.482283	0.700247	1
GO_TRANSCRIPTION_ELONGATION_FROM_RNA_POLYMERASE_I_PROMOTER		30	-0.380671	-0.986439	0.488	0.71049	1
GO_PEPTIDE_CATABOLIC_PROCESS		25	-0.384435	-0.986145	0.483168	0.709627	1
GO_PROTEIN_N_LINKED_GLYCOSYLATION		75	-0.281915	-0.985122	0.446894	0.710402	1
GO_SIGNAL_TRANSDUCTION_INVOLVED_IN_CELL_CYCLE_CHECKPOINT		72	-0.320261	-0.982178	0.484064	0.715375	1
GO_RRNA_MODIFICATION		32	-0.328001	-0.982152	0.480159	0.713955	1
GO_SULFUR_COMPOUND_TRANSPORT		39	-0.325969	-0.981754	0.509395	0.713389	1
GO_ERROR_PRONE_TRANSLESION_SYNTHESIS		20	-0.418681	-0.98049	0.510806	0.714652	1
GO_REGULATION_OF_TRANSLATION_IN_RESPONSE_TO_STRESS		18	-0.342045	-0.980009	0.509054	0.714229	1
GO_XENOBIOTIC_METABOLIC_PROCESS		97	-0.359786	-0.979317	0.470954	0.714308	1
GO_C_TERMINAL_PROTEIN_AMINO_ACID_MODIFICATION		15	-0.335297	-0.976443	0.470707	0.718985	1
GO_REGULATION_OF_PRESYNAPTIC_CYTOSOLIC_CALCIUM_ION_CONCENTRATION		17	-0.400985	-0.975386	0.502835	0.719814	1
GO_REGULATION_OF_DNA_REPLICATION		105	-0.331312	-0.974628	0.508097	0.719996	1
GO_POSITIVE_REGULATION_OF_TRANSCRIPTION_INITIATION_FROM_RNA_POLYMERASE_II_PROMOTER		19	-0.297995	-0.974469	0.463074	0.718873	1
GO_MATURATION_OF_SSU_RRNA_FROM_TRICISTRONIC_RRNA_TRANSCRIPT_SSU_RRNA_5_8S_RRNA_LSU_RRNA_		31	-0.355719	-0.973653	0.492958	0.719088	1
GO_CILIARY_BASAL_BODY_PLASMA_MEMBRANE_DOCKING		93	-0.329582	-0.972663	0.474308	0.719803	1
GO_CERAMIDE_BIOSYNTHETIC_PROCESS		55	-0.288124	-0.972162	0.505133	0.71948	1
GO_DISRUPTION_OF_CELLS_OF_OTHER_ORGANISM_INVOLVED_IN_SYMBIOTIC_INTERACTION		16	-0.41959	-0.971877	0.50505	0.718684	1
GO_SULFUR_COMPOUND_METABOLIC_PROCESS		182	-0.27862	-0.9699	0.473469	0.721603	1
GO_CELLULAR_AMINO_ACID_CATABOLIC_PROCESS		83	-0.327993	-0.969125	0.476289	0.72183	1
GO_RRNA_CATABOLIC_PROCESS		18	-0.380618	-0.968697	0.522449	0.72128	1
GO_REGULATION_OF_CELLULAR_KETONE_METABOLIC_PROCESS		128	-0.254373	-0.967758	0.501039	0.721898	1
GO_CENTROSOME_SEPARATION		15	-0.412863	-0.965935	0.527237	0.724426	1
GO_THIOESTER_BIOSYNTHETIC_PROCESS		53	-0.302483	-0.964174	0.474227	0.726835	1
GO_ANTIBACTERIAL_HUMORAL_RESPONSE		40	-0.436865	-0.962031	0.503212	0.73008	1
GO_CELLULAR_RESPONSE_TO_GLUCAGON_STIMULUS		26	-0.37045	-0.96191	0.502066	0.728888	1
GO_REGULATION_OF_TELOMERE_CAPPING		25	-0.300407	-0.96125	0.511202	0.728882	1
GO_LUNG_CELL_DIFFERENTIATION		23	-0.353718	-0.960775	0.497076	0.7285	1
GO_POSITIVE_REGULATION_OF_DNA_REPLICATION		37	-0.345017	-0.958179	0.518145	0.732701	1
GO_DNA_METHYLATION		67	-0.280343	-0.95817	0.491903	0.731276	1
GO_ARACHIDONIC_ACID_SECRETION		27	-0.340355	-0.957745	0.513347	0.730763	1
GO_REGULATION_OF_DOUBLE_STRAND_BREAK_REPAIR		74	-0.332251	-0.957722	0.502947	0.729373	1
GO_POSITIVE_REGULATION_OF_MITOTIC_NUCLEAR_DIVISION		51	-0.311777	-0.957316	0.515091	0.728827	1
GO_NEGATIVE_REGULATION_OF_TUMOR_NECROSIS_FACTOR_MEDIATED_SIGNALING_PATHWAY		18	-0.357208	-0.956758	0.519313	0.728614	1
GO_HISTONE_H3_K9_METHYLATION		38	-0.309891	-0.954996	0.507307	0.730945	1
GO_RESPONSE_TO_DIETARY_EXCESS		22	-0.36712	-0.954918	0.512922	0.729684	1
GO_GLUCOCORTICOID_BIOSYNTHETIC_PROCESS		17	-0.412424	-0.954899	0.525988	0.728303	1
GO_ANTIBIOTIC_BIOSYNTHETIC_PROCESS		16	-0.402105	-0.953518	0.515385	0.729882	1
GO_INOSITOL_PHOSPHATE_METABOLIC_PROCESS		47	-0.278573	-0.953093	0.525667	0.729383	1
GO_RNA_3_END_PROCESSING		133	-0.286185	-0.952277	0.502008	0.729716	1
GO_POSITIVE_REGULATION_OF_VIRAL_RELEASE_FROM_HOST_CELL		15	-0.343744	-0.95126	0.534247	0.730407	1
GO_RETINOL_METABOLIC_PROCESS		31	-0.413771	-0.947514	0.524008	0.737069	1
GO_NEGATIVE_REGULATION_OF_UBIQUITIN_DEPENDENT_PROTEIN_CATABOLIC_PROCESS		46	-0.247832	-0.944822	0.506073	0.741477	1
GO_NEGATIVE_REGULATION_OF_CHROMATIN_ORGANIZATION		60	-0.255998	-0.94363	0.54065	0.742535	1
GO_REGULATION_OF_SPINDLE_ASSEMBLY		27	-0.331205	-0.942613	0.538775	0.7433	1
GO_POSITIVE_REGULATION_OF_ACTIVATED_T_CELL_PROLIFERATION		25	-0.36557	-0.941277	0.558233	0.744693	1
GO_NUCLEAR_ENVELOPE_REASSEMBLY		18	-0.316124	-0.939329	0.536735	0.747495	1
GO_NEGATIVE_REGULATION_OF_NUCLEOBASE_CONTAINING_COMPOUND_METABOLIC_PROCESS		150	-0.239887	-0.939067	0.532819	0.746602	1
GO_PURINE_CONTAINING_COMPOUND_SALVAGE		15	-0.390012	-0.937832	0.550098	0.74788	1
GO_RESPONSE_TO_LIGHT_STIMULUS		300	-0.20097	-0.935877	0.585366	0.750696	1
GO_LIPID_OXIDATION		100	-0.278376	-0.935823	0.54065	0.749398	1
GO_PROTEIN_INSERTION_INTO_MITOCHONDRIAL_MEMBRANE		44	-0.288728	-0.935114	0.524558	0.749471	1
GO_NEGATIVE_REGULATION_OF_STEROID_METABOLIC_PROCESS		25	-0.38667	-0.932931	0.548255	0.752785	1
GO_G1_DNA_DAMAGE_CHECKPOINT		63	-0.295634	-0.932604	0.515267	0.752078	1
GO_REGULATION_OF_MEIOTIC_NUCLEAR_DIVISION		29	-0.341383	-0.932338	0.560396	0.751198	1
GO_CELL_CYCLE_G2_M_PHASE_TRANSITION		259	-0.268107	-0.931047	0.513566	0.75257	1
GO_REGULATION_OF_HAIR_CYCLE		27	-0.341394	-0.929595	0.576471	0.754336	1
GO_CELLULAR_RESPONSE_TO_LIGHT_STIMULUS		120	-0.219962	-0.929035	0.566038	0.754105	1
GO_CILIUM_OR_FLAGELLUM_DEPENDENT_CELL_MOTILITY		35	-0.262297	-0.928919	0.541082	0.752946	1
GO_MATURATION_OF_LSU_RRNA		20	-0.368877	-0.928567	0.554028	0.752323	1
GO_DEFENSE_RESPONSE_TO_GRAM_NEGATIVE_BACTERIUM		70	-0.328839	-0.927673	0.56338	0.752873	1
GO_GLUTAMINE_FAMILY_AMINO_ACID_CATABOLIC_PROCESS		28	-0.325865	-0.927655	0.569697	0.751514	1
GO_VESICLE_CARGO_LOADING		22	-0.347628	-0.927309	0.5375	0.750887	1
GO_NCRNA_EXPORT_FROM_NUCLEUS		37	-0.358754	-0.927107	0.554435	0.749911	1
GO_TERMINATION_OF_RNA_POLYMERASE_II_TRANSCRIPTION		33	-0.324081	-0.926656	0.546535	0.74956	1
GO_RNA_CAPPING		33	-0.32722	-0.92592	0.546535	0.749695	1
GO_TRANSCRIPTION_COUPLED_NUCLEOTIDE_EXCISION_REPAIR		70	-0.28464	-0.924975	0.543434	0.750323	1
GO_POSITIVE_REGULATION_OF_MRNA_SPLICING_VIA_SPLICEOSOME		20	-0.276293	-0.92474	0.522634	0.749494	1
GO_MICROVILLUS_ASSEMBLY		16	-0.385204	-0.922851	0.572874	0.752123	1
GO_PHOSPHATIDYLETHANOLAMINE_ACYL_CHAIN_REMODELING		21	-0.387336	-0.922568	0.551148	0.751335	1
GO_HYDROGEN_PEROXIDE_CATABOLIC_PROCESS		27	-0.343156	-0.921132	0.537572	0.753002	1
GO_PROTEIN_TRANSMEMBRANE_TRANSPORT		59	-0.255778	-0.919467	0.533066	0.75522	1
GO_GLYCOSYL_COMPOUND_METABOLIC_PROCESS		61	-0.276839	-0.919271	0.607214	0.754253	1
GO_BRANCHED_CHAIN_AMINO_ACID_CATABOLIC_PROCESS		17	-0.3789	-0.91827	0.567511	0.755055	1
GO_MACROMOLECULE_METHYLATION		294	-0.238438	-0.917978	0.558233	0.754341	1
GO_CELLULAR_CARBOHYDRATE_CATABOLIC_PROCESS		42	-0.274993	-0.915835	0.631915	0.7574	1
GO_REGULATION_OF_TRANSLATIONAL_ELONGATION		18	-0.348761	-0.915536	0.567568	0.756653	1
GO_ORGANIC_HYDROXY_COMPOUND_CATABOLIC_PROCESS		65	-0.303453	-0.914823	0.592975	0.756781	1
GO_HISTONE_H4_K16_ACETYLATION		20	-0.326425	-0.913742	0.54491	0.757681	1
GO_REGULATION_OF_PROTEIN_HOMODIMERIZATION_ACTIVITY		21	-0.318732	-0.913042	0.603659	0.75782	1
GO_SERINE_FAMILY_AMINO_ACID_BIOSYNTHETIC_PROCESS		19	-0.387275	-0.912355	0.573413	0.757974	1
GO_ESTABLISHMENT_OF_PIGMENT_GRANULE_LOCALIZATION		23	-0.358103	-0.911607	0.57722	0.758178	1
GO_POSITIVE_REGULATION_OF_NUCLEAR_DIVISION		63	-0.288682	-0.909997	0.626283	0.760136	1
GO_PIGMENT_GRANULE_LOCALIZATION		25	-0.347984	-0.908674	0.587549	0.761585	1
GO_G0_TO_G1_TRANSITION		45	-0.29914	-0.908621	0.557769	0.760337	1
GO_OLIGOSACCHARIDE_BIOSYNTHETIC_PROCESS		17	-0.42929	-0.904697	0.586139	0.767241	1
GO_NEGATIVE_REGULATION_OF_DNA_METABOLIC_PROCESS		99	-0.264025	-0.90443	0.594433	0.766453	1
GO_WATER_HOMEOSTASIS		69	-0.274209	-0.903233	0.672655	0.767618	1
GO_RESPONSE_TO_GLUCAGON		35	-0.315035	-0.900826	0.614458	0.771382	1
GO_RIBONUCLEOPROTEIN_COMPLEX_SUBUNIT_ORGANIZATION		235	-0.233454	-0.900756	0.551308	0.770167	1
GO_PYRIMIDINE_NUCLEOSIDE_TRIPHOSPHATE_BIOSYNTHETIC_PROCESS		17	-0.349193	-0.90018	0.594433	0.770045	1
GO_DEMETHYLATION		62	-0.258151	-0.899691	0.615551	0.769709	1
GO_TELOMERASE_RNA_LOCALIZATION		19	-0.343837	-0.897967	0.548077	0.771901	1
GO_REGULATION_OF_NUCLEAR_CELL_CYCLE_DNA_REPLICATION		15	-0.389268	-0.896609	0.613779	0.773367	1
GO_PHOSPHATIDYLCHOLINE_METABOLIC_PROCESS		35	-0.327478	-0.896181	0.597107	0.772864	1
GO_METHYLATION		346	-0.227875	-0.895724	0.582329	0.772465	1
GO_GLUCOCORTICOID_METABOLIC_PROCESS		23	-0.364659	-0.8948	0.608607	0.773027	1
GO_THYROID_HORMONE_GENERATION		16	-0.39925	-0.89476	0.617464	0.771762	1
GO_REGULATION_OF_MITOTIC_SPINDLE_ASSEMBLY		20	-0.344407	-0.894498	0.578732	0.770955	1
GO_NEGATIVE_REGULATION_OF_DNA_REPLICATION		40	-0.349809	-0.893499	0.579568	0.771695	1
GO_REGULATION_OF_MRNA_3_END_PROCESSING		27	-0.297544	-0.893474	0.580122	0.770411	1
GO_ESTABLISHMENT_OF_PROTEIN_LOCALIZATION_TO_CHROMOSOME		27	-0.315802	-0.892107	0.600807	0.771944	1
GO_NEGATIVE_REGULATION_OF_DNA_DEPENDENT_DNA_REPLICATION		26	-0.38608	-0.892028	0.578035	0.770767	1
GO_MODIFIED_AMINO_ACID_TRANSPORT		21	-0.356819	-0.891276	0.613035	0.771032	1
GO_INTESTINAL_EPITHELIAL_CELL_DIFFERENTIATION		18	-0.345024	-0.890714	0.647059	0.770852	1
GO_NUCLEOSIDE_DIPHOSPHATE_METABOLIC_PROCESS		27	-0.307899	-0.890334	0.641129	0.770284	1
GO_NEGATIVE_REGULATION_OF_DNA_REPAIR		33	-0.367822	-0.88803	0.606786	0.773749	1
GO_MICROTUBULE_BASED_MOVEMENT		266	-0.211699	-0.887591	0.649087	0.773326	1
GO_NEGATIVE_REGULATION_OF_RNA_SPLICING		24	-0.280718	-0.887498	0.57732	0.772195	1
GO_CHLORIDE_TRANSPORT		101	-0.276729	-0.88729	0.673307	0.771277	1
GO_REGULATION_OF_ALCOHOL_BIOSYNTHETIC_PROCESS		73	-0.254564	-0.886925	0.617706	0.770734	1
GO_TELOMERE_MAINTENANCE_VIA_TELOMERE_LENGTHENING		80	-0.243353	-0.885563	0.593496	0.772199	1
GO_NEGATIVE_REGULATION_OF_DENDRITE_MORPHOGENESIS		15	-0.310737	-0.884899	0.596639	0.77224	1
GO_PHOSPHATIDYLCHOLINE_ACYL_CHAIN_REMODELING		22	-0.341536	-0.883723	0.637113	0.773304	1
GO_PHOTORECEPTOR_CELL_MAINTENANCE		34	-0.287689	-0.883059	0.642424	0.773392	1
GO_NEGATIVE_REGULATION_OF_DIGESTIVE_SYSTEM_PROCESS		19	-0.371998	-0.881194	0.614073	0.775872	1
GO_NODAL_SIGNALING_PATHWAY		15	-0.366527	-0.878021	0.597917	0.78099	1
GO_RETROGRADE_TRANSPORT_ENDOSOME_TO_PLASMA_MEMBRANE		26	-0.257466	-0.876724	0.599198	0.782328	1
GO_REGULATION_OF_TRANSCRIPTION_BY_RNA_POLYMERASE_III		23	-0.309491	-0.876329	0.610998	0.781814	1
GO_RRNA_METHYLATION		23	-0.298467	-0.875739	0.56778	0.781733	1
GO_MITOCHONDRIAL_FUSION		22	-0.32459	-0.87515	0.632495	0.781641	1
GO_CELLULAR_RESPONSE_TO_UV		75	-0.25564	-0.87473	0.612648	0.781176	1
GO_PITUITARY_GLAND_DEVELOPMENT		43	-0.296572	-0.873021	0.690335	0.783168	1
GO_REGULATION_OF_SIGNAL_TRANSDUCTION_BY_P53_CLASS_MEDIATOR		171	-0.250032	-0.8727	0.621032	0.782554	1
GO_POSITIVE_REGULATION_OF_MEMBRANE_PERMEABILITY		62	-0.24127	-0.870146	0.663934	0.786378	1
GO_SERINE_PHOSPHORYLATION_OF_STAT_PROTEIN		24	-0.288101	-0.868324	0.639764	0.788758	1
GO_PEPTIDYL_GLUTAMIC_ACID_MODIFICATION		25	-0.27502	-0.867577	0.622984	0.788953	1
GO_POSITIVE_REGULATION_OF_SODIUM_ION_TRANSMEMBRANE_TRANSPORT		20	-0.308237	-0.867336	0.653846	0.788161	1
GO_PROTEIN_DESTABILIZATION		41	-0.262051	-0.866788	0.618474	0.787971	1
GO_RETINA_HOMEOSTASIS		62	-0.278731	-0.865138	0.682008	0.789935	1
GO_LONG_CHAIN_FATTY_ACID_BIOSYNTHETIC_PROCESS		24	-0.370751	-0.864948	0.655738	0.789013	1
GO_NUCLEOTIDE_EXCISION_REPAIR_DNA_INCISION		37	-0.295965	-0.864869	0.609958	0.787866	1
GO_PURINE_NUCLEOSIDE_MONOPHOSPHATE_METABOLIC_PROCESS		21	-0.297386	-0.864084	0.681641	0.788119	1
GO_N_TERMINAL_PROTEIN_AMINO_ACID_MODIFICATION		26	-0.306543	-0.864047	0.603376	0.786901	1
GO_NAD_METABOLIC_PROCESS		22	-0.338815	-0.863777	0.668763	0.786172	1
GO_VIRION_ASSEMBLY		36	-0.224934	-0.863621	0.618474	0.785191	1
GO_HISTONE_PHOSPHORYLATION		38	-0.312813	-0.862487	0.640471	0.786189	1
GO_ENDOPLASMIC_RETICULUM_TO_CYTOSOL_TRANSPORT		28	-0.233187	-0.859439	0.583166	0.79099	1
GO_NEGATIVE_REGULATION_OF_CELL_CYCLE_PROCESS		322	-0.235856	-0.859035	0.615079	0.790526	1
GO_FATTY_ACID_DERIVATIVE_TRANSPORT		43	-0.295829	-0.858041	0.738046	0.79127	1
GO_NEGATIVE_REGULATION_OF_CELL_CYCLE_G2_M_PHASE_TRANSITION		97	-0.257973	-0.85803	0.599602	0.790011	1
GO_NEGATIVE_REGULATION_OF_MEIOTIC_CELL_CYCLE		16	-0.343664	-0.85704	0.671371	0.790703	1
GO_RNA_METHYLATION		76	-0.292183	-0.856294	0.592742	0.790938	1
GO_CHLORIDE_TRANSMEMBRANE_TRANSPORT		82	-0.272484	-0.854606	0.753061	0.79301	1
GO_POSITIVE_REGULATION_OF_SODIUM_ION_TRANSMEMBRANE_TRANSPORTER_ACTIVITY		16	-0.331119	-0.854578	0.682731	0.791784	1
GO_RNA_INTERFERENCE		15	-0.329898	-0.853838	0.635983	0.791944	1
GO_DNA_MODIFICATION		107	-0.235197	-0.853583	0.705521	0.791194	1
GO_PROTEIN_SUMOYLATION		73	-0.257483	-0.852304	0.622	0.792457	1
GO_KILLING_OF_CELLS_OF_OTHER_ORGANISM		51	-0.327365	-0.851847	0.703276	0.792042	1
GO_MITOCHONDRIAL_GENOME_MAINTENANCE		20	-0.318234	-0.851388	0.64833	0.791656	1
GO_RESPONSE_TO_INTERLEUKIN_7		35	-0.285891	-0.850889	0.672131	0.791318	1
GO_DETECTION_OF_LIGHT_STIMULUS		71	-0.224871	-0.850036	0.66383	0.791712	1
GO_DNA_METHYLATION_OR_DEMETHYLATION		86	-0.242027	-0.849004	0.686354	0.792474	1
GO_PURINE_NUCLEOSIDE_MONOPHOSPHATE_BIOSYNTHETIC_PROCESS		20	-0.316381	-0.848903	0.640471	0.79142	1
GO_INTERLEUKIN_7_MEDIATED_SIGNALING_PATHWAY		25	-0.326547	-0.848747	0.6639	0.790476	1
GO_NUCLEAR_ENVELOPE_ORGANIZATION		52	-0.236746	-0.848631	0.667976	0.789436	1
GO_KERATINIZATION		140	-0.279268	-0.847914	0.656504	0.789583	1
GO_REGULATION_OF_CELLULAR_AMINO_ACID_METABOLIC_PROCESS		57	-0.231146	-0.847713	0.619608	0.788735	1
GO_REGULATION_OF_GENE_EXPRESSION_BY_GENETIC_IMPRINTING		17	-0.316754	-0.845243	0.64257	0.792279	1
GO_SIGNAL_TRANSDUCTION_BY_P53_CLASS_MEDIATOR		256	-0.232546	-0.844575	0.640078	0.792353	1
GO_POSITIVE_REGULATION_OF_TELOMERE_MAINTENANCE_VIA_TELOMERE_LENGTHENING		37	-0.262687	-0.843509	0.635815	0.79317	1
GO_N_TERMINAL_PROTEIN_AMINO_ACID_ACETYLATION		17	-0.324221	-0.840779	0.649485	0.797257	1
GO_PROTEIN_NEDDYLATION		15	-0.305581	-0.838158	0.667976	0.801129	1
GO_HISTONE_H2A_ACETYLATION		15	-0.330952	-0.838059	0.644135	0.800074	1
GO_TRANSCRIPTION_ELONGATION_FROM_RNA_POLYMERASE_II_PROMOTER		79	-0.236813	-0.83795	0.605469	0.799048	1
GO_REGULATION_OF_BROWN_FAT_CELL_DIFFERENTIATION		16	-0.307864	-0.837846	0.698819	0.798013	1
GO_REGULATION_OF_ACROSOME_REACTION		15	-0.327977	-0.837718	0.702544	0.797038	1
GO_POSITIVE_REGULATION_OF_SMOOTH_MUSCLE_CELL_APOPTOTIC_PROCESS		15	-0.307648	-0.836969	0.680585	0.797226	1
GO_PEPTIDYL_LYSINE_DIMETHYLATION		16	-0.299158	-0.836863	0.632411	0.796188	1
GO_REGULATION_OF_DOUBLE_STRAND_BREAK_REPAIR_VIA_NONHOMOLOGOUS_END_JOINING		21	-0.330079	-0.835158	0.663327	0.798226	1
GO_MAMMARY_GLAND_ALVEOLUS_DEVELOPMENT		18	-0.354808	-0.832923	0.719368	0.801179	1
GO_SNRNA_TRANSCRIPTION		70	-0.261129	-0.831866	0.649299	0.801958	1
GO_HISTONE_H3_K9_MODIFICATION		48	-0.263141	-0.831798	0.687371	0.800853	1
GO_POSITIVE_REGULATION_OF_BLOOD_PRESSURE		33	-0.281404	-0.831482	0.705882	0.800258	1
GO_EPOXYGENASE_P450_PATHWAY		17	-0.397164	-0.830688	0.720408	0.800508	1
GO_REGULATION_OF_DNA_REPAIR		115	-0.25408	-0.825814	0.691235	0.808554	1
GO_RIBONUCLEOPROTEIN_COMPLEX_DISASSEMBLY		15	-0.286763	-0.824985	0.637097	0.808913	1
GO_MITOTIC_G2_DNA_DAMAGE_CHECKPOINT		20	-0.319252	-0.82322	0.6875	0.810959	1
GO_ENTEROENDOCRINE_CELL_DIFFERENTIATION		27	-0.317855	-0.822635	0.705078	0.810803	1
GO_THYROID_GLAND_DEVELOPMENT		24	-0.315537	-0.822613	0.710117	0.8096	1
GO_NEGATIVE_REGULATION_OF_RNA_CATABOLIC_PROCESS		54	-0.228486	-0.822281	0.759036	0.808953	1
GO_POSITIVE_REGULATION_OF_PROTEIN_EXPORT_FROM_NUCLEUS		21	-0.276906	-0.817524	0.714004	0.81687	1
GO_NEGATIVE_REGULATION_OF_OXIDATIVE_STRESS_INDUCED_INTRINSIC_APOPTOTIC_SIGNALING_PATHWAY		18	-0.294272	-0.815601	0.694949	0.819302	1
GO_POSITIVE_REGULATION_OF_TELOMERE_MAINTENANCE		49	-0.245061	-0.815599	0.656566	0.818067	1
GO_NEURON_FATE_SPECIFICATION		32	-0.30568	-0.814975	0.775665	0.818024	1
GO_RNA_DESTABILIZATION		31	-0.276893	-0.814448	0.706365	0.817754	1
GO_POSITIVE_REGULATION_OF_DNA_REPAIR		63	-0.246282	-0.812118	0.713439	0.820949	1
GO_ALPHA_AMINO_ACID_CATABOLIC_PROCESS		77	-0.282692	-0.810837	0.73428	0.822143	1
GO_SPLICEOSOMAL_COMPLEX_ASSEMBLY		57	-0.238515	-0.810127	0.643002	0.822259	1
GO_REGULATION_OF_RHODOPSIN_MEDIATED_SIGNALING_PATHWAY		25	-0.247144	-0.808985	0.708779	0.823143	1
GO_POSITIVE_REGULATION_OF_MUSCLE_CELL_APOPTOTIC_PROCESS		26	-0.279055	-0.808825	0.762605	0.822185	1
GO_POSITIVE_REGULATION_OF_PROTEIN_TARGETING_TO_MITOCHONDRION		31	-0.204346	-0.805475	0.707071	0.827085	1
GO_REGULATION_OF_FLAGELLATED_SPERM_MOTILITY		15	-0.362589	-0.803778	0.764587	0.828894	1
GO_PROTEASOMAL_UBIQUITIN_INDEPENDENT_PROTEIN_CATABOLIC_PROCESS		19	-0.294657	-0.796164	0.676471	0.841545	1
GO_REGULATION_OF_DNA_METABOLIC_PROCESS		278	-0.210038	-0.796065	0.716535	0.840463	1
GO_REGULATION_OF_GENE_EXPRESSION_EPIGENETIC		348	-0.198659	-0.795911	0.747984	0.83948	1
GO_ENDOSOME_TRANSPORT_VIA_MULTIVESICULAR_BODY_SORTING_PATHWAY		24	-0.241956	-0.79515	0.690574	0.839663	1
GO_POSITIVE_REGULATION_OF_DNA_TEMPLATED_TRANSCRIPTION_ELONGATION		27	-0.256818	-0.792984	0.665988	0.842353	1
GO_AXONEMAL_DYNEIN_COMPLEX_ASSEMBLY		30	-0.255596	-0.792456	0.757937	0.842056	1
GO_REGULATION_OF_TELOMERE_MAINTENANCE_VIA_TELOMERE_LENGTHENING		61	-0.22283	-0.788637	0.696787	0.847626	1
GO_POSITIVE_REGULATION_OF_HISTONE_METHYLATION		38	-0.246738	-0.788219	0.712831	0.847143	1
GO_VESICLE_DOCKING_INVOLVED_IN_EXOCYTOSIS		44	-0.206902	-0.786961	0.79596	0.848159	1
GO_INTESTINAL_LIPID_ABSORPTION		16	-0.360248	-0.786449	0.766807	0.84782	1
GO_HEAT_GENERATION		17	-0.372507	-0.784778	0.819253	0.84942	1
GO_ZINC_ION_TRANSPORT		25	-0.260401	-0.772938	0.816456	0.869176	1
GO_POSITIVE_REGULATION_OF_MRNA_PROCESSING		30	-0.226598	-0.772764	0.726721	0.86823	1
GO_SPERM_MOTILITY		78	-0.213413	-0.772212	0.848303	0.867917	1
GO_REGULATION_OF_MITOCHONDRIAL_MEMBRANE_PERMEABILITY_INVOLVED_IN_APOPTOTIC_PROCESS		61	-0.211245	-0.771587	0.82582	0.867706	1
GO_REGULATION_OF_NUCLEOBASE_CONTAINING_COMPOUND_METABOLIC_PROCESS		495	-0.186145	-0.768581	0.751456	0.871667	1
GO_MRNA_3_END_PROCESSING		94	-0.234294	-0.767074	0.666667	0.872912	1
GO_OXIDATIVE_DEMETHYLATION		17	-0.314482	-0.766051	0.765591	0.873368	1
GO_HISTONE_H4_ACETYLATION		65	-0.21051	-0.764372	0.737903	0.874911	1
GO_TRANSCRIPTION_PREINITIATION_COMPLEX_ASSEMBLY		41	-0.219714	-0.763592	0.709742	0.874941	1
GO_POSITIVE_REGULATION_OF_NUCLEOBASE_CONTAINING_COMPOUND_METABOLIC_PROCESS		224	-0.197617	-0.761098	0.753968	0.877785	1
GO_NUCLEUS_ORGANIZATION		125	-0.177918	-0.759981	0.761628	0.878379	1
GO_POSITIVE_REGULATION_OF_UBIQUITIN_PROTEIN_TRANSFERASE_ACTIVITY		32	-0.252413	-0.759125	0.788054	0.878556	1
GO_METHYLATION_DEPENDENT_CHROMATIN_SILENCING		21	-0.266834	-0.756344	0.823529	0.881831	1
GO_LATE_ENDOSOME_TO_VACUOLE_TRANSPORT		16	-0.244858	-0.753735	0.702479	0.884865	1
GO_GLUTAMINE_FAMILY_AMINO_ACID_BIOSYNTHETIC_PROCESS		16	-0.320564	-0.753219	0.790514	0.884455	1
GO_PROTEIN_MODIFICATION_BY_SMALL_PROTEIN_REMOVAL		267	-0.191781	-0.751803	0.740158	0.885441	1
GO_DNA_TEMPLATED_TRANSCRIPTION_ELONGATION		105	-0.221353	-0.749449	0.704142	0.887976	1
GO_REGULATION_OF_OXIDATIVE_STRESS_INDUCED_INTRINSIC_APOPTOTIC_SIGNALING_PATHWAY		26	-0.229648	-0.748725	0.80202	0.887851	1
GO_GENE_SILENCING_BY_RNA		203	-0.184082	-0.74822	0.89391	0.887377	1
GO_EATING_BEHAVIOR		31	-0.247552	-0.745243	0.89391	0.890836	1
GO_AXONEME_ASSEMBLY		59	-0.213782	-0.744188	0.860041	0.891262	1
GO_NEGATIVE_REGULATION_OF_CATECHOLAMINE_SECRETION		15	-0.325794	-0.743379	0.801181	0.89123	1
GO_NEGATIVE_REGULATION_OF_HISTONE_METHYLATION		21	-0.255752	-0.74132	0.759754	0.893186	1
GO_MRNA_CLEAVAGE		20	-0.271468	-0.741144	0.709611	0.892185	1
GO_REGULATION_OF_DNA_TEMPLATED_TRANSCRIPTION_IN_RESPONSE_TO_STRESS		115	-0.17854	-0.737336	0.8389	0.89669	1
GO_DNA_METHYLATION_INVOLVED_IN_GAMETE_GENERATION		20	-0.295895	-0.736985	0.83368	0.895949	1
GO_CELLULAR_RESPONSE_TO_ZINC_ION		17	-0.361178	-0.7368	0.714571	0.894957	1
GO_RNA_DEPENDENT_DNA_BIOSYNTHETIC_PROCESS		71	-0.206201	-0.734061	0.769547	0.897877	1
GO_NUCLEOBASE_CONTAINING_COMPOUND_TRANSPORT		216	-0.19079	-0.726449	0.768463	0.907983	1
GO_REGULATION_OF_CHROMATIN_BINDING		22	-0.242097	-0.726011	0.8	0.907317	1
GO_SERINE_FAMILY_AMINO_ACID_METABOLIC_PROCESS		34	-0.276295	-0.722135	0.876953	0.91175	1
GO_FOREBRAIN_REGIONALIZATION		23	-0.267029	-0.715409	0.91684	0.920096	1
GO_TRANSCRIPTION_BY_RNA_POLYMERASE_III		52	-0.22128	-0.715067	0.735471	0.919248	1
GO_NEGATIVE_REGULATION_OF_CELL_CYCLE_ARREST		21	-0.250002	-0.714554	0.882353	0.918666	1
GO_PROTEIN_LOCALIZATION_TO_MICROTUBULE_ORGANIZING_CENTER		31	-0.275116	-0.712318	0.78865	0.920435	1
GO_NEGATIVE_REGULATION_OF_BEHAVIOR		17	-0.260555	-0.710039	0.863014	0.92221	1
GO_POSITIVE_REGULATION_OF_ESTABLISHMENT_OF_PROTEIN_LOCALIZATION_TO_MITOCHONDRION		57	-0.180232	-0.707052	0.850103	0.924924	1
GO_ENTRAINMENT_OF_CIRCADIAN_CLOCK		27	-0.238589	-0.706963	0.846939	0.923754	1
GO_REGULATION_OF_TELOMERE_MAINTENANCE		78	-0.197947	-0.705955	0.784708	0.923814	1
GO_NEGATIVE_REGULATION_OF_FATTY_ACID_BIOSYNTHETIC_PROCESS		15	-0.287656	-0.703391	0.83617	0.925934	1
GO_TRANSLATIONAL_INITIATION		165	-0.15416	-0.701963	0.755102	0.926502	1
GO_NATURAL_KILLER_CELL_ACTIVATION_INVOLVED_IN_IMMUNE_RESPONSE		28	-0.221171	-0.701556	0.803403	0.925757	1
GO_REGULATION_OF_APPETITE		20	-0.248895	-0.699646	0.887129	0.926935	1
GO_PEPTIDYL_L_CYSTEINE_S_PALMITOYLATION		21	-0.219597	-0.697698	0.883858	0.928107	1
GO_POSITIVE_REGULATION_OF_TRANSCRIPTION_ELONGATION_FROM_RNA_POLYMERASE_II_PROMOTER		17	-0.239792	-0.695682	0.78672	0.929328	1
GO_CILIUM_MOVEMENT		61	-0.190633	-0.690839	0.903564	0.934021	1
GO_CORNIFICATION		98	-0.243585	-0.689241	0.907071	0.934667	1
GO_REGULATION_OF_UBIQUITIN_PROTEIN_TRANSFERASE_ACTIVITY		50	-0.214358	-0.687549	0.878193	0.935425	1
GO_DNA_TEMPLATED_TRANSCRIPTION_TERMINATION		71	-0.232547	-0.686402	0.734	0.935476	1
GO_REGULATION_OF_HISTONE_H3_K9_METHYLATION		24	-0.227874	-0.684175	0.890909	0.936785	1
GO_REGULATION_OF_TRANSCRIPTION_ELONGATION_FROM_RNA_POLYMERASE_II_PROMOTER		27	-0.217625	-0.679904	0.804082	0.940402	1
GO_RNA_POLYMERASE_II_PREINITIATION_COMPLEX_ASSEMBLY		26	-0.203979	-0.677084	0.821569	0.942337	1
GO_CELLULAR_METABOLIC_COMPOUND_SALVAGE		34	-0.225525	-0.67255	0.90998	0.946071	1
GO_NCRNA_TRANSCRIPTION		100	-0.194972	-0.671591	0.802395	0.945841	1
GO_POSITIVE_REGULATION_OF_MRNA_CATABOLIC_PROCESS		47	-0.201901	-0.669288	0.892495	0.947002	1
GO_REGULATION_OF_FERTILIZATION		22	-0.230295	-0.664462	0.920388	0.950725	1
GO_NEGATIVE_REGULATION_OF_RNA_METABOLIC_PROCESS		46	-0.177721	-0.664406	0.833671	0.94949	1
GO_ESTABLISHMENT_OF_PROTEIN_LOCALIZATION_TO_TELOMERE		18	-0.270438	-0.663877	0.805274	0.948752	1
GO_GLYCOSYL_COMPOUND_BIOSYNTHETIC_PROCESS		40	-0.222389	-0.663696	0.915187	0.947653	1
GO_HISTONE_MRNA_METABOLIC_PROCESS		24	-0.244923	-0.656298	0.774757	0.953807	1
GO_NUCLEOSIDE_SALVAGE		16	-0.270354	-0.655233	0.887597	0.95353	1
GO_RESPONSE_TO_CORTICOSTERONE		22	-0.268304	-0.652682	0.919173	0.954685	1
GO_POSITIVE_REGULATION_OF_PROTEIN_OLIGOMERIZATION		23	-0.271123	-0.652458	0.941292	0.953623	1
GO_DETECTION_OF_VISIBLE_LIGHT		59	-0.171174	-0.649119	0.924211	0.955419	1
GO_MRNA_CIS_SPLICING_VIA_SPLICEOSOME		33	-0.194065	-0.647035	0.793307	0.955991	1
GO_RNA_POLYADENYLATION		46	-0.195951	-0.635264	0.819802	0.964715	1
GO_POSITIVE_REGULATION_OF_TRANSLATIONAL_INITIATION		27	-0.211115	-0.632386	0.913131	0.96576	1
GO_PROSTANOID_METABOLIC_PROCESS		15	-0.288249	-0.629066	0.958606	0.967052	1
GO_ERBB2_SIGNALING_PATHWAY		32	-0.217737	-0.618987	0.95082	0.973214	1
GO_NUCLEOTIDE_SALVAGE		15	-0.229009	-0.616761	0.927536	0.973464	1
GO_POSITIVE_REGULATION_OF_CALCIUM_ION_DEPENDENT_EXOCYTOSIS		23	-0.226611	-0.613742	0.955253	0.974234	1
GO_SYNAPTIC_TRANSMISSION_DOPAMINERGIC		26	-0.212291	-0.607798	0.955166	0.976826	1
GO_MANNOSYLATION		33	-0.203112	-0.607664	0.935872	0.975605	1
GO_PROTEIN_INSERTION_INTO_MEMBRANE		59	-0.169357	-0.606356	0.931727	0.975119	1
GO_REGULATION_OF_DNA_TEMPLATED_TRANSCRIPTION_ELONGATION		44	-0.179521	-0.599731	0.911885	0.977739	1
GO_NUCLEAR_EXPORT		183	-0.165692	-0.599459	0.856581	0.976588	1
GO_PROTEIN_INSERTION_INTO_MITOCHONDRIAL_MEMBRANE_INVOLVED_IN_APOPTOTIC_SIGNALING_PATHWAY		30	-0.192774	-0.598518	0.93279	0.975835	1
GO_DETECTION_OF_LIGHT_STIMULUS_INVOLVED_IN_SENSORY_PERCEPTION		17	-0.211306	-0.595793	0.941532	0.976073	1
GO_REGULATION_OF_CHOLESTEROL_BIOSYNTHETIC_PROCESS		42	-0.198696	-0.595567	0.913934	0.974908	1
GO_REGULATION_OF_AUTOPHAGY_OF_MITOCHONDRION		40	-0.158479	-0.590847	0.937107	0.976215	1
GO_NUCLEAR_TRANSCRIBED_MRNA_CATABOLIC_PROCESS		184	-0.140199	-0.589367	0.866255	0.975694	1
GO_GROOMING_BEHAVIOR		17	-0.222096	-0.57593	0.970297	0.981047	1
GO_REGULATION_OF_NUCLEASE_ACTIVITY		22	-0.231666	-0.574273	0.912176	0.980494	1
GO_HISTONE_MONOUBIQUITINATION		29	-0.186114	-0.559898	0.897087	0.985135	1
GO_NUCLEAR_TRANSCRIBED_MRNA_CATABOLIC_PROCESS_NONSENSE_MEDIATED_DECAY		102	-0.13015	-0.548563	0.903361	0.987915	1
GO_HISTONE_DEUBIQUITINATION		23	-0.183992	-0.524153	0.943359	0.993724	1
GO_RNA_SPLICING_VIA_TRANSESTERIFICATION_REACTIONS		324	-0.124407	-0.474333	0.940452	1	1
GO_REGULATION_OF_TRANSCRIPTION_FROM_RNA_POLYMERASE_II_PROMOTER_IN_RESPONSE_TO_HYPOXIA		71	-0.119155	-0.452589	0.978765	1	1
GO_MIRNA_METABOLIC_PROCESS		21	-0.163778	-0.451004	0.981781	1	1
GO_CHEMOSENSORY_BEHAVIOR		16	-0.165962	-0.447891	0.994071	1	1
GO_NEGATIVE_REGULATION_OF_TELOMERE_MAINTENANCE_VIA_TELOMERASE		20	-0.151662	-0.43636	0.988212	1	1
GO_REGULATION_OF_MRNA_PROCESSING		130	-0.106977	-0.432278	0.989899	0.999178	1
GO_CYTOPLASMIC_TRANSLATION		82	-0.0997475	-0.402182	0.998008	0.999552	1
GO_REGULATION_OF_MRNA_SPLICING_VIA_SPLICEOSOME		94	-0.100622	-0.40106	1	0.998309	1
Cellular Component	GS DETAILS	SIZE	ES	NES	NOM p-val	FDR q-val	FWER p-val
GO_INNER_MITOCHONDRIAL_MEMBRANE_PROTEIN_COMPLEX	Details ...	122	-0.532212	-2.00677	0.0119522	0.0600945	0.047
GO_MITOCHONDRIAL_PROTEIN_COMPLEX	Details ...	238	-0.549879	-1.96999	0.012024	0.0434413	0.069
GO_RESPIRATORY_CHAIN_COMPLEX	Details ...	74	-0.542892	-1.93617	0.0123457	0.0449306	0.1
GO_CYTOCHROME_COMPLEX	Details ...	27	-0.635008	-1.85927	0	0.0820037	0.211
GO_INTRINSIC_COMPONENT_OF_MITOCHONDRIAL_INNER_MEMBRANE	Details ...	42	-0.632608	-1.84387	0.00608519	0.076975	0.239
GO_MITOCHONDRIAL_MEMBRANE_PART	Details ...	212	-0.465368	-1.81675	0.022449	0.0895489	0.307
GO_ORGANELLAR_RIBOSOME	Details ...	81	-0.609388	-1.8153	0.03	0.0777127	0.308
GO_RIBOSOMAL_SUBUNIT	Details ...	162	-0.488114	-1.81479	0.0428571	0.0683874	0.312
GO_MITOCHONDRIAL_RESPIRATORY_CHAIN_COMPLEX_I	Details ...	46	-0.526008	-1.80874	0.0217822	0.0650825	0.318
GO_NUCLEAR_EUCHROMATIN	Details ...	23	-0.667476	-1.78633	0.00190114	0.0741043	0.367
GO_RESPIRASOME	Details ...	87	-0.472831	-1.78352	0.0367347	0.069057	0.372
GO_MITOCHONDRIAL_MATRIX	Details ...	439	-0.481782	-1.76769	0.0218688	0.0758113	0.408
GO_ORGANELLAR_LARGE_RIBOSOMAL_SUBUNIT	Details ...	53	-0.629113	-1.74998	0.028	0.0824321	0.452
GO_LARGE_RIBOSOMAL_SUBUNIT	Details ...	105	-0.505561	-1.74204	0.0546559	0.0836976	0.471
GO_SMALL_RIBOSOMAL_SUBUNIT	Details ...	59	-0.483649	-1.72882	0.0421687	0.0887038	0.504
GO_ORGANELLAR_SMALL_RIBOSOMAL_SUBUNIT	Details ...	26	-0.630393	-1.71457	0.0303644	0.0967426	0.541
GO_ORGANELLE_INNER_MEMBRANE	Details ...	490	-0.406514	-1.67804	0.0346232	0.124481	0.631
GO_NUCLEAR_NUCLEOSOME	Details ...	30	-0.671162	-1.66223	0.0235756	0.135895	0.694
GO_EUCHROMATIN	Details ...	31	-0.55711	-1.6575	0.0114723	0.133289	0.704
GO_NUCLEOID	Details ...	41	-0.574593	-1.65158	0.0492813	0.133016	0.721
GO_PROTON_TRANSPORTING_ATP_SYNTHASE_COMPLEX		19	-0.575686	-1.61176	0.0348361	0.175278	0.818
GO_INTRINSIC_COMPONENT_OF_MITOCHONDRIAL_MEMBRANE		70	-0.476569	-1.60529	0.0502008	0.175738	0.834
GO_INTRINSIC_COMPONENT_OF_PEROXISOMAL_MEMBRANE		16	-0.624727	-1.57632	0.0332031	0.210409	0.886
GO_RIBOSOME		202	-0.384106	-1.55688	0.106029	0.231386	0.908
GO_CONDENSED_NUCLEAR_CHROMOSOME		95	-0.502302	-1.5358	0.0489796	0.257115	0.935
GO_INTEGRATOR_COMPLEX		19	-0.544738	-1.50453	0.0684932	0.303892	0.956
GO_RESPIRATORY_CHAIN_COMPLEX_IV		16	-0.544476	-1.48803	0.0892857	0.325827	0.965
GO_DNA_PACKAGING_COMPLEX		90	-0.557917	-1.48755	0.101961	0.314958	0.965
GO_MICROBODY_LUMEN		50	-0.546198	-1.47691	0.0646465	0.32387	0.974
GO_CONDENSED_CHROMOSOME		218	-0.49476	-1.47032	0.0997963	0.325305	0.977
GO_PROTON_TRANSPORTING_TWO_SECTOR_ATPASE_COMPLEX_PROTON_TRANSPORTING_DOMAIN		19	-0.464802	-1.46261	0.119231	0.329375	0.981
GO_KINETOCHORE		130	-0.561431	-1.45872	0.120724	0.32629	0.982
GO_STEREOCILIUM_TIP		16	-0.510878	-1.4553	0.102515	0.322017	0.983
GO_NUCLEAR_REPLICATION_FORK		37	-0.588778	-1.42724	0.12449	0.367297	0.991
GO_CHROMOSOME_CENTROMERIC_REGION		190	-0.515081	-1.42147	0.144578	0.367974	0.992
GO_CONDENSED_CHROMOSOME_CENTROMERIC_REGION		114	-0.564361	-1.42007	0.135903	0.360482	0.992
GO_CONDENSED_NUCLEAR_CHROMOSOME_CENTROMERIC_REGION		23	-0.666049	-1.41914	0.119192	0.352628	0.992
GO_CHROMOSOMAL_REGION		336	-0.458406	-1.39042	0.157143	0.401909	0.994
GO_EXOCYST		18	-0.476947	-1.38621	0.0979167	0.400981	0.994
GO_EXTRINSIC_COMPONENT_OF_ORGANELLE_MEMBRANE		44	-0.372285	-1.37744	0.100791	0.409889	0.994
GO_OXIDOREDUCTASE_COMPLEX		101	-0.35805	-1.37202	0.150301	0.411119	0.994
GO_FLEMMING_BODY		28	-0.490448	-1.35271	0.175197	0.44202	0.997
GO_SYNAPTONEMAL_STRUCTURE		38	-0.431345	-1.33815	0.0849421	0.461548	0.997
GO_REPLICATION_FORK		63	-0.515791	-1.32785	0.208333	0.474413	0.997
GO_REPLISOME		25	-0.50147	-1.32142	0.222672	0.478323	0.997
GO_MICROBODY_PART		98	-0.396935	-1.3017	0.162835	0.513374	0.998
GO_BRUSH_BORDER		94	-0.411614	-1.30146	0.134831	0.502921	0.998
GO_SMALL_NUCLEOLAR_RIBONUCLEOPROTEIN_COMPLEX		23	-0.49251	-1.29746	0.274354	0.501188	0.998
GO_EXOSOME_RNASE_COMPLEX_		26	-0.449557	-1.29092	0.211881	0.505099	0.998
GO_SMN_SM_PROTEIN_COMPLEX		15	-0.5333	-1.28829	0.270428	0.500729	0.998
GO_CHROMOSOME_TELOMERIC_REGION		151	-0.377638	-1.27248	0.247465	0.525505	0.998
GO_CYCLIN_DEPENDENT_PROTEIN_KINASE_HOLOENZYME_COMPLEX		40	-0.446365	-1.2675	0.233792	0.526469	0.998
GO_ANAPHASE_PROMOTING_COMPLEX		20	-0.472766	-1.26556	0.270492	0.520813	0.998
GO_PRONUCLEUS		16	-0.561043	-1.25656	0.256673	0.530524	0.998
GO_BRUSH_BORDER_MEMBRANE		49	-0.455082	-1.25192	0.154902	0.530446	0.999
GO_CCR4_NOT_COMPLEX		16	-0.442192	-1.2498	0.234043	0.52585	0.999
GO_PRERIBOSOME_LARGE_SUBUNIT_PRECURSOR		20	-0.486067	-1.23137	0.310273	0.55526	0.999
GO_CLUSTER_OF_ACTIN_BASED_CELL_PROJECTIONS		141	-0.346587	-1.22991	0.140952	0.54912	0.999
GO_PROTEIN_DNA_COMPLEX		172	-0.358337	-1.21258	0.252446	0.578455	1
GO_NUCLEAR_CHROMOSOME_TELOMERIC_REGION		116	-0.360873	-1.20268	0.286869	0.591013	1
GO_PERICENTRIC_HETEROCHROMATIN		20	-0.47632	-1.1996	0.279116	0.587634	1
GO_U2_TYPE_CATALYTIC_STEP_2_SPLICEOSOME		28	-0.406275	-1.19821	0.330661	0.580986	1
GO_PRESYNAPTIC_ACTIVE_ZONE_CYTOPLASMIC_COMPONENT		16	-0.473672	-1.18894	0.291581	0.592205	1
GO_KINESIN_COMPLEX		50	-0.407583	-1.17573	0.299799	0.612146	1
GO_RNA_POLYMERASE_III_COMPLEX		16	-0.491441	-1.16574	0.328512	0.625162	1
GO_PRERIBOSOME		69	-0.406855	-1.15977	0.374494	0.629054	1
GO_U12_TYPE_SPLICEOSOMAL_COMPLEX		25	-0.362223	-1.13083	0.342975	0.685409	1
GO_90S_PRERIBOSOME		29	-0.422658	-1.13064	0.355372	0.675776	1
GO_SITE_OF_DOUBLE_STRAND_BREAK		56	-0.381255	-1.12101	0.361446	0.688121	1
GO_NUCLEAR_EXOSOME_RNASE_COMPLEX_		17	-0.447574	-1.10716	0.399194	0.710552	1
GO_NUCLEAR_HETEROCHROMATIN		33	-0.349109	-1.09795	0.349705	0.721535	1
GO_SPERM_MIDPIECE		20	-0.425094	-1.0945	0.332685	0.719273	1
GO_MICROBODY_MEMBRANE		59	-0.325763	-1.09428	0.348659	0.709959	1
GO_SERINE_THREONINE_PROTEIN_KINASE_COMPLEX		85	-0.309752	-1.08818	0.351297	0.714313	1
GO_ORGANELLE_ENVELOPE_LUMEN		86	-0.282977	-1.08761	0.330097	0.706266	1
GO_PRECATALYTIC_SPLICEOSOME		42	-0.362804	-1.07902	0.406709	0.715975	1
GO_ENDONUCLEASE_COMPLEX		28	-0.371494	-1.07774	0.381818	0.709498	1
GO_SPINDLE_MICROTUBULE		51	-0.425609	-1.07058	0.404	0.716358	1
GO_MICROBODY		132	-0.302406	-1.06111	0.358527	0.729105	1
GO_INO80_TYPE_COMPLEX		24	-0.363095	-1.0556	0.413088	0.732516	1
GO_RNA_POLYMERASE_COMPLEX		101	-0.328064	-1.05382	0.428571	0.727538	1
GO_COHESIN_COMPLEX		16	-0.41829	-1.04626	0.436255	0.735739	1
GO_SEX_CHROMOSOME		28	-0.38743	-1.04181	0.422179	0.737176	1
GO_DNA_HELICASE_COMPLEX		15	-0.378821	-1.03681	0.436475	0.73945	1
GO_ACETYLCHOLINE_GATED_CHANNEL_COMPLEX		16	-0.377149	-1.01554	0.439394	0.777978	1
GO_EXON_EXON_JUNCTION_COMPLEX		20	-0.375469	-0.995474	0.50503	0.814918	1
GO_SPINDLE_MIDZONE		33	-0.375975	-0.986208	0.478702	0.827367	1
GO_MICROVILLUS_MEMBRANE		22	-0.433983	-0.977426	0.476378	0.838032	1
GO_RNA_POLYMERASE_II_HOLOENZYME		76	-0.292422	-0.962365	0.512821	0.8633	1
GO_MITOTIC_SPINDLE		97	-0.323192	-0.954334	0.496078	0.87276	1
GO_MICROTUBULE_ASSOCIATED_COMPLEX		141	-0.242251	-0.944125	0.508806	0.887856	1
GO_PROTEASOME_CORE_COMPLEX		16	-0.366518	-0.93513	0.547284	0.898614	1
GO_9PLUS2_MOTILE_CILIUM		87	-0.250556	-0.934961	0.579681	0.889362	1
GO_MRNA_CLEAVAGE_FACTOR_COMPLEX		19	-0.328491	-0.933873	0.528827	0.882485	1
GO_SITE_OF_DNA_DAMAGE		69	-0.312293	-0.931254	0.534247	0.879127	1
GO_SPINDLE		322	-0.280863	-0.928112	0.553753	0.877252	1
GO_SPECIFIC_GRANULE_LUMEN		62	-0.330374	-0.919733	0.597107	0.886775	1
GO_TRANSCRIPTIONALLY_ACTIVE_CHROMATIN		23	-0.2902	-0.917967	0.545106	0.881583	1
GO_LAMELLAR_BODY		17	-0.408795	-0.917025	0.553785	0.874682	1
GO_SM_LIKE_PROTEIN_FAMILY_COMPLEX		72	-0.271264	-0.915083	0.528455	0.87017	1
GO_KERATIN_FILAMENT		62	-0.30554	-0.910165	0.564202	0.873075	1
GO_TRANSCRIPTION_FACTOR_TFIID_COMPLEX		37	-0.295441	-0.900699	0.557505	0.885264	1
GO_SPERM_PRINCIPAL_PIECE		19	-0.309033	-0.888714	0.629191	0.902554	1
GO_SPINDLE_POLE		152	-0.283736	-0.883624	0.596	0.904778	1
GO_MULTIVESICULAR_BODY		44	-0.249972	-0.880608	0.618182	0.90298	1
GO_ADA2_GCN5_ADA3_TRANSCRIPTION_ACTIVATOR_COMPLEX		15	-0.338451	-0.874548	0.625767	0.907422	1
GO_PROTON_TRANSPORTING_TWO_SECTOR_ATPASE_COMPLEX		45	-0.223942	-0.874531	0.57485	0.899006	1
GO_PHOTORECEPTOR_OUTER_SEGMENT		78	-0.240009	-0.863402	0.705155	0.915072	1
GO_CENTRIOLE		127	-0.285676	-0.860642	0.584337	0.912676	1
GO_TRANSFERASE_COMPLEX_TRANSFERRING_PHOSPHORUS_CONTAINING_GROUPS		239	-0.236081	-0.858791	0.632444	0.908171	1
GO_CYTOSOLIC_LARGE_RIBOSOMAL_SUBUNIT		51	-0.250669	-0.857972	0.586912	0.901943	1
GO_PROTEIN_KINASE_COMPLEX		104	-0.232186	-0.842231	0.694	0.926366	1
GO_NUCLEAR_TRANSCRIPTIONAL_REPRESSOR_COMPLEX		28	-0.253668	-0.841529	0.617108	0.919645	1
GO_CENTROSOME		486	-0.247767	-0.83562	0.651822	0.924143	1
GO_SMALL_SUBUNIT_PROCESSOME		36	-0.31329	-0.831602	0.62449	0.923964	1
GO_PHOTORECEPTOR_INNER_SEGMENT		47	-0.238404	-0.829053	0.746154	0.921146	1
GO_DNA_REPLICATION_FACTOR_A_COMPLEX		16	-0.302934	-0.828065	0.653923	0.915246	1
GO_NURD_COMPLEX		15	-0.296644	-0.817084	0.662551	0.928829	1
GO_HETEROCHROMATIN		77	-0.239664	-0.816691	0.677355	0.92184	1
GO_MICROTUBULE_ORGANIZING_CENTER_PART		172	-0.262344	-0.813216	0.664706	0.920559	1
GO_INTRACILIARY_TRANSPORT_PARTICLE_B		20	-0.354762	-0.812963	0.671815	0.913503	1
GO_SAGA_TYPE_COMPLEX		26	-0.255481	-0.812057	0.667984	0.907688	1
GO_U2_TYPE_SPLICEOSOMAL_COMPLEX		78	-0.246786	-0.807932	0.639511	0.908142	1
GO_INTERCELLULAR_BRIDGE		56	-0.24144	-0.795544	0.748479	0.923818	1
GO_NUCLEAR_UBIQUITIN_LIGASE_COMPLEX		42	-0.25148	-0.792549	0.661355	0.922081	1
GO_PROTEIN_ACETYLTRANSFERASE_COMPLEX		91	-0.234643	-0.792399	0.656	0.915012	1
GO_SNARE_COMPLEX		44	-0.226054	-0.788741	0.737673	0.914367	1
GO_POLE_PLASM		17	-0.325733	-0.781832	0.789575	0.919152	1
GO_CUL4_RING_E3_UBIQUITIN_LIGASE_COMPLEX		33	-0.222777	-0.73878	0.747104	0.983488	1
GO_CENTRIOLAR_SATELLITE		29	-0.286368	-0.738444	0.803607	0.976434	1
GO_TRANSLATION_PREINITIATION_COMPLEX		16	-0.254407	-0.737296	0.736	0.970665	1
GO_ROUGH_ENDOPLASMIC_RETICULUM_MEMBRANE		26	-0.201923	-0.726189	0.78252	0.980109	1
GO_SPLICEOSOMAL_TRI_SNRNP_COMPLEX		29	-0.24996	-0.724843	0.710145	0.974624	1
GO_TELOMERASE_HOLOENZYME_COMPLEX		19	-0.226099	-0.724443	0.768085	0.968047	1
GO_NUCLEAR_PORE		75	-0.233215	-0.713311	0.742394	0.977017	1
GO_CATALYTIC_STEP_2_SPLICEOSOME		84	-0.210056	-0.711537	0.70303	0.972241	1
GO_ENDOPLASMIC_RETICULUM_EXIT_SITE		22	-0.264279	-0.706953	0.82205	0.971552	1
GO_DESMOSOME		25	-0.272481	-0.704443	0.874	0.968033	1
GO_GERM_CELL_NUCLEUS		20	-0.236227	-0.693926	0.911111	0.974897	1
GO_ESCRT_COMPLEX		26	-0.198597	-0.691046	0.819608	0.971667	1
GO_DNA_REPAIR_COMPLEX		37	-0.232355	-0.690257	0.816	0.965727	1
GO_SPLICEOSOMAL_COMPLEX		168	-0.195953	-0.688548	0.69703	0.960861	1
GO_CYTOSOLIC_SMALL_RIBOSOMAL_SUBUNIT		33	-0.221134	-0.686139	0.826613	0.95697	1
GO_SODIUM_CHANNEL_COMPLEX		22	-0.301443	-0.682427	0.882845	0.954438	1
GO_SWI_SNF_SUPERFAMILY_TYPE_COMPLEX		76	-0.181764	-0.678976	0.865306	0.951854	1
GO_PHOTORECEPTOR_DISC_MEMBRANE		21	-0.246852	-0.671882	0.812636	0.953022	1
GO_POLYSOMAL_RIBOSOME		25	-0.206749	-0.660033	0.827112	0.959068	1
GO_GABA_RECEPTOR_COMPLEX		20	-0.279156	-0.654612	0.945312	0.957877	1
GO_H4_HISTONE_ACETYLTRANSFERASE_COMPLEX		41	-0.21005	-0.645749	0.822449	0.95972	1
GO_H4_H2A_HISTONE_ACETYLTRANSFERASE_COMPLEX		18	-0.242159	-0.643164	0.833333	0.9556	1
GO_ENDOPLASMIC_RETICULUM_QUALITY_CONTROL_COMPARTMENT		22	-0.184186	-0.60355	0.916016	0.980475	1
GO_PEPTIDASE_COMPLEX		83	-0.159042	-0.594757	0.835671	0.979889	1
GO_ENDOPEPTIDASE_COMPLEX		61	-0.164575	-0.558958	0.831663	0.993842	1
GO_INTRACILIARY_TRANSPORT_PARTICLE		28	-0.225634	-0.554718	0.944231	0.989343	1
GO_METHYLTRANSFERASE_COMPLEX		114	-0.145622	-0.518859	0.969262	0.99784	1
GO_AXONEMAL_DYNEIN_COMPLEX		18	-0.183137	-0.509744	0.97541	0.994395	1
GO_TRANSCRIPTION_ELONGATION_FACTOR_COMPLEX		51	-0.141668	-0.483633	0.980354	0.995203	1
GO_AXONEME_PART		36	-0.136614	-0.449801	1	0.995823	1
GO_ESC_E_Z_COMPLEX		16	-0.167431	-0.43563	0.989775	0.991758	1
Molecular Function	GS DETAILS	SIZE	ES	NES	NOM p-val	FDR q-val	FWER p-val
GO_STRUCTURAL_CONSTITUENT_OF_RIBOSOME	Details ...	138	-0.512793	-1.98679	0.0059761	0.0465845	0.047
GO_ORGANOPHOSPHATE_ESTER_TRANSMEMBRANE_TRANSPORTER_ACTIVITY	Details ...	22	-0.625839	-1.983	0	0.0245832	0.05
GO_ENDODEOXYRIBONUCLEASE_ACTIVITY	Details ...	38	-0.632289	-1.88905	0.00402414	0.0723927	0.193
GO_NUCLEOTIDE_TRANSMEMBRANE_TRANSPORTER_ACTIVITY	Details ...	16	-0.565878	-1.86542	0.00208333	0.0773666	0.247
GO_ENDODEOXYRIBONUCLEASE_ACTIVITY_PRODUCING_5_PHOSPHOMONOESTERS	Details ...	15	-0.764214	-1.83368	0.00205339	0.0907917	0.32
GO_CARBOXY_LYASE_ACTIVITY	Details ...	31	-0.588637	-1.79306	0.00380228	0.117023	0.429
GO_CARBOHYDRATE_DERIVATIVE_TRANSMEMBRANE_TRANSPORTER_ACTIVITY	Details ...	41	-0.566168	-1.7844	0.00831601	0.108793	0.448
GO_DEOXYRIBONUCLEASE_ACTIVITY	Details ...	54	-0.56066	-1.75053	0.00784314	0.143209	0.558
GO_OXIDOREDUCTASE_ACTIVITY_ACTING_ON_NAD_P_H_QUINONE_OR_SIMILAR_COMPOUND_AS_ACCEPTOR	Details ...	53	-0.525979	-1.73715	0.0161943	0.147041	0.601
GO_NUCLEOBASE_CONTAINING_COMPOUND_TRANSMEMBRANE_TRANSPORTER_ACTIVITY	Details ...	38	-0.544996	-1.7185	0.0189076	0.16395	0.668
GO_NUCLEOSOMAL_DNA_BINDING	Details ...	49	-0.549054	-1.68455	0.015873	0.207755	0.77
GO_EXODEOXYRIBONUCLEASE_ACTIVITY	Details ...	23	-0.647232	-1.65685	0.0223124	0.248494	0.831
GO_ENDONUCLEASE_ACTIVITY_ACTIVE_WITH_EITHER_RIBO_OR_DEOXYRIBONUCLEIC_ACIDS_AND_PRODUCING_5_PHOSPHOMONOESTERS	Details ...	39	-0.573585	-1.63814	0.0242424	0.277803	0.871
GO_CARBON_CARBON_LYASE_ACTIVITY	Details ...	45	-0.526321	-1.6225	0.0227704	0.296089	0.896
GO_C_ACYLTRANSFERASE_ACTIVITY	Details ...	18	-0.652215	-1.61451	0.0271318	0.298898	0.907
GO_CALCIUM_DEPENDENT_CYSTEINE_TYPE_ENDOPEPTIDASE_ACTIVITY	Details ...	16	-0.692081	-1.60757	0.0117647	0.299413	0.922
GO_ACYLGLYCEROL_O_ACYLTRANSFERASE_ACTIVITY	Details ...	19	-0.645777	-1.60504	0.0206612	0.287599	0.925
GO_3_5_DNA_HELICASE_ACTIVITY	Details ...	15	-0.716998	-1.5684	0.0335968	0.366128	0.961
GO_ACETYLTRANSFERASE_ACTIVITY	Details ...	104	-0.433221	-1.56549	0.0178571	0.354704	0.962
GO_ATP_DEPENDENT_MICROTUBULE_MOTOR_ACTIVITY_PLUS_END_DIRECTED	Details ...	26	-0.543155	-1.55184	0.054878	0.374523	0.97
GO_DNA_SECONDARY_STRUCTURE_BINDING		25	-0.636799	-1.5516	0.0574257	0.357197	0.97
GO_2_IRON_2_SULFUR_CLUSTER_BINDING		19	-0.589176	-1.51517	0.06917	0.450594	0.991
GO_PROTEIN_KINASE_A_REGULATORY_SUBUNIT_BINDING		20	-0.606189	-1.5087	0.0542299	0.451378	0.993
GO_ENDORIBONUCLEASE_ACTIVITY_PRODUCING_5_PHOSPHOMONOESTERS		28	-0.554276	-1.47924	0.107943	0.531676	0.996
GO_LYSOPHOSPHOLIPID_ACYLTRANSFERASE_ACTIVITY		15	-0.62418	-1.4786	0.0563674	0.512585	0.996
GO_CATALYTIC_ACTIVITY_ACTING_ON_A_GLYCOPROTEIN		23	-0.518426	-1.46685	0.0621242	0.532444	0.996
GO_HYDROLASE_ACTIVITY_ACTING_ON_CARBON_NITROGEN_BUT_NOT_PEPTIDE_BONDS_IN_LINEAR_AMIDES		69	-0.381831	-1.46681	0.0418327	0.512816	0.996
GO_PHOSPHOTRANSFERASE_ACTIVITY_FOR_OTHER_SUBSTITUTED_PHOSPHATE_GROUPS		18	-0.586832	-1.45773	0.0946237	0.523478	0.997
GO_OXIDOREDUCTASE_ACTIVITY_ACTING_ON_CH_OH_GROUP_OF_DONORS		118	-0.486895	-1.4485	0.0861057	0.537537	0.997
GO_ODORANT_BINDING		17	-0.524933	-1.44659	0.143969	0.526516	0.997
GO_OLFACTORY_RECEPTOR_ACTIVITY		88	-0.43255	-1.44496	0.137931	0.514504	0.997
GO_GALACTOSYLTRANSFERASE_ACTIVITY		34	-0.502025	-1.44204	0.0687361	0.507282	0.997
GO_DNA_HELICASE_ACTIVITY		46	-0.541567	-1.44186	0.13253	0.492385	0.997
GO_FOUR_WAY_JUNCTION_DNA_BINDING		16	-0.631449	-1.42657	0.106212	0.525922	0.999
GO_DNA_POLYMERASE_BINDING		17	-0.612422	-1.4259	0.134503	0.513083	0.999
GO_TRNA_SPECIFIC_RIBONUCLEASE_ACTIVITY		16	-0.57883	-1.40542	0.15873	0.562677	1
GO_CARBON_OXYGEN_LYASE_ACTIVITY		69	-0.440731	-1.40132	0.0705645	0.562372	1
GO_CATALYTIC_ACTIVITY_ACTING_ON_DNA		171	-0.443342	-1.3998	0.144	0.55309	1
GO_NUCLEOTIDYLTRANSFERASE_ACTIVITY		119	-0.416064	-1.39154	0.128405	0.565993	1
GO_DAMAGED_DNA_BINDING		67	-0.463781	-1.39091	0.136179	0.554055	1
GO_CYSTEINE_TYPE_ENDOPEPTIDASE_ACTIVITY_INVOLVED_IN_APOPTOTIC_PROCESS		15	-0.603312	-1.3898	0.128834	0.543828	1
GO_ANION_ANION_ANTIPORTER_ACTIVITY		27	-0.493402	-1.3898	0.0649087	0.53088	1
GO_NUCLEOTIDASE_ACTIVITY		15	-0.518494	-1.38803	0.0981211	0.523833	1
GO_CARBOHYDRATE_KINASE_ACTIVITY		21	-0.50743	-1.38044	0.108163	0.534748	1
GO_NUCLEOSOME_BINDING		76	-0.399372	-1.3733	0.12115	0.543687	1
GO_DNA_DIRECTED_DNA_POLYMERASE_ACTIVITY		22	-0.544031	-1.37075	0.130785	0.539369	1
GO_ENDONUCLEASE_ACTIVITY		111	-0.389607	-1.36027	0.104	0.559411	1
GO_DNA_REPLICATION_ORIGIN_BINDING		17	-0.673246	-1.3489	0.182927	0.58427	1
GO_N_ACETYLTRANSFERASE_ACTIVITY		85	-0.388247	-1.34374	0.145709	0.587812	1
GO_BICARBONATE_TRANSMEMBRANE_TRANSPORTER_ACTIVITY		15	-0.616652	-1.33985	0.10303	0.588049	1
GO_DNA_POLYMERASE_ACTIVITY		28	-0.481582	-1.3348	0.171484	0.591169	1
GO_ENDORIBONUCLEASE_ACTIVITY		54	-0.419662	-1.33407	0.15272	0.58211	1
GO_TRANSFERASE_ACTIVITY_TRANSFERRING_ACYL_GROUPS		240	-0.31749	-1.31861	0.0816733	0.618475	1
GO_COFACTOR_TRANSMEMBRANE_TRANSPORTER_ACTIVITY		19	-0.469792	-1.31822	0.14257	0.607976	1
GO_HYDRO_LYASE_ACTIVITY		51	-0.453449	-1.31436	0.137652	0.609004	1
GO_GTP_RHO_BINDING		17	-0.489177	-1.31298	0.146045	0.602939	1
GO_CATALYTIC_ACTIVITY_ACTING_ON_A_TRNA		119	-0.430968	-1.3099	0.227545	0.601082	1
GO_LIGASE_ACTIVITY		137	-0.357687	-1.30957	0.153082	0.591655	1
GO_N_ACYLTRANSFERASE_ACTIVITY		103	-0.345817	-1.30795	0.129741	0.586416	1
GO_LIGASE_ACTIVITY_FORMING_CARBON_NITROGEN_BONDS		41	-0.416363	-1.30722	0.186235	0.57869	1
GO_EXONUCLEASE_ACTIVITY		76	-0.383746	-1.30049	0.184891	0.588711	1
GO_NUCLEOBASE_CONTAINING_COMPOUND_KINASE_ACTIVITY		40	-0.379002	-1.2962	0.137255	0.590949	1
GO_TASTE_RECEPTOR_ACTIVITY		20	-0.462309	-1.29509	0.151452	0.584779	1
GO_NUCLEASE_ACTIVITY		182	-0.355817	-1.29499	0.130435	0.576065	1
GO_O_ACYLTRANSFERASE_ACTIVITY		43	-0.42332	-1.29397	0.129098	0.569854	1
GO_TRANSLATION_REGULATOR_ACTIVITY_NUCLEIC_ACID_BINDING		96	-0.324431	-1.29054	0.163265	0.571039	1
GO_3_5_EXONUCLEASE_ACTIVITY		50	-0.379471	-1.29009	0.206349	0.563701	1
GO_INTRACELLULAR_CALCIUM_ACTIVATED_CHLORIDE_CHANNEL_ACTIVITY		16	-0.569329	-1.28171	0.137864	0.578426	1
GO_RNA_POLYMERASE_II_REPRESSING_TRANSCRIPTION_FACTOR_BINDING		33	-0.4232	-1.28098	0.188377	0.572002	1
GO_EXONUCLEASE_ACTIVITY_ACTIVE_WITH_EITHER_RIBO_OR_DEOXYRIBONUCLEIC_ACIDS_AND_PRODUCING_5_PHOSPHOMONOESTERS		53	-0.42469	-1.27775	0.227642	0.572303	1
GO_NUCLEOSIDE_DIPHOSPHATE_KINASE_ACTIVITY		17	-0.478501	-1.25827	0.190196	0.618377	1
GO_MACROMOLECULE_TRANSMEMBRANE_TRANSPORTER_ACTIVITY		22	-0.410418	-1.25741	0.210736	0.612199	1
GO_TRANSLATION_ELONGATION_FACTOR_ACTIVITY		16	-0.473648	-1.25686	0.235537	0.605229	1
GO_EXORIBONUCLEASE_ACTIVITY		36	-0.403009	-1.25401	0.234714	0.604561	1
GO_LYASE_ACTIVITY		167	-0.346239	-1.25163	0.168582	0.602745	1
GO_ATP_DEPENDENT_MICROTUBULE_MOTOR_ACTIVITY		44	-0.368811	-1.2482	0.164683	0.603896	1
GO_ASPARTIC_TYPE_PEPTIDASE_ACTIVITY		22	-0.430159	-1.2452	0.211382	0.60394	1
GO_PALMITOYLTRANSFERASE_ACTIVITY		37	-0.351308	-1.24433	0.190381	0.598643	1
GO_COA_HYDROLASE_ACTIVITY		18	-0.470381	-1.23693	0.24031	0.610396	1
GO_OXIDOREDUCTASE_ACTIVITY_ACTING_ON_THE_CH_NH_GROUP_OF_DONORS		26	-0.473294	-1.23272	0.19	0.613994	1
GO_CHROMATIN_DNA_BINDING		112	-0.326758	-1.23163	0.152577	0.60934	1
GO_UDP_GALACTOSYLTRANSFERASE_ACTIVITY		22	-0.451141	-1.22989	0.195745	0.60654	1
GO_LIGASE_ACTIVITY_FORMING_CARBON_OXYGEN_BONDS		40	-0.401073	-1.22815	0.295499	0.603856	1
GO_NAD_BINDING		54	-0.37535	-1.22758	0.218254	0.598149	1
GO_NADH_DEHYDROGENASE_ACTIVITY		40	-0.356824	-1.22681	0.272727	0.593226	1
GO_BITTER_TASTE_RECEPTOR_ACTIVITY		16	-0.436294	-1.21731	0.23092	0.609879	1
GO_VITAMIN_B6_BINDING		49	-0.428527	-1.20938	0.194605	0.623522	1
GO_RNA_CAP_BINDING		16	-0.44888	-1.2071	0.244939	0.622261	1
GO_TRANSFERASE_ACTIVITY_TRANSFERRING_ALKYL_OR_ARYL_OTHER_THAN_METHYL_GROUPS		49	-0.40028	-1.20557	0.230277	0.619328	1
GO_RRNA_BINDING		57	-0.333971	-1.2042	0.277778	0.615999	1
GO_TRANSFERASE_ACTIVITY_TRANSFERRING_HEXOSYL_GROUPS		195	-0.333274	-1.20355	0.16129	0.610875	1
GO_OXIDOREDUCTASE_ACTIVITY_ACTING_ON_THE_CH_NH_GROUP_OF_DONORS_NAD_OR_NADP_AS_ACCEPTOR		17	-0.510598	-1.20285	0.248408	0.605838	1
GO_SNORNA_BINDING		25	-0.437159	-1.20002	0.317172	0.606418	1
GO_THIOLESTER_HYDROLASE_ACTIVITY		33	-0.373121	-1.19634	0.260038	0.60903	1
GO_MYOSIN_V_BINDING		17	-0.45204	-1.19111	0.266932	0.615894	1
GO_ACETYLGLUCOSAMINYLTRANSFERASE_ACTIVITY		51	-0.350353	-1.18943	0.200418	0.61398	1
GO_FATTY_ACYL_COA_BINDING		20	-0.433988	-1.18864	0.304951	0.609777	1
GO_METAL_CLUSTER_BINDING		57	-0.391641	-1.18133	0.272908	0.62121	1
GO_O_METHYLTRANSFERASE_ACTIVITY		22	-0.440699	-1.18117	0.285149	0.615323	1
GO_RNA_POLYMERASE_III_ACTIVITY		15	-0.467841	-1.16646	0.317025	0.645904	1
GO_UDP_GLYCOSYLTRANSFERASE_ACTIVITY		135	-0.341988	-1.16418	0.213362	0.644935	1
GO_CATALYTIC_ACTIVITY_ACTING_ON_RNA		328	-0.32763	-1.16073	0.336	0.646824	1
GO_SOLUTE_SODIUM_SYMPORTER_ACTIVITY		69	-0.384429	-1.15884	0.230612	0.645424	1
GO_HYDROLASE_ACTIVITY_HYDROLYZING_O_GLYCOSYL_COMPOUNDS		84	-0.330924	-1.1521	0.259921	0.655832	1
GO_NUCLEOSIDE_MONOPHOSPHATE_KINASE_ACTIVITY		20	-0.394095	-1.14207	0.295409	0.67453	1
GO_COENZYME_BINDING		277	-0.317755	-1.13975	0.273453	0.673942	1
GO_HISTONE_KINASE_ACTIVITY		17	-0.50643	-1.13916	0.322	0.669084	1
GO_PHOSPHOTRANSFERASE_ACTIVITY_PHOSPHATE_GROUP_AS_ACCEPTOR		35	-0.343859	-1.13728	0.255578	0.667777	1
GO_PURINE_NTP_DEPENDENT_HELICASE_ACTIVITY		73	-0.353786	-1.13694	0.323591	0.662579	1
GO_3_5_RNA_HELICASE_ACTIVITY		19	-0.399749	-1.13448	0.3125	0.662524	1
GO_RNA_POLYMERASE_ACTIVITY		39	-0.412804	-1.13187	0.355422	0.663022	1
GO_NEUTRAL_AMINO_ACID_TRANSMEMBRANE_TRANSPORTER_ACTIVITY		29	-0.407661	-1.13152	0.304348	0.657915	1
GO_P53_BINDING		65	-0.310387	-1.12878	0.314168	0.658585	1
GO_MICROTUBULE_MOTOR_ACTIVITY		80	-0.327058	-1.12858	0.292683	0.653246	1
GO_OXIDOREDUCTASE_ACTIVITY_ACTING_ON_THE_CH_CH_GROUP_OF_DONORS		58	-0.367786	-1.12788	0.301031	0.649174	1
GO_5_3_EXONUCLEASE_ACTIVITY		17	-0.495627	-1.12463	0.361963	0.65117	1
GO_CYCLOSPORIN_A_BINDING		15	-0.414055	-1.12351	0.320166	0.648164	1
GO_GENERAL_TRANSCRIPTION_INITIATION_FACTOR_ACTIVITY		21	-0.387852	-1.12299	0.353175	0.64382	1
GO_SINGLE_STRANDED_DNA_BINDING		104	-0.334648	-1.12191	0.34127	0.640747	1
GO_H4_HISTONE_ACETYLTRANSFERASE_ACTIVITY		21	-0.399915	-1.12005	0.353061	0.639887	1
GO_NADP_BINDING		50	-0.356753	-1.1146	0.292089	0.647164	1
GO_TRNA_METHYLTRANSFERASE_ACTIVITY		34	-0.437777	-1.11336	0.345238	0.644624	1
GO_GLUCURONOSYLTRANSFERASE_ACTIVITY		23	-0.529364	-1.1119	0.336	0.642767	1
GO_ATP_DEPENDENT_DNA_HELICASE_ACTIVITY		36	-0.393483	-1.11149	0.372	0.638525	1
GO_TRANSLATION_REGULATOR_ACTIVITY		125	-0.273874	-1.11138	0.332665	0.633713	1
GO_PEPTIDE_N_ACETYLTRANSFERASE_ACTIVITY		71	-0.328507	-1.10839	0.341948	0.635405	1
GO_HYDROLASE_ACTIVITY_ACTING_ON_GLYCOSYL_BONDS		107	-0.302135	-1.10416	0.306288	0.639735	1
GO_COFACTOR_BINDING		467	-0.295266	-1.10248	0.278311	0.638545	1
GO_RIBONUCLEASE_ACTIVITY		98	-0.318035	-1.09715	0.362887	0.645519	1
GO_PROTON_TRANSMEMBRANE_TRANSPORTER_ACTIVITY		117	-0.257841	-1.09493	0.299807	0.645937	1
GO_DNA_DEPENDENT_ATPASE_ACTIVITY		84	-0.384396	-1.08925	0.399202	0.65419	1
GO_PROTEIN_DISULFIDE_OXIDOREDUCTASE_ACTIVITY		22	-0.336089	-1.08859	0.359281	0.65065	1
GO_RIBOSOME_BINDING		53	-0.35027	-1.0884	0.397463	0.646183	1
GO_THREONINE_TYPE_PEPTIDASE_ACTIVITY		17	-0.399366	-1.08399	0.43513	0.651092	1
GO_ORGANIC_ANION_TRANSMEMBRANE_TRANSPORTER_ACTIVITY		187	-0.311979	-1.08256	0.303093	0.64952	1
GO_RNA_HELICASE_ACTIVITY		47	-0.314849	-1.08046	0.343621	0.649256	1
GO_MOLECULAR_CARRIER_ACTIVITY		34	-0.333636	-1.07496	0.391218	0.656681	1
GO_MAGNESIUM_ION_TRANSMEMBRANE_TRANSPORTER_ACTIVITY		16	-0.412037	-1.0748	0.378601	0.652314	1
GO_S_ACYLTRANSFERASE_ACTIVITY		31	-0.325118	-1.07453	0.378	0.648259	1
GO_SOLUTE_CATION_SYMPORTER_ACTIVITY		96	-0.321838	-1.06942	0.352113	0.654887	1
GO_OXIDOREDUCTASE_ACTIVITY_ACTING_ON_THE_ALDEHYDE_OR_OXO_GROUP_OF_DONORS		43	-0.38732	-1.06457	0.361789	0.660937	1
GO_HYDROLASE_ACTIVITY_ACTING_ON_CARBON_NITROGEN_BUT_NOT_PEPTIDE_BONDS		121	-0.277013	-1.06437	0.332685	0.656741	1
GO_ALCOHOL_DEHYDROGENASE_NADPPLUS_ACTIVITY		18	-0.474203	-1.06373	0.388235	0.653633	1
GO_RETINOL_DEHYDROGENASE_ACTIVITY		19	-0.528414	-1.06188	0.410204	0.653297	1
GO_RACEMASE_AND_EPIMERASE_ACTIVITY		16	-0.441317	-1.05889	0.387368	0.655472	1
GO_ORGANIC_CATION_TRANSMEMBRANE_TRANSPORTER_ACTIVITY		25	-0.359826	-1.05599	0.391473	0.657226	1
GO_OXIDOREDUCTASE_ACTIVITY_ACTING_ON_THE_ALDEHYDE_OR_OXO_GROUP_OF_DONORS_NAD_OR_NADP_AS_ACCEPTOR		37	-0.386827	-1.04979	0.389558	0.665985	1
GO_SYMPORTER_ACTIVITY		133	-0.304658	-1.04401	0.365805	0.673679	1
GO_4_IRON_4_SULFUR_CLUSTER_BINDING		38	-0.367241	-1.04088	0.426587	0.67592	1
GO_CYSTEINE_TYPE_PEPTIDASE_ACTIVITY		157	-0.274525	-1.03689	0.37551	0.680036	1
GO_ANION_TRANSMEMBRANE_TRANSPORTER_ACTIVITY		297	-0.278986	-1.03657	0.365854	0.676266	1
GO_ATPASE_ACTIVITY		424	-0.248213	-1.02827	0.38477	0.689551	1
GO_LYSINE_N_METHYLTRANSFERASE_ACTIVITY		60	-0.307507	-1.02622	0.446465	0.689372	1
GO_CHLORIDE_CHANNEL_REGULATOR_ACTIVITY		15	-0.384514	-1.02599	0.448207	0.685501	1
GO_ALDO_KETO_REDUCTASE_NADP_ACTIVITY		23	-0.421822	-1.0198	0.433781	0.694143	1
GO_TRANSLATION_INITIATION_FACTOR_ACTIVITY		46	-0.289399	-1.01664	0.429158	0.696511	1
GO_LIGASE_ACTIVITY_FORMING_CARBON_SULFUR_BONDS		37	-0.332865	-1.01608	0.437255	0.693402	1
GO_SECONDARY_ACTIVE_TRANSMEMBRANE_TRANSPORTER_ACTIVITY		215	-0.274392	-1.01555	0.43002	0.690017	1
GO_FAD_BINDING		30	-0.366459	-1.0107	0.445122	0.695963	1
GO_ATPASE_ACTIVITY_COUPLED		343	-0.23702	-1.01031	0.430528	0.692351	1
GO_METHYL_CPG_BINDING		22	-0.332202	-1.00042	0.44	0.709207	1
GO_TRANSLATION_FACTOR_ACTIVITY_RNA_BINDING		77	-0.264843	-0.998962	0.45567	0.708115	1
GO_INORGANIC_ANION_TRANSMEMBRANE_TRANSPORTER_ACTIVITY		135	-0.286079	-0.998653	0.43254	0.704459	1
GO_ACTIVE_ION_TRANSMEMBRANE_TRANSPORTER_ACTIVITY		61	-0.250708	-0.998361	0.451243	0.700861	1
GO_RETINOID_X_RECEPTOR_BINDING		16	-0.381764	-0.998113	0.470472	0.697053	1
GO_NEUROPEPTIDE_BINDING		23	-0.368377	-0.996695	0.482625	0.696	1
GO_SOLUTE_PROTON_ANTIPORTER_ACTIVITY		18	-0.376368	-0.995909	0.450734	0.693466	1
GO_POLYPEPTIDE_N_ACETYLGALACTOSAMINYLTRANSFERASE_ACTIVITY		19	-0.376316	-0.991235	0.467078	0.699252	1
GO_STRUCTURAL_CONSTITUENT_OF_NUCLEAR_PORE		26	-0.387539	-0.989724	0.486922	0.698272	1
GO_SULFUR_COMPOUND_TRANSMEMBRANE_TRANSPORTER_ACTIVITY		31	-0.347819	-0.983269	0.488189	0.707467	1
GO_ACTIVE_TRANSMEMBRANE_TRANSPORTER_ACTIVITY		331	-0.250425	-0.982312	0.466395	0.705307	1
GO_OXIDOREDUCTASE_ACTIVITY_ACTING_ON_A_HEME_GROUP_OF_DONORS		27	-0.309913	-0.977294	0.486762	0.711488	1
GO_RIBONUCLEOPROTEIN_COMPLEX_BINDING		122	-0.272637	-0.972976	0.480412	0.716346	1
GO_CYSTEINE_TYPE_ENDOPEPTIDASE_ACTIVITY		94	-0.277179	-0.9715	0.481172	0.715234	1
GO_ADENYLYLTRANSFERASE_ACTIVITY		28	-0.337699	-0.969901	0.5	0.714382	1
GO_RNA_POLYMERASE_CORE_ENZYME_BINDING		44	-0.279634	-0.956466	0.485944	0.738204	1
GO_MONOCARBOXYLIC_ACID_TRANSMEMBRANE_TRANSPORTER_ACTIVITY		44	-0.359497	-0.95493	0.515748	0.737093	1
GO_MONOCARBOXYLIC_ACID_BINDING		58	-0.34556	-0.954644	0.51068	0.733561	1
GO_MAP_KINASE_KINASE_ACTIVITY		16	-0.324659	-0.953447	0.515275	0.731996	1
GO_NUCLEAR_RECEPTOR_TRANSCRIPTION_COACTIVATOR_ACTIVITY		66	-0.258809	-0.949016	0.50099	0.737055	1
GO_STEROID_DEHYDROGENASE_ACTIVITY		28	-0.41875	-0.942359	0.54491	0.746631	1
GO_ACID_THIOL_LIGASE_ACTIVITY		28	-0.338397	-0.940811	0.535783	0.745803	1
GO_CHLORIDE_TRANSMEMBRANE_TRANSPORTER_ACTIVITY		94	-0.30251	-0.937319	0.580777	0.748833	1
GO_FATTY_ACID_LIGASE_ACTIVITY		19	-0.37474	-0.936777	0.562249	0.74582	1
GO_ENDONUCLEASE_ACTIVITY_ACTIVE_WITH_EITHER_RIBO_OR_DEOXYRIBONUCLEIC_ACIDS_AND_PRODUCING_3_PHOSPHOMONOESTERS		19	-0.331257	-0.930191	0.54386	0.755282	1
GO_HEXOSAMINIDASE_ACTIVITY		15	-0.365149	-0.928533	0.571717	0.754614	1
GO_HISTONE_METHYLTRANSFERASE_ACTIVITY		57	-0.268674	-0.927489	0.542169	0.752641	1
GO_ANION_CHANNEL_ACTIVITY		83	-0.287661	-0.921332	0.60041	0.761528	1
GO_HISTONE_LYSINE_N_METHYLTRANSFERASE_ACTIVITY		44	-0.273345	-0.915481	0.518072	0.769204	1
GO_PROTEIN_METHYLTRANSFERASE_ACTIVITY		86	-0.266298	-0.914783	0.558943	0.766539	1
GO_DRUG_TRANSMEMBRANE_TRANSPORTER_ACTIVITY		92	-0.257187	-0.914687	0.60835	0.762714	1
GO_VITAMIN_BINDING		131	-0.290783	-0.914575	0.572874	0.758971	1
GO_RNA_METHYLTRANSFERASE_ACTIVITY		63	-0.320031	-0.914462	0.546	0.755242	1
GO_TELOMERASE_RNA_BINDING		21	-0.289428	-0.914267	0.543137	0.751786	1
GO_HELICASE_ACTIVITY		143	-0.285591	-0.908313	0.572017	0.760061	1
GO_CHLORIDE_CHANNEL_ACTIVITY		71	-0.301701	-0.905806	0.621901	0.761058	1
GO_RETINOIC_ACID_RECEPTOR_BINDING		25	-0.302116	-0.904183	0.598826	0.760467	1
GO_TRNA_BINDING		56	-0.292426	-0.903622	0.569388	0.757826	1
GO_PHOSPHOLIPASE_A2_ACTIVITY_CONSUMING_1_2_DIPALMITOYLPHOSPHATIDYLCHOLINE_		17	-0.366217	-0.903345	0.600815	0.754637	1
GO_CYCLIN_DEPENDENT_PROTEIN_KINASE_ACTIVITY		27	-0.276836	-0.896372	0.622271	0.764742	1
GO_TRANSFERASE_ACTIVITY_TRANSFERRING_ONE_CARBON_GROUPS		213	-0.252548	-0.895897	0.560241	0.761864	1
GO_NARROW_PORE_CHANNEL_ACTIVITY		16	-0.326058	-0.89573	0.591753	0.758398	1
GO_PRIMARY_ACTIVE_TRANSMEMBRANE_TRANSPORTER_ACTIVITY		115	-0.232693	-0.894772	0.634766	0.756551	1
GO_UBIQUITIN_PROTEIN_TRANSFERASE_REGULATOR_ACTIVITY		17	-0.313992	-0.894263	0.597276	0.753856	1
GO_OXIDOREDUCTASE_ACTIVITY_ACTING_ON_PAIRED_DONORS_WITH_INCORPORATION_OR_REDUCTION_OF_MOLECULAR_OXYGEN_REDUCED_FLAVIN_OR_FLAVOPROTEIN_AS_ONE_DONOR_AND_INCORPORATION_OF_ONE_ATOM_OF_OXYGEN		28	-0.368974	-0.893715	0.625239	0.751115	1
GO_TRANSITION_METAL_ION_TRANSMEMBRANE_TRANSPORTER_ACTIVITY		38	-0.28152	-0.888472	0.605932	0.757437	1
GO_STEROID_DEHYDROGENASE_ACTIVITY_ACTING_ON_THE_CH_OH_GROUP_OF_DONORS_NAD_OR_NADP_AS_ACCEPTOR		24	-0.410003	-0.888345	0.621514	0.753991	1
GO_ACETYLCHOLINE_RECEPTOR_ACTIVITY		22	-0.331722	-0.887328	0.625243	0.752327	1
GO_VITAMIN_TRANSMEMBRANE_TRANSPORTER_ACTIVITY		23	-0.362458	-0.876811	0.633333	0.769064	1
GO_CYCLIN_DEPENDENT_PROTEIN_SERINE_THREONINE_KINASE_REGULATOR_ACTIVITY		46	-0.278192	-0.862397	0.639344	0.793311	1
GO_ORGANIC_ACID_TRANSMEMBRANE_TRANSPORTER_ACTIVITY		137	-0.264749	-0.861065	0.699399	0.792182	1
GO_NEUROTRANSMITTER_SODIUM_SYMPORTER_ACTIVITY		26	-0.320283	-0.858643	0.69246	0.792797	1
GO_POLYSACCHARIDE_BINDING		17	-0.380655	-0.854173	0.720739	0.797568	1
GO_HYDROLASE_ACTIVITY_ACTING_ON_CARBON_NITROGEN_BUT_NOT_PEPTIDE_BONDS_IN_CYCLIC_AMIDINES		31	-0.305405	-0.853727	0.665323	0.794645	1
GO_PROTEASOME_BINDING		15	-0.344642	-0.853216	0.658635	0.791898	1
GO_PROTON_EXPORTING_ATPASE_ACTIVITY		29	-0.250842	-0.850116	0.669941	0.793968	1
GO_N_METHYLTRANSFERASE_ACTIVITY		94	-0.242574	-0.849904	0.618474	0.7907	1
GO_ADP_BINDING		39	-0.246854	-0.849713	0.711423	0.787395	1
GO_SODIUM_ION_TRANSMEMBRANE_TRANSPORTER_ACTIVITY		140	-0.250776	-0.842467	0.751004	0.797532	1
GO_NEUROTRANSMITTER_TRANSPORTER_ACTIVITY		48	-0.275468	-0.842093	0.722868	0.794617	1
GO_S_ADENOSYLMETHIONINE_DEPENDENT_METHYLTRANSFERASE_ACTIVITY		152	-0.245987	-0.840286	0.632735	0.794401	1
GO_PROTEIN_SERINE_THREONINE_TYROSINE_KINASE_ACTIVITY		43	-0.240374	-0.83532	0.708861	0.799925	1
GO_RNA_POLYMERASE_BINDING		59	-0.236919	-0.830338	0.619239	0.805451	1
GO_DEMETHYLASE_ACTIVITY		35	-0.250753	-0.822752	0.682635	0.815435	1
GO_ION_ANTIPORTER_ACTIVITY		50	-0.245766	-0.821331	0.787755	0.814275	1
GO_PRE_MRNA_BINDING		35	-0.247412	-0.820501	0.686475	0.812224	1
GO_UBIQUITIN_SPECIFIC_PROTEASE_BINDING		15	-0.24201	-0.819057	0.670707	0.811116	1
GO_SNAP_RECEPTOR_ACTIVITY		30	-0.215555	-0.81485	0.682008	0.814963	1
GO_IONOTROPIC_GLUTAMATE_RECEPTOR_ACTIVITY		19	-0.314759	-0.814129	0.657088	0.812775	1
GO_UBIQUITIN_LIKE_PROTEIN_SPECIFIC_PROTEASE_ACTIVITY		96	-0.243111	-0.810287	0.678038	0.815777	1
GO_RIBOSOMAL_SMALL_SUBUNIT_BINDING		16	-0.294017	-0.809526	0.661856	0.813466	1
GO_PEPTIDOGLYCAN_BINDING		17	-0.393274	-0.801973	0.721569	0.822984	1
GO_CULLIN_FAMILY_PROTEIN_BINDING		18	-0.250592	-0.798852	0.665281	0.82484	1
GO_VITAMIN_D_RECEPTOR_BINDING		15	-0.284626	-0.789798	0.680723	0.83708	1
GO_CARD_DOMAIN_BINDING		15	-0.301908	-0.774471	0.758197	0.858648	1
GO_AMMONIUM_TRANSMEMBRANE_TRANSPORTER_ACTIVITY		30	-0.266331	-0.774201	0.842205	0.855433	1
GO_RAN_GTPASE_BINDING		34	-0.238868	-0.772535	0.69	0.854533	1
GO_TELOMERIC_DNA_BINDING		37	-0.226674	-0.751913	0.720157	0.883481	1
GO_CATALYTIC_ACTIVITY_ACTING_ON_A_RRNA		19	-0.269645	-0.743455	0.717791	0.892389	1
GO_POLYUBIQUITIN_MODIFICATION_DEPENDENT_PROTEIN_BINDING		49	-0.192608	-0.733011	0.771008	0.903797	1
GO_DICARBOXYLIC_ACID_TRANSMEMBRANE_TRANSPORTER_ACTIVITY		35	-0.244824	-0.722234	0.918327	0.915149	1
GO_L_AMINO_ACID_TRANSMEMBRANE_TRANSPORTER_ACTIVITY		50	-0.218082	-0.709716	0.907692	0.928093	1
GO_NF_KAPPAB_BINDING		27	-0.202902	-0.70834	0.789256	0.925993	1
GO_DEATH_RECEPTOR_BINDING		17	-0.216262	-0.704285	0.860835	0.927126	1
GO_HYDROLASE_ACTIVITY_HYDROLYZING_N_GLYCOSYL_COMPOUNDS		21	-0.244175	-0.69732	0.832661	0.931886	1
GO_ATPASE_ACTIVITY_COUPLED_TO_TRANSMEMBRANE_MOVEMENT_OF_IONS_ROTATIONAL_MECHANISM		31	-0.195506	-0.679702	0.835271	0.948078	1
GO_NEUROPEPTIDE_RECEPTOR_BINDING		28	-0.271634	-0.672928	0.930612	0.951126	1
GO_PROTEIN_DEACETYLASE_ACTIVITY		30	-0.201806	-0.662301	0.906314	0.957273	1
GO_BASAL_TRANSCRIPTION_MACHINERY_BINDING		55	-0.188651	-0.659023	0.843687	0.956412	1
GO_VOLTAGE_GATED_ANION_CHANNEL_ACTIVITY		15	-0.232515	-0.638549	0.910387	0.96968	1
GO_RNA_POLYMERASE_II_CORE_PROMOTER_SEQUENCE_SPECIFIC_DNA_BINDING		34	-0.19871	-0.634355	0.936819	0.96913	1
GO_ATP_DEPENDENT_MICROTUBULE_MOTOR_ACTIVITY_MINUS_END_DIRECTED		18	-0.220432	-0.631116	0.92915	0.967611	1
GO_GLUTAMATE_RECEPTOR_ACTIVITY		27	-0.231265	-0.631023	0.888469	0.963844	1
GO_RNA_POLYMERASE_II_CTD_HEPTAPEPTIDE_REPEAT_KINASE_ACTIVITY		17	-0.232703	-0.62554	0.876768	0.964009	1
GO_NADPLUS_ADP_RIBOSYLTRANSFERASE_ACTIVITY		21	-0.230121	-0.612785	0.923387	0.968726	1
GO_CADHERIN_BINDING_INVOLVED_IN_CELL_CELL_ADHESION		19	-0.243245	-0.608418	0.924843	0.967659	1
GO_DIVALENT_INORGANIC_CATION_TRANSMEMBRANE_TRANSPORTER_ACTIVITY		24	-0.213919	-0.60473	0.96281	0.966006	1
GO_CORE_PROMOTER_SEQUENCE_SPECIFIC_DNA_BINDING		44	-0.174167	-0.598992	0.972746	0.965297	1
GO_HISTONE_METHYLTRANSFERASE_ACTIVITY_H3_K4_SPECIFIC_		16	-0.196151	-0.566766	0.928429	0.976795	1
GO_MIRNA_BINDING		28	-0.185201	-0.54323	0.94012	0.981453	1
GO_SIGNAL_SEQUENCE_BINDING		41	-0.102093	-0.400088	1	0.998383	1
KEGG signaling pathway	GS DETAILS	SIZE	ES	NES	NOM p-val	FDR q-val	FWER p-val
KEGG_CITRATE_CYCLE_TCA_CYCLE	Details ...	30	-0.667924	-1.9159	0.00203666	0.0638012	0.067
KEGG_OXIDATIVE_PHOSPHORYLATION	Details ...	117	-0.401562	-1.75071	0.0523013	0.207295	0.271
KEGG_BASE_EXCISION_REPAIR	Details ...	30	-0.625679	-1.71818	0.0183673	0.189091	0.34
KEGG_HUNTINGTONS_DISEASE	Details ...	166	-0.349281	-1.71807	0.032	0.142386	0.342
KEGG_GLYOXYLATE_AND_DICARBOXYLATE_METABOLISM	Details ...	16	-0.629306	-1.69228	0.0184805	0.141458	0.393
KEGG_NITROGEN_METABOLISM	Details ...	20	-0.769682	-1.64262	0.00609756	0.184155	0.502
KEGG_PYRUVATE_METABOLISM	Details ...	39	-0.529249	-1.6294	0.0271399	0.176263	0.54
KEGG_TERPENOID_BACKBONE_BIOSYNTHESIS	Details ...	15	-0.697954	-1.60025	0.0300601	0.194635	0.611
KEGG_BUTANOATE_METABOLISM	Details ...	33	-0.618273	-1.58547	0.0306122	0.194224	0.636
KEGG_ONE_CARBON_POOL_BY_FOLATE	Details ...	16	-0.660082	-1.55783	0.0448065	0.209923	0.689
KEGG_PARKINSONS_DISEASE	Details ...	114	-0.354646	-1.52303	0.100213	0.244064	0.764
KEGG_GLYCOSYLPHOSPHATIDYLINOSITOL_GPI_ANCHOR_BIOSYNTHESIS	Details ...	24	-0.574567	-1.52152	0.054902	0.225745	0.768
KEGG_DNA_REPLICATION	Details ...	33	-0.651593	-1.51455	0.1002	0.218258	0.777
KEGG_HOMOLOGOUS_RECOMBINATION	Details ...	24	-0.60989	-1.5128	0.0715706	0.205225	0.784
KEGG_RETINOL_METABOLISM	Details ...	47	-0.676934	-1.46089	0.0528376	0.265459	0.861
KEGG_FRUCTOSE_AND_MANNOSE_METABOLISM	Details ...	32	-0.507074	-1.44394	0.0829959	0.274681	0.882
KEGG_PROPANOATE_METABOLISM	Details ...	31	-0.517683	-1.43617	0.114563	0.271084	0.889
KEGG_STARCH_AND_SUCROSE_METABOLISM	Details ...	39	-0.61448	-1.43194	0.0613861	0.262004	0.891
KEGG_LINOLEIC_ACID_METABOLISM	Details ...	24	-0.64943	-1.42935	0.068	0.251904	0.893
KEGG_ALZHEIMERS_DISEASE	Details ...	154	-0.286066	-1.41943	0.0811881	0.252855	0.904
KEGG_O_GLYCAN_BIOSYNTHESIS		30	-0.518344	-1.39483	0.106719	0.27497	0.92
KEGG_PORPHYRIN_AND_CHLOROPHYLL_METABOLISM		31	-0.601018	-1.36988	0.137066	0.299542	0.943
KEGG_PEROXISOME		77	-0.437314	-1.35924	0.118577	0.302193	0.946
KEGG_AMINOACYL_TRNA_BIOSYNTHESIS		40	-0.451817	-1.35738	0.184959	0.291721	0.946
KEGG_AMYOTROPHIC_LATERAL_SCLEROSIS_ALS		53	-0.358109	-1.33523	0.125	0.312742	0.956
KEGG_PENTOSE_AND_GLUCURONATE_INTERCONVERSIONS		18	-0.702676	-1.32912	0.135397	0.310432	0.961
KEGG_GLYCOSPHINGOLIPID_BIOSYNTHESIS_LACTO_AND_NEOLACTO_SERIES		25	-0.52016	-1.32234	0.12806	0.30872	0.968
KEGG_ASCORBATE_AND_ALDARATE_METABOLISM		16	-0.735431	-1.31971	0.158824	0.301399	0.968
KEGG_MISMATCH_REPAIR		21	-0.561134	-1.31762	0.237705	0.29348	0.969
KEGG_MATURITY_ONSET_DIABETES_OF_THE_YOUNG		23	-0.518012	-1.31505	0.138211	0.287019	0.969
KEGG_DRUG_METABOLISM_OTHER_ENZYMES		41	-0.555896	-1.30555	0.154309	0.291003	0.972
KEGG_VALINE_LEUCINE_AND_ISOLEUCINE_DEGRADATION		42	-0.46172	-1.29804	0.172345	0.291745	0.977
KEGG_SPHINGOLIPID_METABOLISM		37	-0.417081	-1.23659	0.2	0.367552	0.986
KEGG_FATTY_ACID_METABOLISM		40	-0.458532	-1.233	0.229412	0.362194	0.988
KEGG_GLYCEROPHOSPHOLIPID_METABOLISM		71	-0.35269	-1.23227	0.162978	0.352862	0.988
KEGG_PYRIMIDINE_METABOLISM		89	-0.360126	-1.2165	0.226	0.365602	0.989
KEGG_OLFACTORY_TRANSDUCTION		111	-0.343803	-1.21455	0.274841	0.35855	0.989
KEGG_OOCYTE_MEIOSIS		110	-0.301423	-1.21252	0.211881	0.351812	0.991
KEGG_NUCLEOTIDE_EXCISION_REPAIR		42	-0.415215	-1.20965	0.274354	0.346626	0.991
KEGG_GLYCOSAMINOGLYCAN_BIOSYNTHESIS_KERATAN_SULFATE		15	-0.512699	-1.19463	0.246465	0.358873	0.992
KEGG_ARGININE_AND_PROLINE_METABOLISM		50	-0.420055	-1.17595	0.228992	0.375094	0.994
KEGG_SELENOAMINO_ACID_METABOLISM		26	-0.418959	-1.14465	0.294821	0.412475	0.996
KEGG_DRUG_METABOLISM_CYTOCHROME_P450		58	-0.508842	-1.13368	0.318271	0.418834	0.996
KEGG_CELL_CYCLE		121	-0.376286	-1.1122	0.329317	0.441117	0.997
KEGG_GLYCOLYSIS_GLUCONEOGENESIS		58	-0.355527	-1.10451	0.344064	0.442181	0.997
KEGG_METABOLISM_OF_XENOBIOTICS_BY_CYTOCHROME_P450		57	-0.49303	-1.09776	0.350202	0.44286	0.997
KEGG_AMINO_SUGAR_AND_NUCLEOTIDE_SUGAR_METABOLISM		43	-0.351484	-1.09071	0.329317	0.444155	0.998
KEGG_PROXIMAL_TUBULE_BICARBONATE_RECLAMATION		21	-0.479848	-1.08607	0.366142	0.441928	0.998
KEGG_LYSINE_DEGRADATION		43	-0.338944	-1.05178	0.369565	0.481334	0.999
KEGG_RNA_POLYMERASE		25	-0.388772	-1.03365	0.442231	0.499089	1
KEGG_STEROID_HORMONE_BIOSYNTHESIS		44	-0.445149	-0.97652	0.50813	0.578708	1
KEGG_GLUTATHIONE_METABOLISM		44	-0.329685	-0.976178	0.480962	0.568004	1
KEGG_PURINE_METABOLISM		149	-0.249016	-0.954468	0.535714	0.59388	1
KEGG_ALPHA_LINOLENIC_ACID_METABOLISM		15	-0.386916	-0.946695	0.53876	0.594774	1
KEGG_PROTEIN_EXPORT		23	-0.274879	-0.900983	0.547945	0.659199	1
KEGG_GLYCEROLIPID_METABOLISM		47	-0.289854	-0.885613	0.649694	0.673428	1
KEGG_RNA_DEGRADATION		56	-0.280395	-0.880327	0.574553	0.670276	1
KEGG_PENTOSE_PHOSPHATE_PATHWAY		25	-0.292972	-0.861418	0.666667	0.689124	1
KEGG_GALACTOSE_METABOLISM		26	-0.269652	-0.835329	0.674227	0.720517	1
KEGG_VIBRIO_CHOLERAE_INFECTION		51	-0.226544	-0.83067	0.732422	0.715674	1
KEGG_TASTE_TRANSDUCTION		44	-0.249162	-0.793551	0.712551	0.76221	1
KEGG_PROTEASOME		40	-0.267593	-0.790694	0.650699	0.754834	1
KEGG_RIBOSOME		69	-0.198705	-0.700838	0.781377	0.872774	1
KEGG_SPLICEOSOME		121	-0.188624	-0.689157	0.715128	0.872692	1
KEGG_OTHER_GLYCAN_DEGRADATION		15	-0.208254	-0.613209	0.91502	0.933587	1
REACTOME signaling pathway	GS DETAILS	SIZE	ES	NES	NOM p-val	FDR q-val	FWER p-val
REACTOME_THE_CITRIC_ACID_TCA_CYCLE_AND_RESPIRATORY_ELECTRON_TRANSPORT	Details ...	162	-0.52991	-2.08773	0.00795229	0.0571779	0.02
REACTOME_RESPIRATORY_ELECTRON_TRANSPORT_ATP_SYNTHESIS_BY_CHEMIOSMOTIC_COUPLING_AND_HEAT_PRODUCTION_BY_UNCOUPLING_PROTEINS	Details ...	112	-0.541185	-1.97737	0.0140845	0.0988122	0.094
REACTOME_RESPIRATORY_ELECTRON_TRANSPORT	Details ...	91	-0.561579	-1.90802	0.018	0.145399	0.203
REACTOME_PYRUVATE_METABOLISM_AND_CITRIC_ACID_TCA_CYCLE	Details ...	54	-0.569241	-1.90465	0.00829876	0.113668	0.208
REACTOME_CITRIC_ACID_CYCLE_TCA_CYCLE	Details ...	22	-0.664861	-1.84053	0.0138067	0.188544	0.361
REACTOME_CRISTAE_FORMATION	Details ...	29	-0.610037	-1.81843	0.0158103	0.201604	0.419
REACTOME_MITOCHONDRIAL_TRANSLATION	Details ...	87	-0.645794	-1.81279	0.0120968	0.183385	0.438
REACTOME_INTERCONVERSION_OF_NUCLEOTIDE_DI_AND_TRIPHOSPHATES	Details ...	28	-0.593477	-1.79858	0.00956023	0.186242	0.479
REACTOME_MITOCHONDRIAL_FATTY_ACID_BETA_OXIDATION	Details ...	33	-0.637095	-1.76746	0.011583	0.236221	0.576
REACTOME_MITOCHONDRIAL_PROTEIN_IMPORT	Details ...	61	-0.570697	-1.75134	0.0362173	0.250599	0.619
REACTOME_FORMATION_OF_ATP_BY_CHEMIOSMOTIC_COUPLING	Details ...	16	-0.630466	-1.74168	0.00988142	0.25227	0.646
REACTOME_METABOLISM_OF_COFACTORS	Details ...	19	-0.678277	-1.69196	0.0121212	0.374002	0.767
REACTOME_REGULATION_OF_PYRUVATE_DEHYDROGENASE_PDH_COMPLEX	Details ...	16	-0.620421	-1.67755	0.0119048	0.395239	0.809
REACTOME_COMPLEX_I_BIOGENESIS	Details ...	50	-0.516804	-1.67253	0.0654762	0.38408	0.817
REACTOME_PYRUVATE_METABOLISM	Details ...	30	-0.518512	-1.65775	0.0101833	0.409721	0.851
REACTOME_TRANSLATION	Details ...	264	-0.446492	-1.64905	0.0730223	0.41338	0.862
REACTOME_DEFECTS_IN_VITAMIN_AND_COFACTOR_METABOLISM	Details ...	22	-0.643165	-1.64462	0.00994036	0.403691	0.871
REACTOME_BUDDING_AND_MATURATION_OF_HIV_VIRION	Details ...	27	-0.464857	-1.64022	0.0518234	0.394962	0.882
REACTOME_PROTEIN_LOCALIZATION	Details ...	155	-0.45625	-1.6275	0.060241	0.414862	0.9
REACTOME_FANCONI_ANEMIA_PATHWAY	Details ...	38	-0.596841	-1.61533	0.0411985	0.435726	0.919
REACTOME_G1_S_SPECIFIC_TRANSCRIPTION		29	-0.747551	-1.59708	0.015873	0.479286	0.941
REACTOME_COBALAMIN_CBL_VITAMIN_B12_TRANSPORT_AND_METABOLISM		21	-0.611603	-1.58847	0.0171429	0.488221	0.949
REACTOME_DISEASES_ASSOCIATED_WITH_GLYCOSYLATION_PRECURSOR_BIOSYNTHESIS		17	-0.616326	-1.58714	0.030303	0.471512	0.95
REACTOME_CHROMOSOME_MAINTENANCE		94	-0.608397	-1.57565	0.0450098	0.492878	0.96
REACTOME_G2_M_CHECKPOINTS		155	-0.534274	-1.56894	0.0807692	0.496634	0.968
REACTOME_PKMTS_METHYLATE_HISTONE_LYSINES		60	-0.474035	-1.56709	0.0378072	0.483826	0.968
REACTOME_PURINE_CATABOLISM		18	-0.615325	-1.55526	0.0474227	0.506853	0.972
REACTOME_G2_M_DNA_DAMAGE_CHECKPOINT		86	-0.549916	-1.55456	0.056926	0.491283	0.972
REACTOME_POLO_LIKE_KINASE_MEDIATED_EVENTS		16	-0.765914	-1.54829	0.0217391	0.496526	0.974
REACTOME_CELL_CYCLE_CHECKPOINTS		275	-0.541216	-1.5412	0.0779468	0.504294	0.979
REACTOME_HOMOLOGY_DIRECTED_REPAIR		126	-0.526715	-1.54022	0.0922787	0.491026	0.98
REACTOME_O_LINKED_GLYCOSYLATION_OF_MUCINS		60	-0.568744	-1.52339	0.02079	0.533059	0.983
REACTOME_PROCESSING_OF_DNA_DOUBLE_STRAND_BREAK_ENDS		89	-0.538934	-1.52098	0.0711539	0.524693	0.984
REACTOME_NUCLEOSOME_ASSEMBLY		61	-0.619899	-1.52079	0.0710173	0.509943	0.984
REACTOME_RESOLUTION_OF_ABASIC_SITES_AP_SITES		36	-0.567235	-1.51936	0.0996094	0.499692	0.984
REACTOME_DNA_REPLICATION		119	-0.575432	-1.5144	0.0972222	0.502177	0.985
REACTOME_DNA_STRAND_ELONGATION		29	-0.744013	-1.5106	0.0736434	0.501102	0.986
REACTOME_DISEASES_ASSOCIATED_WITH_N_GLYCOSYLATION_OF_PROTEINS		17	-0.579821	-1.50957	0.0894632	0.491708	0.986
REACTOME_DNA_REPLICATION_PRE_INITIATION		80	-0.566943	-1.50823	0.107356	0.483378	0.986
REACTOME_G0_AND_EARLY_G1		27	-0.680674	-1.49664	0.0513834	0.506739	0.988
REACTOME_SYNTHESIS_OF_GLYCOSYLPHOSPHATIDYLINOSITOL_GPI		17	-0.625229	-1.49584	0.0723809	0.496575	0.988
REACTOME_EXTENSION_OF_TELOMERES		27	-0.664908	-1.49583	0.0877193	0.484752	0.988
REACTOME_RESOLUTION_OF_D_LOOP_STRUCTURES		32	-0.667877	-1.49202	0.0632184	0.485076	0.989
REACTOME_BETA_CATENIN_PHOSPHORYLATION_CASCADE		17	-0.500973	-1.48952	0.0986193	0.481752	0.989
REACTOME_ACTIVATION_OF_THE_PRE_REPLICATIVE_COMPLEX		32	-0.719357	-1.47622	0.0872093	0.51027	0.994
REACTOME_DEFECTIVE_GALNT3_CAUSES_FAMILIAL_HYPERPHOSPHATEMIC_TUMORAL_CALCINOSIS_HFTC		15	-0.770496	-1.47518	0.0289855	0.502424	0.994
REACTOME_LAGGING_STRAND_SYNTHESIS		17	-0.720703	-1.47351	0.0841487	0.496627	0.994
REACTOME_DNA_DOUBLE_STRAND_BREAK_REPAIR		151	-0.479005	-1.47273	0.104673	0.488604	0.994
REACTOME_ASSEMBLY_OF_THE_PRE_REPLICATIVE_COMPLEX		64	-0.51479	-1.46761	0.148221	0.493515	0.994
REACTOME_MITOTIC_SPINDLE_CHECKPOINT		107	-0.598091	-1.4667	0.102317	0.486258	0.994
REACTOME_MITOTIC_PROPHASE		123	-0.459643	-1.46567	0.1	0.479536	0.994
REACTOME_TRANSCRIPTION_OF_E2F_TARGETS_UNDER_NEGATIVE_CONTROL_BY_P107_RBL1_AND_P130_RBL2_IN_COMPLEX_WITH_HDAC1		16	-0.672318	-1.46404	0.083004	0.4747	0.994
REACTOME_HDR_THROUGH_HOMOLOGOUS_RECOMBINATION_HRR		63	-0.579562	-1.46211	0.123596	0.471199	0.994
REACTOME_CYCLIN_A_B1_B2_ASSOCIATED_EVENTS_DURING_G2_M_TRANSITION		25	-0.632845	-1.45801	0.0986193	0.47381	0.994
REACTOME_RECOGNITION_OF_DNA_DAMAGE_BY_PCNA_CONTAINING_REPLICATION_COMPLEX		28	-0.584184	-1.45598	0.117647	0.470399	0.995
REACTOME_RESOLUTION_OF_D_LOOP_STRUCTURES_THROUGH_SYNTHESIS_DEPENDENT_STRAND_ANNEALING_SDSA		25	-0.697072	-1.4548	0.0675676	0.464999	0.995
REACTOME_RESOLUTION_OF_AP_SITES_VIA_THE_MULTIPLE_NUCLEOTIDE_PATCH_REPLACEMENT_PATHWAY		23	-0.621899	-1.45039	0.127953	0.469468	0.996
REACTOME_DEFECTIVE_C1GALT1C1_CAUSES_TN_POLYAGGLUTINATION_SYNDROME_TNPS		16	-0.734789	-1.44794	0.0371901	0.46787	0.997
REACTOME_TRANSCRIPTION_OF_E2F_TARGETS_UNDER_NEGATIVE_CONTROL_BY_DREAM_COMPLEX		19	-0.647126	-1.44302	0.0914513	0.473429	0.998
REACTOME_CONDENSATION_OF_PROPHASE_CHROMOSOMES		55	-0.588983	-1.44259	0.127237	0.466767	0.998
REACTOME_N_GLYCAN_ANTENNAE_ELONGATION_IN_THE_MEDIAL_TRANS_GOLGI		25	-0.454171	-1.43804	0.0614754	0.470685	0.998
REACTOME_MEIOTIC_RECOMBINATION		67	-0.54941	-1.43704	0.105882	0.46629	0.998
REACTOME_TELOMERE_C_STRAND_LAGGING_STRAND_SYNTHESIS		21	-0.684647	-1.43333	0.10297	0.468777	0.999
REACTOME_PCNA_DEPENDENT_LONG_PATCH_BASE_EXCISION_REPAIR		19	-0.649931	-1.43185	0.11976	0.465252	0.999
REACTOME_ACTIVATION_OF_ATR_IN_RESPONSE_TO_REPLICATION_STRESS		37	-0.668049	-1.40758	0.142578	0.520422	0.999
REACTOME_TELOMERE_MAINTENANCE		67	-0.526537	-1.4072	0.147002	0.513381	0.999
REACTOME_SYNTHESIS_OF_PC		27	-0.469587	-1.4045	0.0916335	0.512714	0.999
REACTOME_SYNTHESIS_OF_PA		36	-0.516167	-1.39769	0.0865191	0.523506	1
REACTOME_ORC1_REMOVAL_FROM_CHROMATIN		67	-0.487754	-1.39182	0.198397	0.530929	1
REACTOME_TERMINATION_OF_O_GLYCAN_BIOSYNTHESIS		21	-0.648822	-1.38889	0.0616016	0.531148	1
REACTOME_HOMOLOGOUS_DNA_PAIRING_AND_STRAND_EXCHANGE		41	-0.603609	-1.38514	0.162921	0.533156	1
REACTOME_M_PHASE		361	-0.438397	-1.383	0.161905	0.531446	1
REACTOME_PEROXISOMAL_PROTEIN_IMPORT		61	-0.466183	-1.38282	0.134503	0.524809	1
REACTOME_RESOLUTION_OF_SISTER_CHROMATID_COHESION		119	-0.549531	-1.37891	0.13834	0.528069	1
REACTOME_BASE_EXCISION_REPAIR		77	-0.485274	-1.37281	0.156863	0.537852	1
REACTOME_DNA_REPAIR		310	-0.411864	-1.37204	0.167598	0.532766	1
REACTOME_PHOSPHORYLATION_SITE_MUTANTS_OF_CTNNB1_ARE_NOT_TARGETED_TO_THE_PROTEASOME_BY_THE_DESTRUCTION_COMPLEX		15	-0.476098	-1.37139	0.144578	0.527487	1
REACTOME_E2F_MEDIATED_REGULATION_OF_DNA_REPLICATION		21	-0.632801	-1.36881	0.148728	0.5269	1
REACTOME_GAP_FILLING_DNA_REPAIR_SYNTHESIS_AND_LIGATION_IN_GG_NER		23	-0.557689	-1.36514	0.168297	0.529992	1
REACTOME_TRNA_AMINOACYLATION		41	-0.477412	-1.3642	0.190661	0.525583	1
REACTOME_REPRODUCTION		122	-0.41351	-1.36207	0.116371	0.524565	1
REACTOME_SWITCHING_OF_ORIGINS_TO_A_POST_REPLICATIVE_STATE		85	-0.46409	-1.35874	0.22549	0.526379	1
REACTOME_CELL_CYCLE_MITOTIC		499	-0.44336	-1.35521	0.16826	0.528796	1
REACTOME_APC_CDC20_MEDIATED_DEGRADATION_OF_NEK2A		24	-0.54936	-1.35491	0.19883	0.523279	1
REACTOME_FORMATION_OF_SENESCENCE_ASSOCIATED_HETEROCHROMATIN_FOCI_SAHF		17	-0.562469	-1.34594	0.132184	0.54065	1
REACTOME_GLYCEROPHOSPHOLIPID_BIOSYNTHESIS		118	-0.368035	-1.34578	0.0667976	0.53478	1
REACTOME_MITOTIC_METAPHASE_AND_ANAPHASE		190	-0.474656	-1.34486	0.182178	0.530877	1
REACTOME_PINK_PARKIN_MEDIATED_MITOPHAGY		20	-0.394821	-1.34068	0.172345	0.535195	1
REACTOME_REGULATION_OF_MITOTIC_CELL_CYCLE		81	-0.459271	-1.33635	0.242063	0.539734	1
REACTOME_CLASS_I_PEROXISOMAL_MEMBRANE_PROTEIN_IMPORT		19	-0.499109	-1.33529	0.196154	0.536327	1
REACTOME_DNA_DAMAGE_BYPASS		45	-0.493468	-1.33432	0.180583	0.532788	1
REACTOME_PEROXISOMAL_LIPID_METABOLISM		29	-0.50085	-1.33421	0.189922	0.52734	1
REACTOME_METABOLISM_OF_NUCLEOTIDES		97	-0.372377	-1.33154	0.117409	0.528278	1
REACTOME_MITOTIC_PROMETAPHASE		190	-0.491682	-1.3232	0.195029	0.542478	1
REACTOME_ACTIVATION_OF_APC_C_AND_APC_C:CDC20_MEDIATED_DEGRADATION_OF_MITOTIC_PROTEINS		71	-0.444517	-1.31547	0.267327	0.555765	1
REACTOME_S_PHASE		153	-0.463472	-1.31525	0.234834	0.550403	1
REACTOME_HDR_THROUGH_SINGLE_STRAND_ANNEALING_SSA		36	-0.540684	-1.31304	0.207156	0.549998	1
REACTOME_APC_C:CDC20_MEDIATED_DEGRADATION_OF_CYCLIN_B		22	-0.514	-1.31112	0.236893	0.549016	1
REACTOME_PHASE_II_CONJUGATION_OF_COMPOUNDS		88	-0.480242	-1.30125	0.120408	0.568057	1
REACTOME_MITOCHONDRIAL_TRNA_AMINOACYLATION		20	-0.516315	-1.30055	0.218868	0.564069	1
REACTOME_PHOSPHORYLATION_OF_THE_APC_C		18	-0.536602	-1.29202	0.246602	0.579902	1
REACTOME_BLOOD_GROUP_SYSTEMS_BIOSYNTHESIS		19	-0.554593	-1.28958	0.144958	0.580413	1
REACTOME_HDMS_DEMETHYLATE_HISTONES		39	-0.429507	-1.286	0.177143	0.583452	1
REACTOME_GLYOXYLATE_METABOLISM_AND_GLYCINE_DEGRADATION		26	-0.475845	-1.27559	0.195489	0.603066	1
REACTOME_PHASE_4_RESTING_MEMBRANE_POTENTIAL		15	-0.496973	-1.26681	0.194915	0.618869	1
REACTOME_FERTILIZATION		23	-0.433072	-1.26623	0.197556	0.614549	1
REACTOME_NEURODEGENERATIVE_DISEASES		22	-0.396846	-1.26551	0.188492	0.610493	1
REACTOME_LONG_TERM_POTENTIATION		23	-0.423309	-1.26046	0.206316	0.616971	1
REACTOME_TRANSLESION_SYNTHESIS_BY_Y_FAMILY_DNA_POLYMERASES_BYPASSES_LESIONS_ON_DNA_TEMPLATE		36	-0.483006	-1.26015	0.225243	0.611983	1
REACTOME_TERMINATION_OF_TRANSLESION_DNA_SYNTHESIS		29	-0.501695	-1.25637	0.237154	0.615667	1
REACTOME_METABOLISM_OF_FOLATE_AND_PTERINES		16	-0.500519	-1.25363	0.207767	0.616673	1
REACTOME_MITOPHAGY		26	-0.357918	-1.25289	0.212724	0.612923	1
REACTOME_INHIBITION_OF_THE_PROTEOLYTIC_ACTIVITY_OF_APC_C_REQUIRED_FOR_THE_ONSET_OF_ANAPHASE_BY_MITOTIC_SPINDLE_CHECKPOINT_COMPONENTS		19	-0.523669	-1.25078	0.287379	0.612637	1
REACTOME_RRNA_PROCESSING		177	-0.364561	-1.2497	0.323864	0.610033	1
REACTOME_RMTS_METHYLATE_HISTONE_ARGININES		61	-0.425237	-1.24456	0.242884	0.616601	1
REACTOME_HDACS_DEACETYLATE_HISTONES		71	-0.460382	-1.24269	0.269841	0.615821	1
REACTOME_MEIOSIS		99	-0.409838	-1.24188	0.202312	0.612325	1
REACTOME_TRNA_PROCESSING_IN_THE_NUCLEUS		57	-0.455209	-1.24071	0.305343	0.609787	1
REACTOME_HATS_ACETYLATE_HISTONES		120	-0.377479	-1.24003	0.235727	0.606231	1
REACTOME_TRANSCRIPTIONAL_REGULATION_BY_SMALL_RNAS		86	-0.423914	-1.23969	0.25	0.601902	1
REACTOME_TIGHT_JUNCTION_INTERACTIONS		29	-0.451604	-1.2345	0.175403	0.609062	1
REACTOME_NUCLEOBASE_BIOSYNTHESIS		15	-0.516149	-1.23414	0.245714	0.604807	1
REACTOME_TICAM1_RIP1_MEDIATED_IKK_COMPLEX_RECRUITMENT		18	-0.493965	-1.23243	0.274162	0.60369	1
REACTOME_TP53_REGULATES_TRANSCRIPTION_OF_GENES_INVOLVED_IN_G2_CELL_CYCLE_ARREST		18	-0.524905	-1.22852	0.264188	0.607248	1
REACTOME_NONHOMOLOGOUS_END_JOINING_NHEJ		58	-0.43528	-1.22791	0.23301	0.60385	1
REACTOME_ERCC6_CSB_AND_EHMT2_G9A_POSITIVELY_REGULATE_RRNA_EXPRESSION		57	-0.483566	-1.22392	0.282209	0.607731	1
REACTOME_TRNA_PROCESSING		105	-0.427657	-1.22318	0.290019	0.604556	1
REACTOME_GLUTATHIONE_CONJUGATION		32	-0.445097	-1.22267	0.213573	0.601038	1
REACTOME_MITOTIC_G1_G1_S_PHASES		145	-0.416416	-1.2226	0.313725	0.596515	1
REACTOME_MITOCHONDRIAL_BIOGENESIS		91	-0.295621	-1.22191	0.222868	0.593512	1
REACTOME_CHOLESTEROL_BIOSYNTHESIS		24	-0.532075	-1.21389	0.295775	0.606384	1
REACTOME_DNA_DAMAGE_TELOMERE_STRESS_INDUCED_SENESCENCE		67	-0.450791	-1.21263	0.261719	0.604683	1
REACTOME_RHO_GTPASES_ACTIVATE_FORMINS		132	-0.435576	-1.20591	0.301741	0.614298	1
REACTOME_DIGESTION_AND_ABSORPTION		24	-0.539093	-1.20343	0.22428	0.615328	1
REACTOME_SIRT1_NEGATIVELY_REGULATES_RRNA_EXPRESSION		49	-0.507198	-1.19944	0.293878	0.61915	1
REACTOME_TRANSLESION_SYNTHESIS_BY_POLH		19	-0.471513	-1.19929	0.306358	0.614885	1
REACTOME_NEGATIVE_EPIGENETIC_REGULATION_OF_RRNA_EXPRESSION		90	-0.410558	-1.19847	0.290631	0.611929	1
REACTOME_GLUCOSE_METABOLISM		88	-0.322931	-1.19813	0.236994	0.608164	1
REACTOME_TRANSPORT_OF_THE_SLBP_DEPENDANT_MATURE_MRNA		35	-0.475328	-1.19146	0.323136	0.618455	1
REACTOME_RAF_ACTIVATION		30	-0.335697	-1.18973	0.295499	0.617576	1
REACTOME_RRNA_PROCESSING_IN_THE_NUCLEUS_AND_CYTOSOL		169	-0.347642	-1.18791	0.348571	0.617268	1
REACTOME_DUAL_INCISION_IN_GG_NER		39	-0.414807	-1.18788	0.306084	0.613047	1
REACTOME_SLC_TRANSPORTER_DISORDERS		96	-0.322752	-1.18704	0.194553	0.610564	1
REACTOME_CDK_MEDIATED_PHOSPHORYLATION_AND_REMOVAL_OF_CDC6		67	-0.377942	-1.18688	0.359922	0.606712	1
REACTOME_DNA_METHYLATION		46	-0.512845	-1.18622	0.327869	0.603775	1
REACTOME_POSITIVE_EPIGENETIC_REGULATION_OF_RRNA_EXPRESSION		87	-0.389985	-1.17989	0.301498	0.613019	1
REACTOME_CHROMATIN_ORGANIZATION		250	-0.307287	-1.17956	0.260398	0.609606	1
REACTOME_DIGESTION		20	-0.555109	-1.17633	0.268443	0.61215	1
REACTOME_ABC_TRANSPORTERS_IN_LIPID_HOMEOSTASIS		17	-0.495302	-1.16033	0.279919	0.642915	1
REACTOME_METABOLISM_OF_WATER_SOLUBLE_VITAMINS_AND_COFACTORS		121	-0.337707	-1.15923	0.205179	0.641009	1
REACTOME_ACTIVATED_PKN1_STIMULATES_TRANSCRIPTION_OF_AR_ANDROGEN_RECEPTOR_REGULATED_GENES_KLK2_AND_KLK3		48	-0.488255	-1.14963	0.359667	0.657022	1
REACTOME_APOPTOTIC_EXECUTION_PHASE		51	-0.32587	-1.14678	0.264259	0.658792	1
REACTOME_METABOLISM_OF_NON_CODING_RNA		50	-0.440304	-1.14346	0.371154	0.661613	1
REACTOME_TRANSCRIPTIONAL_REGULATION_BY_E2F6		34	-0.441614	-1.13653	0.356343	0.672298	1
REACTOME_RECYCLING_OF_BILE_ACIDS_AND_SALTS		16	-0.542241	-1.13576	0.30099	0.669732	1
REACTOME_PRC2_METHYLATES_HISTONES_AND_DNA		54	-0.459366	-1.13518	0.356855	0.66672	1
REACTOME_CYTOSOLIC_TRNA_AMINOACYLATION		24	-0.412746	-1.13474	0.362919	0.663343	1
REACTOME_RNA_POLYMERASE_I_PROMOTER_ESCAPE		72	-0.415417	-1.13282	0.32948	0.663284	1
REACTOME_DISORDERS_OF_TRANSMEMBRANE_TRANSPORTERS		168	-0.273208	-1.12777	0.268924	0.669916	1
REACTOME_EPIGENETIC_REGULATION_OF_GENE_EXPRESSION		129	-0.348154	-1.12768	0.333333	0.665989	1
REACTOME_TRANSPORT_OF_MATURE_MRNAS_DERIVED_FROM_INTRONLESS_TRANSCRIPTS		42	-0.428073	-1.12559	0.385338	0.666173	1
REACTOME_OLFACTORY_SIGNALING_PATHWAY		95	-0.315793	-1.12338	0.341518	0.666441	1
REACTOME_SCF_SKP2_MEDIATED_DEGRADATION_OF_P27_P21		57	-0.35947	-1.12261	0.387629	0.663953	1
REACTOME_AURKA_ACTIVATION_BY_TPX2		71	-0.392302	-1.12157	0.357664	0.661912	1
REACTOME_SUMOYLATION_OF_DNA_REPLICATION_PROTEINS		45	-0.442597	-1.11978	0.39265	0.661442	1
REACTOME_NUCLEAR_ENVELOPE_BREAKDOWN		52	-0.396371	-1.11937	0.381503	0.658274	1
REACTOME_METALLOPROTEASE_DUBS		30	-0.427533	-1.11597	0.346979	0.661322	1
REACTOME_APC_C:CDH1_MEDIATED_DEGRADATION_OF_CDC20_AND_OTHER_APC_C:CDH1_TARGETED_PROTEINS_IN_LATE_MITOSIS_EARLY_G1		67	-0.36109	-1.11469	0.4	0.660024	1
REACTOME_RNA_POLYMERASE_III_CHAIN_ELONGATION		17	-0.448391	-1.1053	0.379245	0.675351	1
REACTOME_METABOLISM_OF_AMINO_ACIDS_AND_DERIVATIVES		333	-0.277411	-1.10045	0.304094	0.681695	1
REACTOME_ENDOSOMAL_SORTING_COMPLEX_REQUIRED_FOR_TRANSPORT_ESCRT		30	-0.31737	-1.10044	0.339216	0.677732	1
REACTOME_REGULATION_OF_TP53_ACTIVITY_THROUGH_PHOSPHORYLATION		90	-0.376357	-1.09543	0.366412	0.683724	1
REACTOME_INTERACTIONS_OF_REV_WITH_HOST_CELLULAR_PROTEINS		36	-0.425778	-1.09396	0.415058	0.682954	1
REACTOME_DUAL_INCISION_IN_TC_NER		62	-0.342967	-1.09289	0.385475	0.681373	1
REACTOME_G1_S_DNA_DAMAGE_CHECKPOINTS		64	-0.333596	-1.08869	0.403543	0.68599	1
REACTOME_GOLGI_ASSOCIATED_VESICLE_BIOGENESIS		52	-0.303049	-1.08749	0.355469	0.684507	1
REACTOME_GLUCONEOGENESIS		31	-0.385391	-1.08673	0.36166	0.682241	1
REACTOME_KINESINS		54	-0.377853	-1.08561	0.374016	0.680455	1
REACTOME_DECTIN_2_FAMILY		23	-0.487326	-1.08444	0.315261	0.679013	1
REACTOME_INTERACTIONS_OF_VPR_WITH_HOST_CELLULAR_PROTEINS		36	-0.415975	-1.08386	0.416342	0.676544	1
REACTOME_BASE_EXCISION_REPAIR_AP_SITE_FORMATION		51	-0.422237	-1.08198	0.391919	0.676538	1
REACTOME_RNA_POLYMERASE_II_PRE_TRANSCRIPTION_EVENTS		80	-0.323769	-1.08136	0.401544	0.67408	1
REACTOME_GRB2_EVENTS_IN_ERBB2_SIGNALING		16	-0.447486	-1.0788	0.38189	0.675624	1
REACTOME_REGULATION_OF_TP53_ACTIVITY		158	-0.310027	-1.07845	0.386194	0.672598	1
REACTOME_TRANSCRIPTION_OF_THE_HIV_GENOME		69	-0.321798	-1.07787	0.410985	0.669978	1
REACTOME_MRNA_DECAY_BY_3_TO_5_EXORIBONUCLEASE		16	-0.442878	-1.07357	0.428571	0.67481	1
REACTOME_UNBLOCKING_OF_NMDA_RECEPTORS_GLUTAMATE_BINDING_AND_ACTIVATION		21	-0.36685	-1.07245	0.387029	0.673311	1
REACTOME_XENOBIOTICS		22	-0.483547	-1.07229	0.377551	0.670025	1
REACTOME_NUCLEAR_PORE_COMPLEX_NPC_DISASSEMBLY		35	-0.429813	-1.06893	0.437743	0.672874	1
REACTOME_NUCLEAR_IMPORT_OF_REV_PROTEIN		33	-0.422371	-1.06686	0.44466	0.673291	1
REACTOME_TRANS_GOLGI_NETWORK_VESICLE_BUDDING		68	-0.264103	-1.06678	0.386275	0.669905	1
REACTOME_SUMOYLATION_OF_UBIQUITINYLATION_PROTEINS		38	-0.400111	-1.06335	0.447732	0.673242	1
REACTOME_TRANSPORT_OF_MATURE_TRANSCRIPT_TO_CYTOPLASM		78	-0.361499	-1.06274	0.431559	0.670993	1
REACTOME_REGULATION_OF_TP53_ACTIVITY_THROUGH_METHYLATION		19	-0.404602	-1.06069	0.364486	0.671246	1
REACTOME_STIMULI_SENSING_CHANNELS		105	-0.323696	-1.05533	0.365344	0.678187	1
REACTOME_METABOLISM_OF_STEROID_HORMONES		30	-0.392367	-1.05387	0.373362	0.677623	1
REACTOME_DEFECTIVE_TPR_MAY_CONFER_SUSCEPTIBILITY_TOWARDS_THYROID_PAPILLARY_CARCINOMA_TPC		31	-0.395569	-1.04766	0.446565	0.686209	1
REACTOME_SIGNALING_BY_RETINOIC_ACID		38	-0.38326	-1.04604	0.391837	0.68576	1
REACTOME_GENE_SILENCING_BY_RNA		116	-0.321231	-1.04096	0.437037	0.69215	1
REACTOME_TRNA_MODIFICATION_IN_THE_NUCLEUS_AND_CYTOSOL		42	-0.377195	-1.04023	0.433996	0.690224	1
REACTOME_RNA_POLYMERASE_II_TRANSCRIPTION_ELONGATION		57	-0.308897	-1.03314	0.419417	0.700642	1
REACTOME_DEPOLYMERISATION_OF_THE_NUCLEAR_LAMINA		15	-0.384337	-1.02581	0.429961	0.711282	1
REACTOME_CYTOSOLIC_SULFONATION_OF_SMALL_MOLECULES		20	-0.443922	-1.02502	0.420382	0.709383	1
REACTOME_GLOBAL_GENOME_NUCLEOTIDE_EXCISION_REPAIR_GG_NER		82	-0.308912	-1.0243	0.471028	0.707313	1
REACTOME_TRANSCRIPTION_COUPLED_NUCLEOTIDE_EXCISION_REPAIR_TC_NER		75	-0.314392	-1.02321	0.455744	0.706017	1
REACTOME_COPI_DEPENDENT_GOLGI_TO_ER_RETROGRADE_TRAFFIC		92	-0.298525	-1.02185	0.439689	0.70522	1
REACTOME_METABOLISM_OF_AMINE_DERIVED_HORMONES		18	-0.436522	-1.02075	0.438134	0.703975	1
REACTOME_REGULATED_NECROSIS		20	-0.392851	-1.01667	0.451098	0.708439	1
REACTOME_VIRAL_MESSENGER_RNA_SYNTHESIS		42	-0.371055	-1.01283	0.45977	0.712531	1
REACTOME_FORMATION_OF_HIV_ELONGATION_COMPLEX_IN_THE_ABSENCE_OF_HIV_TAT		44	-0.299182	-1.01139	0.461101	0.711762	1
REACTOME_PHOSPHOLIPID_METABOLISM		197	-0.265086	-1.0101	0.432	0.710932	1
REACTOME_DEPURINATION		44	-0.418586	-1.00912	0.465164	0.709594	1
REACTOME_SUMOYLATION_OF_SUMOYLATION_PROTEINS		34	-0.387848	-1.00791	0.483685	0.708502	1
REACTOME_RNA_POLYMERASE_II_TRANSCRIPTION_PRE_INITIATION_AND_PROMOTER_OPENING		46	-0.330924	-1.00753	0.473282	0.705929	1
REACTOME_TRANSCRIPTIONAL_ACTIVATION_OF_MITOCHONDRIAL_BIOGENESIS		54	-0.274458	-1.00751	0.441121	0.702661	1
REACTOME_PROTEIN_UBIQUITINATION		75	-0.2982	-1.00709	0.459459	0.700197	1
REACTOME_CONVERSION_FROM_APC_C:CDC20_TO_APC_C:CDH1_IN_LATE_ANAPHASE		18	-0.371243	-1.00432	0.491262	0.702209	1
REACTOME_MRNA_SPLICING_MINOR_PATHWAY		50	-0.303403	-1.0026	0.453861	0.702231	1
REACTOME_E3_UBIQUITIN_LIGASES_UBIQUITINATE_TARGET_PROTEINS		57	-0.32225	-1.00121	0.487129	0.70157	1
REACTOME_ANTIMICROBIAL_PEPTIDES		72	-0.363372	-1.00059	0.422122	0.699459	1
REACTOME_DNA_DOUBLE_STRAND_BREAK_RESPONSE		67	-0.322023	-1.0004	0.445076	0.696664	1
REACTOME_TRANSCRIPTIONAL_REGULATION_BY_TP53		354	-0.267941	-0.999296	0.458333	0.695561	1
REACTOME_RA_BIOSYNTHESIS_PATHWAY		18	-0.467788	-0.996417	0.466135	0.697618	1
REACTOME_LDL_CLEARANCE		19	-0.351865	-0.99389	0.462598	0.699005	1
REACTOME_CELLULAR_SENESCENCE		173	-0.28002	-0.991493	0.44894	0.700358	1
REACTOME_FGFR2_ALTERNATIVE_SPLICING		26	-0.306035	-0.98961	0.46771	0.700485	1
REACTOME_RNA_POLYMERASE_I_TRANSCRIPTION		92	-0.325478	-0.984196	0.464762	0.707046	1
REACTOME_DEADENYLATION_DEPENDENT_MRNA_DECAY		54	-0.299506	-0.981596	0.46	0.708544	1
REACTOME_AFLATOXIN_ACTIVATION_AND_DETOXIFICATION		17	-0.390112	-0.980328	0.467742	0.70764	1
REACTOME_GLYCOLYSIS		69	-0.277348	-0.978845	0.49901	0.70749	1
REACTOME_BIOLOGICAL_OXIDATIONS		190	-0.339624	-0.973027	0.478439	0.715056	1
REACTOME_FORMATION_OF_THE_EARLY_ELONGATION_COMPLEX		31	-0.318383	-0.969844	0.499065	0.717953	1
REACTOME_CENTROSOME_MATURATION		78	-0.326295	-0.967629	0.499072	0.718843	1
REACTOME_OVARIAN_TUMOR_DOMAIN_PROTEASES		38	-0.311764	-0.967005	0.53626	0.717	1
REACTOME_MITOCHONDRIAL_CALCIUM_ION_TRANSPORT		21	-0.29039	-0.966492	0.497053	0.714886	1
REACTOME_TP53_REGULATES_TRANSCRIPTION_OF_CELL_CYCLE_GENES		49	-0.361926	-0.964158	0.520629	0.716215	1
REACTOME_ANCHORING_OF_THE_BASAL_BODY_TO_THE_PLASMA_MEMBRANE		95	-0.323686	-0.96299	0.508318	0.715256	1
REACTOME_GLYCOSPHINGOLIPID_METABOLISM		42	-0.280936	-0.961816	0.518367	0.71457	1
REACTOME_RNA_POLYMERASE_III_TRANSCRIPTION_INITIATION_FROM_TYPE_3_PROMOTER		27	-0.342479	-0.961627	0.509328	0.711912	1
REACTOME_TRIGLYCERIDE_METABOLISM		34	-0.352974	-0.961415	0.5	0.709331	1
REACTOME_RRNA_MODIFICATION_IN_THE_NUCLEUS_AND_CYTOSOL		56	-0.356029	-0.960795	0.533849	0.707559	1
REACTOME_METAL_ION_SLC_TRANSPORTERS		25	-0.360164	-0.958736	0.518738	0.708167	1
REACTOME_NUCLEOTIDE_SALVAGE		23	-0.355801	-0.958364	0.503068	0.705864	1
REACTOME_TRANSLESION_SYNTHESIS_BY_POLK		17	-0.401995	-0.958345	0.530097	0.703009	1
REACTOME_TP53_REGULATES_TRANSCRIPTION_OF_CELL_DEATH_GENES		44	-0.310182	-0.952958	0.517103	0.709583	1
REACTOME_REGULATION_OF_PLK1_ACTIVITY_AT_G2_M_TRANSITION		86	-0.317481	-0.95069	0.513863	0.71063	1
REACTOME_MISCELLANEOUS_TRANSPORT_AND_BINDING_EVENTS		26	-0.298823	-0.950516	0.531621	0.70805	1
REACTOME_METABOLISM_OF_POLYAMINES		54	-0.283417	-0.948787	0.506073	0.708137	1
REACTOME_RIP_MEDIATED_NFKB_ACTIVATION_VIA_ZBP1		17	-0.3526	-0.947293	0.544031	0.708033	1
REACTOME_RNA_POLYMERASE_III_TRANSCRIPTION_INITIATION_FROM_TYPE_1_PROMOTER		26	-0.347818	-0.943353	0.527204	0.711977	1
REACTOME_RETROGRADE_TRANSPORT_AT_THE_TRANS_GOLGI_NETWORK		47	-0.286949	-0.93545	0.526316	0.722836	1
REACTOME_GOLGI_TO_ER_RETROGRADE_TRANSPORT		126	-0.245986	-0.934472	0.535433	0.721648	1
REACTOME_MRNA_CAPPING		28	-0.321812	-0.930419	0.538899	0.725796	1
REACTOME_GLUTAMATE_BINDING_ACTIVATION_OF_AMPA_RECEPTORS_AND_SYNAPTIC_PLASTICITY		31	-0.283888	-0.929261	0.547325	0.724893	1
REACTOME_HIV_ELONGATION_ARREST_AND_RECOVERY		32	-0.264869	-0.92876	0.523277	0.722903	1
REACTOME_SENESCENCE_ASSOCIATED_SECRETORY_PHENOTYPE_SASP		90	-0.312707	-0.926355	0.532225	0.724127	1
REACTOME_PROCESSING_OF_CAPPED_INTRON_CONTAINING_PRE_MRNA		233	-0.274019	-0.925388	0.538899	0.722856	1
REACTOME_RNA_POLYMERASE_II_TRANSCRIBES_SNRNA_GENES		71	-0.288796	-0.924357	0.530097	0.721763	1
REACTOME_HYALURONAN_METABOLISM		17	-0.384119	-0.917112	0.552521	0.731551	1
REACTOME_RNA_POLYMERASE_II_TRANSCRIPTION_TERMINATION		62	-0.296249	-0.915832	0.552239	0.730891	1
REACTOME_NUCLEOTIDE_EXCISION_REPAIR		107	-0.264227	-0.915766	0.550373	0.728228	1
REACTOME_TP53_REGULATES_TRANSCRIPTION_OF_DNA_REPAIR_GENES		61	-0.279458	-0.915419	0.54955	0.726104	1
REACTOME_BRANCHED_CHAIN_AMINO_ACID_CATABOLISM		17	-0.3789	-0.914885	0.583004	0.724319	1
REACTOME_SHC1_EVENTS_IN_ERBB2_SIGNALING		22	-0.340605	-0.914831	0.578947	0.72166	1
REACTOME_CYCLIN_A:CDK2_ASSOCIATED_EVENTS_AT_S_PHASE_ENTRY		82	-0.275876	-0.9142	0.547059	0.720058	1
REACTOME_DEFECTIVE_CFTR_CAUSES_CYSTIC_FIBROSIS		56	-0.26298	-0.905897	0.538947	0.731346	1
REACTOME_ACTIVATION_OF_THE_MRNA_UPON_BINDING_OF_THE_CAP_BINDING_COMPLEX_AND_EIFS_AND_SUBSEQUENT_BINDING_TO_43S		48	-0.238351	-0.90509	0.563353	0.729935	1
REACTOME_ACYL_CHAIN_REMODELLING_OF_PE		24	-0.368536	-0.90326	0.577825	0.730445	1
REACTOME_INOSITOL_PHOSPHATE_METABOLISM		48	-0.261676	-0.90133	0.620123	0.730848	1
REACTOME_RNA_POLYMERASE_I_TRANSCRIPTION_INITIATION		47	-0.299593	-0.901186	0.566972	0.728401	1
REACTOME_NOD1_2_SIGNALING_PATHWAY		34	-0.303683	-0.896807	0.597959	0.732926	1
REACTOME_ABORTIVE_ELONGATION_OF_HIV_1_TRANSCRIPT_IN_THE_ABSENCE_OF_TAT		21	-0.305627	-0.893329	0.555347	0.736292	1
REACTOME_MITOTIC_G2_G2_M_PHASES		187	-0.260438	-0.890626	0.578652	0.738246	1
REACTOME_NAPLUS_CL_DEPENDENT_NEUROTRANSMITTER_TRANSPORTERS		19	-0.347268	-0.887115	0.634387	0.741275	1
REACTOME_ZBP1_DAI_MEDIATED_INDUCTION_OF_TYPE_I_IFNS		21	-0.303145	-0.879624	0.60119	0.751061	1
REACTOME_THE_ROLE_OF_GTSE1_IN_G2_M_PROGRESSION_AFTER_G2_CHECKPOINT		70	-0.253266	-0.87507	0.556911	0.75599	1
REACTOME_MRNA_SPLICING		184	-0.252355	-0.874826	0.582857	0.753655	1
REACTOME_PI3K_EVENTS_IN_ERBB2_SIGNALING		16	-0.380847	-0.873652	0.634051	0.753026	1
REACTOME_REGULATION_OF_GENE_EXPRESSION_IN_BETA_CELLS		20	-0.337515	-0.873609	0.655446	0.750386	1
REACTOME_HIV_LIFE_CYCLE		146	-0.246858	-0.866359	0.598456	0.759798	1
REACTOME_ACYL_CHAIN_REMODELLING_OF_PC		22	-0.333734	-0.854791	0.666667	0.776511	1
REACTOME_SIGNALING_BY_NODAL		18	-0.320922	-0.845466	0.682731	0.789088	1
REACTOME_MEIOTIC_SYNAPSIS		67	-0.291135	-0.843894	0.61477	0.788966	1
REACTOME_RECRUITMENT_OF_NUMA_TO_MITOTIC_CENTROSOMES		89	-0.269916	-0.843011	0.657944	0.787618	1
REACTOME_VITAMIN_B5_PANTOTHENATE_METABOLISM		17	-0.339643	-0.83671	0.727273	0.794997	1
REACTOME_PROCESSING_OF_CAPPED_INTRONLESS_PRE_MRNA		27	-0.299837	-0.834404	0.610701	0.796037	1
REACTOME_TNF_SIGNALING		42	-0.23386	-0.83345	0.662188	0.794991	1
REACTOME_SUMOYLATION		181	-0.228249	-0.833097	0.693309	0.792776	1
REACTOME_OXIDATIVE_STRESS_INDUCED_SENESCENCE		105	-0.256943	-0.831698	0.614931	0.792412	1
REACTOME_RNA_POLYMERASE_III_TRANSCRIPTION_TERMINATION		22	-0.296636	-0.828012	0.651032	0.795521	1
REACTOME_KSRP_KHSRP_BINDS_AND_DESTABILIZES_MRNA		17	-0.308769	-0.824133	0.62406	0.799144	1
REACTOME_LYSOSOME_VESICLE_BIOGENESIS		33	-0.237378	-0.82327	0.697628	0.797957	1
REACTOME_ESTROGEN_DEPENDENT_GENE_EXPRESSION		128	-0.240029	-0.820351	0.686567	0.799736	1
REACTOME_EGFR_DOWNREGULATION		30	-0.308091	-0.816553	0.685547	0.803287	1
REACTOME_KERATINIZATION		135	-0.257219	-0.815407	0.699588	0.802362	1
REACTOME_PROCESSING_OF_INTRONLESS_PRE_MRNAS		19	-0.316336	-0.815187	0.661682	0.800009	1
REACTOME_TRP_CHANNELS		28	-0.278558	-0.801128	0.766884	0.819572	1
REACTOME_ABC_TRANSPORTER_DISORDERS		72	-0.207689	-0.80078	0.708333	0.817287	1
REACTOME_UB_SPECIFIC_PROCESSING_PROTEASES		180	-0.20728	-0.798971	0.717017	0.817292	1
REACTOME_RUNX1_REGULATES_TRANSCRIPTION_OF_GENES_INVOLVED_IN_DIFFERENTIATION_OF_HSCS		107	-0.241028	-0.797575	0.650295	0.816739	1
REACTOME_SYNTHESIS_OF_IP3_AND_IP4_IN_THE_CYTOSOL		26	-0.269212	-0.796737	0.772636	0.815323	1
REACTOME_TRANSPORT_OF_BILE_SALTS_AND_ORGANIC_ACIDS_METAL_IONS_AND_AMINE_COMPOUNDS		83	-0.24844	-0.792642	0.830645	0.818925	1
REACTOME_ZINC_TRANSPORTERS		16	-0.30214	-0.78598	0.73913	0.826578	1
REACTOME_GASTRIN_CREB_SIGNALLING_PATHWAY_VIA_PKC_AND_MAPK		18	-0.276332	-0.777081	0.757812	0.837267	1
REACTOME_CREB1_PHOSPHORYLATION_THROUGH_NMDA_RECEPTOR_MEDIATED_ACTIVATION_OF_RAS_SIGNALING		28	-0.234631	-0.777002	0.798319	0.834611	1
REACTOME_SUMOYLATION_OF_CHROMATIN_ORGANIZATION_PROTEINS		66	-0.231971	-0.774071	0.695327	0.836285	1
REACTOME_TRANSCRIPTIONAL_REGULATION_OF_GRANULOPOIESIS		71	-0.273844	-0.773375	0.680244	0.834604	1
REACTOME_PROTEIN_METHYLATION		17	-0.316151	-0.76928	0.707364	0.838084	1
REACTOME_TP53_REGULATES_TRANSCRIPTION_OF_GENES_INVOLVED_IN_CYTOCHROME_C_RELEASE		20	-0.263937	-0.769277	0.788868	0.835374	1
REACTOME_DEUBIQUITINATION		256	-0.192134	-0.762426	0.782609	0.842981	1
REACTOME_CYTOSOLIC_SENSORS_OF_PATHOGEN_ASSOCIATED_DNA		61	-0.225944	-0.757108	0.732039	0.848109	1
REACTOME_METABOLISM_OF_PORPHYRINS		15	-0.304918	-0.754689	0.712891	0.848818	1
REACTOME_ABC_FAMILY_PROTEINS_MEDIATED_TRANSPORT		97	-0.186314	-0.750918	0.839034	0.851563	1
REACTOME_PIWI_INTERACTING_RNA_PIRNA_BIOGENESIS		28	-0.266941	-0.748983	0.828402	0.851587	1
REACTOME_EXPORT_OF_VIRAL_RIBONUCLEOPROTEINS_FROM_NUCLEUS		32	-0.285092	-0.746	0.692161	0.852983	1
REACTOME_RAS_ACTIVATION_UPON_CA2PLUS_INFLUX_THROUGH_NMDA_RECEPTOR		20	-0.244648	-0.745121	0.827004	0.851543	1
REACTOME_FORMATION_OF_THE_CORNIFIED_ENVELOPE		101	-0.250906	-0.737774	0.864865	0.858772	1
REACTOME_REGULATION_OF_APOPTOSIS		49	-0.230948	-0.73662	0.674274	0.857582	1
REACTOME_EUKARYOTIC_TRANSLATION_INITIATION		100	-0.17734	-0.735755	0.686047	0.856104	1
REACTOME_GAB1_SIGNALOSOME		16	-0.354437	-0.730307	0.822835	0.86087	1
REACTOME_FORMATION_OF_THE_BETA_CATENIN:TCF_TRANSACTIVATING_COMPLEX		73	-0.255499	-0.728379	0.732673	0.860767	1
REACTOME_CALNEXIN_CALRETICULIN_CYCLE		25	-0.203394	-0.72358	0.748077	0.864371	1
REACTOME_CLASS_C_3_METABOTROPIC_GLUTAMATE_PHEROMONE_RECEPTORS		31	-0.226532	-0.716285	0.844262	0.871037	1
REACTOME_N_GLYCAN_TRIMMING_IN_THE_ER_AND_CALNEXIN_CALRETICULIN_CYCLE		34	-0.176915	-0.713359	0.776515	0.872041	1
REACTOME_FORMATION_OF_TC_NER_PRE_INCISION_COMPLEX		52	-0.206696	-0.696748	0.75	0.889831	1
REACTOME_NEGATIVE_REGULATION_OF_NOTCH4_SIGNALING		51	-0.21215	-0.695701	0.678862	0.888429	1
REACTOME_ER_QUALITY_CONTROL_COMPARTMENT_ERQC		20	-0.221288	-0.694039	0.773438	0.887728	1
REACTOME_NEGATIVE_REGULATION_OF_NMDA_RECEPTOR_MEDIATED_NEURONAL_TRANSMISSION		21	-0.231122	-0.677221	0.866109	0.904298	1
REACTOME_INLB_MEDIATED_ENTRY_OF_LISTERIA_MONOCYTOGENES_INTO_HOST_CELL		15	-0.226036	-0.675631	0.840385	0.903281	1
REACTOME_ASSEMBLY_OF_THE_HIV_VIRION		16	-0.215291	-0.651828	0.865643	0.925894	1
REACTOME_SYNTHESIS_OF_ACTIVE_UBIQUITIN:_ROLES_OF_E1_AND_E2_ENZYMES		28	-0.19841	-0.644872	0.834933	0.930206	1
REACTOME_DEADENYLATION_OF_MRNA		24	-0.212715	-0.64268	0.817164	0.929445	1
REACTOME_STABILIZATION_OF_P53		53	-0.183509	-0.616564	0.789047	0.950451	1
REACTOME_NONSENSE_MEDIATED_DECAY_NMD		97	-0.142659	-0.590217	0.901163	0.968468	1
REACTOME_ACTIVATION_OF_GENE_EXPRESSION_BY_SREBF_SREBP		41	-0.202809	-0.585914	0.905138	0.968628	1
REACTOME_VIF_MEDIATED_DEGRADATION_OF_APOBEC3G		50	-0.185589	-0.5856	0.783673	0.965975	1
REACTOME_LISTERIA_MONOCYTOGENES_ENTRY_INTO_HOST_CELLS		20	-0.18187	-0.582378	0.923364	0.965228	1
REACTOME_TRISTETRAPROLIN_TTP_ZFP36_BINDS_AND_DESTABILIZES_MRNA		17	-0.218236	-0.573875	0.902486	0.968137	1
REACTOME_RNA_POLYMERASE_III_TRANSCRIPTION		39	-0.18266	-0.567839	0.912214	0.969174	1
REACTOME_SUMOYLATION_OF_DNA_DAMAGE_RESPONSE_AND_REPAIR_PROTEINS		76	-0.181042	-0.554177	0.904762	0.974528	1
REACTOME_REGULATION_OF_CHOLESTEROL_BIOSYNTHESIS_BY_SREBP_SREBF		54	-0.178703	-0.551897	0.919608	0.972961	1
REACTOME_DNA_DAMAGE_RECOGNITION_IN_GG_NER		38	-0.147121	-0.52152	0.897579	0.985591	1
REACTOME_TRAF6_MEDIATED_IRF7_ACTIVATION		26	-0.155767	-0.512021	0.983871	0.98695	1
REACTOME_SYNTHESIS_OF_PIPS_AT_THE_GOLGI_MEMBRANE		16	-0.178801	-0.51097	0.973929	0.984516	1
REACTOME_REGULATION_OF_RAS_BY_GAPS		64	-0.133339	-0.500346	0.935417	0.986022	1
REACTOME_SRP_DEPENDENT_COTRANSLATIONAL_PROTEIN_TARGETING_TO_MEMBRANE		94	-0.111744	-0.476952	0.949416	0.991011	1
REACTOME_NONSENSE_MEDIATED_DECAY_NMD_INDEPENDENT_OF_THE_EXON_JUNCTION_COMPLEX_EJC		77	-0.126822	-0.469524	0.975659	0.990361	1
REACTOME_MICRORNA_MIRNA_BIOGENESIS		23	-0.165867	-0.461489	0.958904	0.989749	1
REACTOME_DECTIN_1_MEDIATED_NONCANONICAL_NF_KB_SIGNALING		58	-0.120746	-0.411453	0.955734	0.997273	1
REACTOME_CELLULAR_RESPONSE_TO_HYPOXIA		70	-0.106546	-0.383401	0.987928	0.997909	1
REACTOME_FORMATION_OF_INCISION_COMPLEX_IN_GG_NER		43	-0.118011	-0.382825	0.992509	0.995135	1

## Sheet: GSE35602 parenchyma DEGs
ID	adj.P.Val	P.Value	t	B	logFC	Gene.symbol	Gene.title
A_23_P215328	0.0327	0.000619	-4.30503	-0.14986	-3.8174	SFRP4	secreted frizzled related protein 4											up-regulated genes
A_32_P213091	0.0327	0.00162	-3.83306	-0.98772	-3.48969	SHISA9	shisa family member 9											down-regulated genes
A_32_P128409	0.0485	0.00465	-3.31893	-1.91352	-3.44261	LOC283352	uncharacterized LOC283352
A_24_P72064	0.0327	0.00034	-4.60487	0.37062	-3.20809	GHR	growth hormone receptor
A_32_P40946	0.0327	0.00153	-3.85905	-0.94115	-3.14006
A_24_P25544	0.0348	0.00255	-3.61036	-1.38815	-3.10282	GDNF	glial cell derived neurotrophic factor
A_24_P256365	0.0565	0.00593	-3.2006	-2.12638	-3.02952	LOC642620	uncharacterized LOC642620
A_24_P38290	0.0735	0.00879	-3.00776	-2.47146	-2.99986	TAC1	tachykinin precursor 1
A_23_P14216	0.0349	0.00259	-3.60393	-1.39974	-2.93294	CCDC169	coiled-coil domain containing 169
A_24_P605612	0.0327	0.000343	-4.60009	0.3624	-2.9299	THBS2	thrombospondin 2
A_23_P25615	0.0327	0.000893	-4.12411	-0.46876	-2.9288	SOHLH2	spermatogenesis and oogenesis specific basic helix-loop-helix 2
A_24_P932266	0.0537	0.00545	-3.24103	-2.05372	-2.92469
A_24_P747168	0.0617	0.00673	-3.13839	-2.23801	-2.90121	CCDC144NL-AS1	CCDC144NL antisense RNA 1
A_24_P369656	0.0327	0.0016	-3.83877	-0.97748	-2.88884	TRIM9	tripartite motif containing 9
A_32_P206758	0.0327	0.00091	-4.11455	-0.48569	-2.87678
A_32_P11262	0.0327	3.18e-06	-7.16248	4.23345	-2.85269
A_23_P99802	0.0327	0.000607	-4.31499	-0.1324	-2.83244	FLRT2	fibronectin leucine rich transmembrane protein 2
A_32_P55241	0.0327	1.15e-05	-6.40769	3.2105	-2.79854	SHISA2	shisa family member 2
A_23_P322691	0.0476	0.00452	-3.33218	-1.88965	-2.76979	LINC00301	long intergenic non-protein coding RNA 301
A_24_P168925	0.0327	0.00117	-3.99125	-0.70488	-2.76543	CHRDL1	chordin like 1
A_24_P482104	0.0327	0.000259	-4.74153	0.60401	-2.75515
A_23_P1833	0.0464	0.00434	-3.35268	-1.85271	-2.75159	B3GAT1	beta-1,3-glucuronyltransferase 1
A_23_P149368	0.0545	0.00561	-3.22752	-2.078	-2.75067	FCRL1	Fc receptor like 1
A_24_P472655	0.0346	0.00252	-3.61643	-1.3772	-2.7371
A_24_P29859	0.0342	0.00244	-3.63286	-1.34761	-2.69542	C8orf46	chromosome 8 open reading frame 46
A_23_P101131	0.0724	0.00858	-3.01983	-2.44995	-2.65912	GRP	gastrin releasing peptide
A_23_P344451	0.0589	0.00629	-3.17168	-2.1783	-2.64064	HDGFRP3	hepatoma-derived growth factor, related protein 3
A_23_P11806	0.0327	0.00106	-4.03891	-0.62	-2.62257	COL11A1	collagen type XI alpha 1 chain
A_24_P96897	0.0327	0.00177	-3.78931	-1.06621	-2.6183	SYT6	synaptotagmin 6
A_23_P326080	0.075	0.00904	-2.99419	-2.49564	-2.59796	DEFA4	defensin alpha 4
A_23_P432947	0.0776	0.00954	-2.96809	-2.54206	-2.58445	GREM1	gremlin 1, DAN family BMP antagonist
A_23_P320242	0.0685	0.0079	-3.0602	-2.37791	-2.5578	KIAA1324L	KIAA1324 like
A_32_P108666	0.0736	0.00881	-3.00699	-2.47283	-2.54458	LPAR3	lysophosphatidic acid receptor 3
A_23_P202013	0.0327	0.000264	-4.73221	0.58818	-2.52453	ZEB1	zinc finger E-box binding homeobox 1
A_24_P583972	0.0327	0.000784	-4.18839	-0.35508	-2.50926
A_24_P649282	0.0327	0.00158	-3.84472	-0.96681	-2.49879	LUZP2	leucine zipper protein 2
A_24_P928086	0.0732	0.00872	-3.01186	-2.46417	-2.49837
A_23_P149749	0.0327	0.000334	-4.61357	0.38555	-2.48241	GPR88	G protein-coupled receptor 88
A_23_P313482	0.0557	0.00581	-3.2103	-2.10895	-2.47826	ABRA	actin binding Rho activating protein
A_32_P111923	0.0327	0.00149	-3.8741	-0.91418	-2.47708
A_24_P365975	0.0327	9.66e-07	-7.90497	5.14562	-2.46079	COL8A2	collagen type VIII alpha 2 chain
A_23_P429478	0.0327	0.000935	-4.10134	-0.50911	-2.45831	CCDC140	coiled-coil domain containing 140
A_24_P522585	0.0523	0.00524	-3.26091	-2.01796	-2.44546	LCMT1-AS2	LCMT1 antisense RNA 2
A_23_P87700	0.0327	0.00082	-4.16604	-0.39456	-2.4453	MFAP5	microfibrillar associated protein 5
A_32_P42224	0.0327	8.78e-05	-5.29922	1.52792	-2.44493
A_23_P216429	0.068	0.00782	-3.06543	-2.36857	-2.43456	ASPN	asporin
A_24_P252310	0.0625	0.00687	-3.1285	-2.25573	-2.42216	FAM131B	family with sequence similarity 131 member B
A_23_P103349	0.0327	0.00185	-3.76751	-1.10537	-2.41783	OCLM	oculomedin
A_23_P167051	0.0327	0.000221	-4.82309	0.74207	-2.41755
A_23_P160273	0.0496	0.00482	-3.30172	-1.94451	-2.41339	LRRC7	leucine rich repeat containing 7
A_24_P894345	0.0377	0.00305	-3.52318	-1.54529	-2.41252
A_23_P116850	0.0327	0.00148	-3.87671	-0.90951	-2.40892	KRT2	keratin 2
A_24_P264943	0.0633	0.00701	-3.11872	-2.27324	-2.39503	COMP	cartilage oligomeric matrix protein
A_23_P158176	0.0327	0.00212	-3.70061	-1.22564	-2.37643	LOC643733	caspase 4, apoptosis-related cysteine peptidase pseudogene
A_23_P332399	0.0327	0.000153	-5.01048	1.05556	-2.37313	GULP1	GULP, engulfment adaptor PTB domain containing 1
A_24_P739344	0.0327	0.0004	-4.52221	0.22822	-2.36981	NOX4	NADPH oxidase 4
A_32_P12430	0.0327	0.00106	-4.03905	-0.61975	-2.34632	SPG20	spastic paraplegia 20 (Troyer syndrome)
A_24_P931079	0.0344	0.00249	-3.62336	-1.36471	-2.34225
A_32_P96435	0.0722	0.00855	-3.02169	-2.44665	-2.33893	ZNF829	zinc finger protein 829
A_23_P92107	0.0795	0.00988	-2.95071	-2.57292	-2.33419	SLC15A2	solute carrier family 15 member 2
A_23_P71757	0.0327	0.000304	-4.66033	0.46564	-2.32088	IFNA6	interferon alpha 6
A_32_P423691	0.0509	0.00502	-3.2816	-1.98073	-2.31899	ADIG	adipogenin
A_32_P145515	0.0327	0.00141	-3.89995	-0.86792	-2.31825
A_24_P218048	0.0353	0.00266	-3.5912	-1.42266	-2.31295	AMPH	amphiphysin
A_23_P56347	0.0327	0.000311	-4.64923	0.44666	-2.31058	PSG3	pregnancy specific beta-1-glycoprotein 3
A_24_P932339	0.0327	0.00142	-3.89665	-0.87382	-2.30253	LINC01346	long intergenic non-protein coding RNA 1346
A_24_P307653	0.0327	0.000175	-4.94207	0.94171	-2.29669	SLC6A15	solute carrier family 6 member 15
A_24_P161235	0.0413	0.00357	-3.44671	-1.68319	-2.29458
A_23_P501007	0.0327	3.92e-05	-5.72888	2.20537	-2.29206	EFEMP1	EGF containing fibulin like extracellular matrix protein 1
A_23_P325700	0.0605	0.00656	-3.15099	-2.21541	-2.28233	C10orf126	chromosome 10 open reading frame 126
A_24_P941266	0.0327	0.00206	-3.71565	-1.19858	-2.2743
A_32_P80231	0.0327	0.00208	-3.71067	-1.20755	-2.27191
A_24_P78531	0.0327	0.000119	-5.14149	1.27152	-2.2663	CLEC4E	C-type lectin domain family 4 member E
A_32_P11579	0.0374	0.00299	-3.53337	-1.52691	-2.26252	FGF12	fibroblast growth factor 12
A_23_P161458	0.0696	0.00807	-3.04993	-2.39626	-2.26099	OLAH	oleoyl-ACP hydrolase
A_23_P62021	0.0595	0.0064	-3.16337	-2.19321	-2.25685	THBS2	thrombospondin 2
A_32_P407293	0.0336	0.00236	-3.6492	-1.31818	-2.25544	PRR18	proline rich 18
A_32_P120567	0.0327	0.000179	-4.92867	0.91934	-2.25506	MDFIC	MyoD family inhibitor domain containing
A_23_P392541	0.0374	0.00298	-3.53526	-1.52352	-2.25058	SPG20	spastic paraplegia 20 (Troyer syndrome)
A_24_P941359	0.0327	0.000568	-4.34735	-0.07574	-2.2477	FAM65B	family with sequence similarity 65 member B
A_23_P31816	0.0759	0.00925	-2.98293	-2.51566	-2.24486	DEFA3	defensin alpha 3
A_32_P204137	0.0327	0.000976	-4.08048	-0.54613	-2.23802	GABRA4	gamma-aminobutyric acid type A receptor alpha4 subunit
A_24_P518908	0.0657	0.0074	-3.09243	-2.32029	-2.23459
A_32_P193194	0.0327	0.000428	-4.48838	0.16971	-2.2341
A_24_P800363	0.0327	0.00105	-4.04345	-0.61194	-2.22956
A_23_P305863	0.08	0.00996	-2.94662	-2.58019	-2.2285	MUC5B	mucin 5B, oligomeric mucus/gel-forming
A_32_P489986	0.0327	0.000996	-4.07008	-0.5646	-2.22765	TMEM232	transmembrane protein 232
A_23_P1352	0.0717	0.00846	-3.02675	-2.43762	-2.22508	SFRP5	secreted frizzled related protein 5
A_23_P431971	0.0671	0.00767	-3.07482	-2.35179	-2.22469	CRTAC1	cartilage acidic protein 1
A_23_P150457	0.0327	0.000201	-4.87085	0.82246	-2.2194	LYVE1	lymphatic vessel endothelial hyaluronan receptor 1
A_23_P48198	0.0327	1.43e-05	-6.28392	3.03326	-2.21335	GLT8D2	glycosyltransferase 8 domain containing 2
A_24_P176079	0.0654	0.00737	-3.09448	-2.31664	-2.21208	WASF3	WAS protein family member 3
A_23_P216023	0.0327	0.000923	-4.10769	-0.49786	-2.20932	ANGPT1	angiopoietin 1
A_23_P140290	0.0327	0.000155	-5.00319	1.04346	-2.20733	RTN1	reticulon 1
A_24_P794631	0.0327	6.16e-05	-5.48592	1.82612	-2.20479	LSAMP	limbic system-associated membrane protein
A_23_P408363	0.0327	0.000125	-5.11424	1.22683	-2.2021	ITGBL1	integrin subunit beta like 1
A_24_P67741	0.0761	0.00929	-2.98097	-2.51915	-2.19878
A_32_P160563	0.0327	0.000306	-4.65728	0.46042	-2.19698	OPCML	opioid binding protein/cell adhesion molecule like
A_24_P97914	0.036	0.00276	-3.57215	-1.457	-2.19492	HIST1H3F	histone cluster 1, H3f
A_24_P945036	0.0595	0.00639	-3.16379	-2.19245	-2.19135
A_23_P254863	0.0327	0.00208	-3.70929	-1.21002	-2.19052	NIM1K	NIM1 serine/threonine protein kinase
A_23_P134426	0.0327	0.000428	-4.48845	0.16984	-2.18977	GPNMB	glycoprotein nmb
A_23_P310921	0.0327	1.33e-05	-6.32487	3.09219	-2.18834	PCDH7	protocadherin 7
A_23_P59960	0.0327	6.17e-05	-5.48537	1.82525	-2.18766	CRISPLD1	cysteine rich secretory protein LCCL domain containing 1
A_24_P253676	0.0327	0.00029	-4.68373	0.5056	-2.17628	CDH11	cadherin 11
A_23_P43197	0.0517	0.00515	-3.2691	-2.00322	-2.17524	CALB1	calbindin 1
A_24_P296808	0.0412	0.00355	-3.44967	-1.67786	-2.17473	PNMAL1	paraneoplastic Ma antigen family like 1
A_32_P735429	0.0647	0.00724	-3.10318	-2.30107	-2.17255
A_24_P833024	0.0327	0.00189	-3.75643	-1.12527	-2.17212
A_23_P128254	0.0327	0.00158	-3.84562	-0.9652	-2.16089	SLCO1B1	solute carrier organic anion transporter family member 1B1
A_24_P931673	0.0327	0.00125	-3.95746	-0.76514	-2.16024
A_32_P5417	0.0431	0.00383	-3.41375	-1.74263	-2.16017
A_24_P110983	0.0327	0.00151	-3.86757	-0.92587	-2.16013	AKT3	AKT serine/threonine kinase 3
A_24_P916435	0.0327	0.00126	-3.95359	-0.77206	-2.15535
A_24_P270279	0.0579	0.00614	-3.18351	-2.15706	-2.14426
A_23_P25888	0.0679	0.0078	-3.06651	-2.36664	-2.14383	FRMD6	FERM domain containing 6
A_24_P520935	0.0457	0.00423	-3.36511	-1.83031	-2.1385	ZNF385D-AS1	ZNF385D antisense RNA 1
A_32_P109242	0.0327	0.00212	-3.70114	-1.22468	-2.1379	CSRNP3	cysteine and serine rich nuclear protein 3
A_24_P42446	0.0336	0.00236	-3.64884	-1.31882	-2.13747	PURG	purine rich element binding protein G
A_23_P254507	0.0327	0.0012	-3.97791	-0.72865	-2.13666	HOPX	HOP homeobox
A_23_P125495	0.0327	0.000532	-4.38072	-0.01746	-2.13524	CDR1	cerebellar degeneration related protein 1
A_24_P928852	0.0327	0.000648	-4.28273	-0.18898	-2.1343
A_24_P212481	0.0535	0.00543	-3.24355	-2.04919	-2.13392	MCTP1	multiple C2 and transmembrane domain containing 1
A_24_P143324	0.0542	0.00556	-3.2318	-2.07032	-2.13358	SYT16	synaptotagmin 16
A_23_P407840	0.036	0.00276	-3.57184	-1.45756	-2.11153	FNDC1	fibronectin type III domain containing 1
A_23_P218047	0.0327	0.000121	-5.13284	1.25735	-2.11025	KRT5	keratin 5
A_32_P705474	0.0727	0.00864	-3.01648	-2.45592	-2.108	MCPH1-AS1	MCPH1 antisense RNA 1
A_23_P167941	0.0327	0.000147	-5.02946	1.08701	-2.10688	TREM2	triggering receptor expressed on myeloid cells 2
A_23_P164650	0.0402	0.00341	-3.46929	-1.64248	-2.10621	APOE	apolipoprotein E
A_32_P200608	0.0327	0.00131	-3.93585	-0.80373	-2.1056	LINC00608	long intergenic non-protein coding RNA 608
A_24_P252057	0.0657	0.00741	-3.09148	-2.322	-2.10334	RBM24	RNA binding motif protein 24
A_24_P354689	0.0578	0.00613	-3.18429	-2.15566	-2.10139	SPOCK1	sparc/osteonectin, cwcv and kazal-like domains proteoglycan (testican) 1
A_23_P106362	0.0327	0.000727	-4.2257	-0.28928	-2.10119	AQP9	aquaporin 9
A_23_P116145	0.0327	0.000426	-4.49166	0.17538	-2.10069	DDI1	DNA damage inducible 1 homolog 1
A_24_P922528	0.068	0.00782	-3.06548	-2.36848	-2.09946
A_32_P219620	0.0327	0.0015	-3.8706	-0.92045	-2.09628	EYA4	EYA transcriptional coactivator and phosphatase 4
A_24_P521318	0.042	0.00368	-3.43278	-1.70832	-2.09503
A_23_P404259	0.0562	0.00589	-3.20373	-2.12074	-2.09488	GPX8	glutathione peroxidase 8 (putative)
A_32_P190211	0.0327	0.000843	-4.15255	-0.41841	-2.09191
A_23_P304489	0.0333	0.00228	-3.66605	-1.28784	-2.084	FAM19A5	family with sequence similarity 19 member A5, C-C motif chemokine like
A_24_P278234	0.06	0.00648	-3.15708	-2.20448	-2.08318
A_23_P46315	0.0448	0.00408	-3.38213	-1.79963	-2.08276
A_23_P58082	0.0734	0.00877	-3.00894	-2.46937	-2.07895	CCDC80	coiled-coil domain containing 80
A_24_P827037	0.0327	0.000208	-4.85375	0.79371	-2.07273	LRRC15	leucine rich repeat containing 15
A_23_P392942	0.0327	0.0001	-5.22943	1.41497	-2.07252	MSR1	macrophage scavenger receptor 1
A_32_P177829	0.036	0.00278	-3.56947	-1.46184	-2.07105
A_32_P64598	0.0327	0.00134	-3.92597	-0.82139	-2.07
A_23_P384044	0.0327	0.00136	-3.9162	-0.83886	-2.06835	CNIH3	cornichon family AMPA receptor auxiliary protein 3
A_24_P127075	0.0733	0.00874	-3.01058	-2.46645	-2.06687	TMEM135	transmembrane protein 135
A_23_P36972	0.0327	0.00187	-3.76134	-1.11644	-2.06385	ZIC2	Zic family member 2
A_23_P155848	0.0327	0.00138	-3.91179	-0.84674	-2.0634	DKK2	dickkopf WNT signaling pathway inhibitor 2
A_23_P44648	0.0327	0.00207	-3.71322	-1.20296	-2.06199	ADAMTS12	ADAM metallopeptidase with thrombospondin type 1 motif 12
A_24_P195120	0.0327	0.000329	-4.62042	0.3973	-2.06035	DENND3	DENN domain containing 3
A_23_P58396	0.0327	0.000469	-4.44316	0.09127	-2.05744	PDGFC	platelet derived growth factor C
A_23_P361984	0.0327	0.000618	-4.30627	-0.14768	-2.0556	ST8SIA4	ST8 alpha-N-acetyl-neuraminide alpha-2,8-sialyltransferase 4
A_23_P257815	0.0336	0.00236	-3.64927	-1.31805	-2.05428	CD180	CD180 molecule
A_24_P177279	0.0327	0.00202	-3.72541	-1.18103	-2.05305	CSDC2	cold shock domain containing C2
A_24_P28739	0.0327	0.000883	-4.12941	-0.45936	-2.0486	CCDC88A	coiled-coil domain containing 88A
A_24_P736853	0.0327	0.00191	-3.75274	-1.13189	-2.04835
A_24_P182696	0.0327	0.0019	-3.75515	-1.12756	-2.04267	MYO3B	myosin IIIB
A_32_P94468	0.0377	0.00304	-3.52485	-1.54229	-2.03921
A_32_P63630	0.0327	0.0016	-3.83842	-0.97812	-2.03785
A_32_P705115	0.0465	0.00436	-3.35034	-1.85693	-2.03402
A_23_P311246	0.0327	0.000694	-4.24816	-0.24975	-2.03189
A_24_P131522	0.0327	0.000142	-5.04887	1.11911	-2.02895	ANTXR1	anthrax toxin receptor 1
A_23_P318432	0.075	0.00904	-2.99427	-2.49549	-2.02585	PKD1L1	polycystin 1 like 1, transient receptor potential channel interacting
A_32_P133384	0.0327	0.000312	-4.64777	0.44415	-2.02312
A_23_P147423	0.0327	0.000139	-5.05816	1.13446	-2.02182	ADAMTS9	ADAM metallopeptidase with thrombospondin type 1 motif 9
A_23_P105251	0.0327	6.3e-05	-5.47463	1.80826	-2.02084	GLI1	GLI family zinc finger 1
A_24_P925518	0.0327	0.000468	-4.44403	0.09277	-2.01981
A_23_P43164	0.0327	0.00039	-4.53544	0.25108	-2.01617	SULF1	sulfatase 1
A_24_P309521	0.0327	5.34e-05	-5.56182	1.94569	-2.01427	KCNJ5	potassium voltage-gated channel subfamily J member 5
A_24_P938036	0.0604	0.00655	-3.15218	-2.21327	-2.01313
A_24_P335025	0.0327	0.000843	-4.15214	-0.41915	-2.01269	ENTPD1	ectonucleoside triphosphate diphosphohydrolase 1
A_23_P49657	0.0327	0.000582	-4.33549	-0.09649	-2.01195	MYH1	myosin heavy chain 1
A_24_P941880	0.0327	0.00142	-3.89573	-0.87547	-2.01005
A_23_P3379	0.0327	0.000783	-4.18853	-0.35484	-2.00933	RASGRF1	Ras protein specific guanine nucleotide releasing factor 1
A_23_P213020	0.0327	0.00179	-3.78311	-1.07736	-2.0086	PSAPL1	prosaposin-like 1 (gene/pseudogene)
A_24_P935437	0.0411	0.00354	-3.45109	-1.67529	-2.00817
A_23_P27306	0.07	0.00816	-3.04418	-2.40651	-2.00661	COLEC12	collectin subfamily member 12
A_24_P248098	0.0327	7.63e-05	-5.37267	1.64593	-2.00614	UST-AS1	UST antisense RNA 1
A_23_P47148	0.0373	0.00297	-3.53743	-1.5196	-2.00583	NOX4	NADPH oxidase 4
A_23_P167479	0.0433	0.00386	-3.4096	-1.75011	-2.00563	IL17B	interleukin 17B
A_24_P737660	0.0591	0.00634	-3.16783	-2.1852	-2.00333	MEG3	maternally expressed 3 (non-protein coding)
A_24_P782020	0.0514	0.0051	-3.27334	-1.9956	-2.00152
A_24_P925013	0.0327	0.000544	-4.36914	-0.03768	-2.00141	CASC11	cancer susceptibility candidate 11 (non-protein coding)
A_24_P535256	0.0344	0.00248	-3.62426	-1.36311	-2.00068	INHBA	inhibin beta A subunit
A_24_P306443	0.0327	7.16e-05	5.40636	1.69976	2.02835	LOC100233156	tektin 4 pseudogene
A_32_P225806	0.0376	0.00303	3.52718	-1.53808	2.05574	LOC105376714///SLC30A4	uncharacterized LOC105376714///solute carrier family 30 member 4
A_24_P521559	0.0634	0.00703	3.11747	-2.27547	2.09056	UGT2B10	UDP glucuronosyltransferase family 2 member B10
A_23_P424561	0.0627	0.00691	3.12558	-2.26095	2.09909	RHOV	ras homolog family member V
A_23_P65629	0.0327	0.00208	3.71112	-1.20673	2.17502	KCNK10	potassium two pore domain channel subfamily K member 10
A_23_P163336	0.0565	0.00593	3.20046	-2.12663	2.18191	CA12	carbonic anhydrase 12
A_32_P232035	0.0328	0.00217	3.68878	-1.24693	2.19887	LOC100270746	uncharacterized LOC100270746
A_23_P357270	0.0445	0.00403	3.38788	-1.78927	2.23941	SLC17A4	solute carrier family 17 member 4
A_24_P694738	0.0327	0.000863	4.14112	-0.43864	2.34533	SNHG17	small nucleolar RNA host gene 17
A_23_P83347	0.0327	0.00153	3.8591	-0.94105	2.35211	RNF183	ring finger protein 183
A_24_P147927	0.0643	0.00716	3.10812	-2.29222	2.44276	EFHC2	EF-hand domain containing 2
A_23_P6433	0.0551	0.0057	3.21942	-2.09256	2.53469	MB	myoglobin
A_23_P48816	0.0746	0.00897	2.99802	-2.4888	2.73912	SLC28A2	solute carrier family 28 member 2
A_23_P156826	0.0657	0.00741	3.09147	-2.32201	2.76093	ADTRP	androgen dependent TFPI regulating protein
A_23_P83098	0.0327	0.00175	3.79447	-1.05695	2.76618	ALDH1A1	aldehyde dehydrogenase 1 family member A1
A_32_P494169	0.0327	0.00176	3.79081	-1.06352	3.01744	SLC28A3	solute carrier family 28 member 3
A_23_P257355	0.0327	3.06e-06	7.18585	4.26355	3.8312	OTC	ornithine carbamoyltransferase

## Sheet: GSE35602 stroma DEGs
ID	adj.P.Val	P.Value	t	B	logFC	Gene.symbol	Gene.title
A_24_P137501	0.02124	5.25e-06	-7.12693	4.18196	-6.4124	SFRP2	secreted frizzled related protein 2											up-regulated genes
A_23_P215328	0.02207	1.31e-05	-6.5546	3.38485	-6.26314	SFRP4	secreted frizzled related protein 4											down-regulated genes
A_23_P90436	0.02721	3.64e-05	-5.94563	2.47704	-5.97257	COMP	cartilage oligomeric matrix protein
A_23_P214144	0.02125	9.91e-06	-6.72639	3.62976	-5.71952	COL10A1	collagen type X alpha 1 chain
A_24_P916965	0.02353	2.04e-05	-6.28816	2.99527	-5.58364	ITGBL1	integrin subunit beta like 1
A_24_P264943	0.02693	2.8e-05	-6.09862	2.71092	-5.57035	COMP	cartilage oligomeric matrix protein
A_23_P19650	0.02125	1.09e-05	-6.67005	3.54997	-5.33858	VIP	vasoactive intestinal peptide
A_23_P81103	0.02125	9.87e-06	-6.72935	3.63393	-5.15958	SFRP2	secreted frizzled related protein 2
A_23_P408363	0.02353	2.03e-05	-6.29117	2.99974	-5.13021	ITGBL1	integrin subunit beta like 1
A_24_P934546	0.02124	8.79e-06	-6.80133	3.73507	-5.07606	SFRP2	secreted frizzled related protein 2
A_23_P155848	0.02125	1.14e-05	-6.64109	3.50876	-5.04602	DKK2	dickkopf WNT signaling pathway inhibitor 2
A_32_P186731	0.03551	8.34e-05	-5.47378	1.7313	-4.92272	ISM1	isthmin 1, angiogenesis inhibitor
A_32_P199429	0.00557	3.67e-07	-8.96746	6.40018	-4.80937
A_23_P102058	0.06823	0.00083	-4.24109	-0.37647	-4.66157	MATN3	matrilin 3
A_24_P810290	0.03052	4.98e-05	-5.76548	2.19664	-4.53841	PLPP4	phospholipid phosphatase 4
A_24_P605612	0.02954	4.3e-05	-5.84931	2.32778	-4.48788	THBS2	thrombospondin 2
A_23_P101131	0.03729	0.000124	-5.25521	1.37364	-4.45808	GRP	gastrin releasing peptide
A_23_P81131	0.03071	5.26e-05	-5.73426	2.14751	-4.44898	CORIN	corin, serine peptidase
A_23_P62021	0.02207	1.52e-05	-6.46514	3.25536	-4.44503	THBS2	thrombospondin 2
A_23_P82990	0.03551	8.4e-05	-5.46942	1.72424	-4.42764	OGN	osteoglycin
A_23_P216429	0.02353	1.93e-05	-6.32047	3.04314	-4.3148	ASPN	asporin
A_23_P59960	0.05221	0.000334	-4.71817	0.46402	-4.29284	CRISPLD1	cysteine rich secretory protein LCCL domain containing 1
A_23_P429950	0.02124	5.42e-06	-7.10613	4.15392	-4.27906	ANOS1	anosmin 1
A_23_P11806	0.03305	7e-05	-5.572	1.88954	-4.25021	COL11A1	collagen type XI alpha 1 chain
A_23_P58676	0.02124	8.25e-06	-6.84117	3.79068	-4.23002	NPR3	natriuretic peptide receptor 3
A_23_P211028	0.00557	4.06e-07	-8.8914	6.31818	-4.21087	NCAM2	neural cell adhesion molecule 2
A_23_P87700	0.0571	0.0005	-4.50456	0.09107	-4.20359	MFAP5	microfibrillar associated protein 5
A_23_P113777	0.03215	6.71e-05	-5.59569	1.92747	-4.1792	ITGBL1	integrin subunit beta like 1
A_24_P88696	0.03337	7.21e-05	-5.55556	1.86316	-4.15126	SCG2	secretogranin II
A_24_P911973	0.02035	2.67e-06	-7.56981	4.76244	-4.11293
A_24_P895528	0.02559	2.49e-05	-6.16851	2.81648	-4.01806
A_24_P168925	0.02353	1.82e-05	-6.35677	3.09672	-4.01146	CHRDL1	chordin like 1
A_23_P41476	0.02747	3.74e-05	-5.92982	2.45265	-3.91649	SHISA3	shisa family member 3
A_32_P55241	0.04249	0.000194	-5.00926	0.96231	-3.82904	SHISA2	shisa family member 2
A_32_P97878	0.02035	3e-06	-7.49071	4.66105	-3.79996
A_23_P432947	0.03729	0.000132	-5.21954	1.31457	-3.76793	GREM1	gremlin 1, DAN family BMP antagonist
A_23_P167493	0.03729	0.000107	-5.33247	1.50093	-3.69889	CARTPT	CART prepropeptide
A_24_P124624	0.02207	1.56e-05	-6.44949	3.23257	-3.69335	OLR1	oxidized low density lipoprotein receptor 1
A_24_P760368	0.03215	6.69e-05	-5.59707	1.92967	-3.68218
A_32_P234145	0.03337	7.42e-05	-5.53881	1.83624	-3.67204	SHC4	SHC adaptor protein 4
A_23_P103328	0.02124	6.8e-06	-6.96269	3.9587	-3.66504	PTGER3	prostaglandin E receptor 3
A_23_P69154	0.02693	2.74e-05	-6.11182	2.73092	-3.65954	FAM198A	family with sequence similarity 198 member A
A_23_P259251	0.02207	1.52e-05	-6.46602	3.25664	-3.65107	KCND2	potassium voltage-gated channel subfamily D member 2
A_23_P215283	0.05221	0.000343	-4.7042	0.4398	-3.63887	TAC1	tachykinin precursor 1
A_23_P254507	0.00557	3.98e-07	-8.90776	6.33588	-3.62791	HOPX	HOP homeobox
A_32_P29118	0.04392	0.000222	-4.9352	0.83668	-3.61917	SEMA3D	semaphorin 3D
A_23_P349966	0.05221	0.000349	-4.6949	0.42368	-3.61177	TMEM130	transmembrane protein 130
A_24_P139152	0.03465	7.84e-05	-5.50784	1.78635	-3.61004	COL8A1	collagen type VIII alpha 1 chain
A_24_P354689	0.02708	3.48e-05	-5.97199	2.51762	-3.6067	SPOCK1	sparc/osteonectin, cwcv and kazal-like domains proteoglycan (testican) 1
A_23_P143981	0.03729	0.0001	-5.37054	1.56331	-3.59422	FBLN2	fibulin 2
A_32_P19724	0.03337	7.3e-05	-5.54793	1.8509	-3.57181
A_24_P38290	0.09947	0.00231	-3.71762	-1.32413	-3.55207	TAC1	tachykinin precursor 1
A_23_P111888	0.02353	2.03e-05	-6.28912	2.9967	-3.53688	CTHRC1	collagen triple helix repeat containing 1
A_23_P5370	0.09326	0.00187	-3.82519	-1.12789	-3.53421	RPRM	reprimo, TP53 dependent G2 arrest mediator candidate
A_23_P209625	0.02124	7.88e-06	-6.86931	3.8298	-3.49786	CYP1B1	cytochrome P450 family 1 subfamily B member 1
A_23_P63644	0.03729	0.000108	-5.33125	1.49894	-3.45551
A_24_P739344	0.03215	6.19e-05	-5.64118	2.00004	-3.4138	NOX4	NADPH oxidase 4
A_23_P148990	0.03729	0.000101	-5.36753	1.55839	-3.39576	HMCN1	hemicentin 1
A_24_P827037	0.02353	2.02e-05	-6.29244	3.00162	-3.39476	LRRC15	leucine rich repeat containing 15
A_23_P125717	0.03729	0.000122	-5.2619	1.3847	-3.38905	NAP1L3	nucleosome assembly protein 1 like 3
A_24_P911420	0.04768	0.000258	-4.85608	0.70158	-3.37834	TENM3	teneurin transmembrane protein 3
A_23_P136777	0.06469	0.000708	-4.32391	-0.22869	-3.36177	APOD	apolipoprotein D
A_24_P253676	0.04948	0.000275	-4.82207	0.64324	-3.351	CDH11	cadherin 11
A_23_P72770	0.02124	7.1e-06	-6.93521	3.92092	-3.34265	USP44	ubiquitin specific peptidase 44
A_24_P260443	0.02954	4.31e-05	-5.84787	2.32555	-3.33611	THBS4	thrombospondin 4
A_23_P47148	0.03337	7.47e-05	-5.53497	1.83007	-3.32481	NOX4	NADPH oxidase 4
A_32_P103955	0.05995	0.000581	-4.42683	-0.04605	-3.29363	LINC01615	long intergenic non-protein coding RNA 1615
A_32_P27135	0.03729	0.000135	-5.20683	1.29347	-3.29346
A_23_P122067	0.03817	0.000145	-5.16758	1.22815	-3.26295	C1QTNF3	C1q and tumor necrosis factor related protein 3
A_23_P30294	0.06455	0.000696	-4.33278	-0.21289	-3.25919	CDO1	cysteine dioxygenase type 1
A_32_P188953	0.04113	0.00018	-5.04884	1.02912	-3.22921	MIR99AHG	mir-99a-let-7c cluster host gene
A_24_P229536	0.03071	5.24e-05	-5.73642	2.1509	-3.22824	MIR99AHG	mir-99a-let-7c cluster host gene
A_23_P83134	0.03215	6.08e-05	-5.65119	2.01597	-3.20321	GAS1	growth arrest specific 1
A_24_P217489	0.05335	0.000366	-4.66871	0.37819	-3.19856	GLRB	glycine receptor beta
A_24_P180151	0.10373	0.00261	-3.6557	-1.43732	-3.19742	ROBO2	roundabout guidance receptor 2
A_24_P282266	0.03729	0.000111	-5.31373	1.47015	-3.15865	LOC100287221	uncharacterized LOC100287221
A_24_P302584	0.07572	0.00112	-4.08864	-0.65027	-3.14892	SOX11	SRY-box 11
A_23_P13740	0.06389	0.000683	-4.34246	-0.19568	-3.14287	NAV3	neuron navigator 3
A_24_P926783	0.03763	0.000141	-5.18243	1.25288	-3.1405	ZNF880	zinc finger protein 880
A_23_P208030	0.08796	0.00165	-3.88794	-1.01369	-3.13793	SYT4	synaptotagmin 4
A_23_P33539	0.03842	0.000151	-5.14695	1.19372	-3.13622	ADCY2	adenylate cyclase 2
A_23_P43095	0.03729	0.000106	-5.33886	1.51142	-3.11682	ZFHX4	zinc finger homeobox 4
A_23_P202327	0.02708	3.03e-05	-6.05315	2.64182	-3.11544	ADAM12	ADAM metallopeptidase domain 12
A_23_P126836	0.04351	0.000211	-4.96408	0.88576	-3.10454	TNFSF4	tumor necrosis factor superfamily member 4
A_23_P256470	0.05335	0.000369	-4.6649	0.37156	-3.09533	NPY	neuropeptide Y
A_24_P794447	0.0632	0.000655	-4.36439	-0.15672	-3.08402	MIR100HG	mir-100-let-7a-2 cluster host gene
A_23_P35414	0.02124	8.62e-06	-6.81363	3.75227	-3.07082	PPP1R3C	protein phosphatase 1 regulatory subunit 3C
A_23_P41629	0.03729	0.000136	-5.20443	1.28948	-3.0667	ADAMTS16	ADAM metallopeptidase with thrombospondin type 1 motif 16
A_23_P407840	0.0369	9.26e-05	-5.41524	1.63625	-3.06416	FNDC1	fibronectin type III domain containing 1
A_24_P238131	0.02125	1.11e-05	-6.65638	3.53054	-3.05823	SUSD5	sushi domain containing 5
A_23_P105651	0.05663	0.000472	-4.53534	0.14516	-3.05788	PDZRN4	PDZ domain containing ring finger 4
A_23_P7313	0.13348	0.00497	-3.332	-2.03012	-3.04619	SPP1	secreted phosphoprotein 1
A_32_P90759	0.03817	0.000144	-5.16966	1.23162	-3.04345	LOC101929122	uncharacterized LOC101929122
A_23_P52227	0.13125	0.00471	-3.35809	-1.98234	-3.03856	GDF10	growth differentiation factor 10
A_23_P168909	0.02559	2.39e-05	-6.19201	2.85177	-3.02547	ZFPM2	zinc finger protein, FOG family member 2
A_23_P305245	0.03729	0.000136	-5.2043	1.28926	-3.025	C3orf80	chromosome 3 open reading frame 80
A_24_P913146	0.02035	2.15e-06	-7.71332	4.94394	-3.02111	HOPX	HOP homeobox
A_32_P117693	0.02693	2.89e-05	-6.08205	2.68578	-3.02098	FAM19A1	family with sequence similarity 19 member A1, C-C motif chemokine like
A_23_P38732	0.05335	0.000379	-4.65051	0.34653	-2.99336	CDH2	cadherin 2
A_24_P479551	0.04302	0.000205	-4.97793	0.90927	-2.99301	UBE2QL1	ubiquitin conjugating enzyme E2 Q family like 1
A_23_P33093	0.02693	2.83e-05	-6.09327	2.70281	-2.98731	ST6GALNAC5	ST6 N-acetylgalactosaminide alpha-2,6-sialyltransferase 5
A_23_P101992	0.10336	0.0026	-3.65897	-1.43133	-2.98621	MARCO	macrophage receptor with collagenous structure
A_23_P94397	0.11473	0.00337	-3.52791	-1.67126	-2.98179	OMD	osteomodulin
A_32_P28664	0.03508	8.03e-05	-5.49493	1.76551	-2.96789
A_24_P928852	0.03729	0.000138	-5.1948	1.27347	-2.96767
A_32_P12021	0.02207	1.26e-05	-6.58044	3.42199	-2.96616
A_24_P365975	0.03071	5.38e-05	-5.72094	2.12648	-2.96061	COL8A2	collagen type VIII alpha 2 chain
A_24_P320699	0.11382	0.00326	-3.54433	-1.64118	-2.95631	IGFBP3	insulin like growth factor binding protein 3
A_24_P62659	0.03763	0.000141	-5.18432	1.25603	-2.95431	TSPAN2	tetraspanin 2
A_23_P251412	0.06972	0.000869	-4.21732	-0.41901	-2.95031	SCGN	secretagogin, EF-hand calcium binding protein
A_23_P134426	0.05335	0.000373	-4.65962	0.36237	-2.93865	GPNMB	glycoprotein nmb
A_24_P535256	0.05936	0.000558	-4.44744	-0.00963	-2.93468	INHBA	inhibin beta A subunit
A_24_P923854	0.03729	0.000129	-5.23248	1.33601	-2.93072
A_24_P163168	0.0632	0.000666	-4.35542	-0.17264	-2.92805	PDGFC	platelet derived growth factor C
A_24_P914638	0.05995	0.000578	-4.42948	-0.04138	-2.92791	PCDH7	protocadherin 7
A_23_P122068	0.03841	0.000147	-5.16061	1.21652	-2.92206	C1QTNF3	C1q and tumor necrosis factor related protein 3
A_24_P347411	0.11473	0.00337	-3.52742	-1.67215	-2.91946	POSTN	periostin
A_32_P120043	0.04948	0.000277	-4.81784	0.63598	-2.90515	FAM26E	family with sequence similarity 26 member E
A_32_P113380	0.05221	0.000352	-4.69007	0.41529	-2.88384
A_32_P11262	0.04478	0.000232	-4.91336	0.79948	-2.8782
A_23_P127267	0.03215	6.73e-05	-5.5941	1.92493	-2.86951	LGI1	leucine rich glioma inactivated 1
A_23_P204541	0.05366	0.000385	-4.6424	0.3324	-2.8688	CNTN1	contactin 1
A_23_P64121	0.03729	0.000125	-5.247	1.36006	-2.86477	KIAA1549L	KIAA1549 like
A_23_P215459	0.06469	0.000707	-4.3247	-0.22727	-2.85357	ELN	elastin
A_23_P58251	0.06823	0.000808	-4.25518	-0.35127	-2.84306	CPZ	carboxypeptidase Z
A_23_P94403	0.03182	5.66e-05	-5.69284	2.08205	-2.83866	TYRP1	tyrosinase related protein 1
A_23_P57417	0.03842	0.000155	-5.12926	1.16415	-2.83495	MMP11	matrix metallopeptidase 11
A_24_P402242	0.07612	0.00112	-4.08484	-0.65712	-2.8269	COL3A1	collagen type III alpha 1 chain
A_23_P125680	0.03215	5.95e-05	-5.66427	2.03676	-2.82391	TMEM255A	transmembrane protein 255A
A_24_P226970	0.02124	7.08e-06	-6.93701	3.92339	-2.81846	ZNF365	zinc finger protein 365
A_23_P111402	0.0632	0.000659	-4.36055	-0.16353	-2.80926	RSPO3	R-spondin 3
A_24_P106624	0.05335	0.000376	-4.65493	0.35422	-2.8076	MEOX2	mesenchyme homeobox 2
A_24_P38316	0.03729	0.000132	-5.21812	1.31221	-2.80505	FOXP2	forkhead box P2
A_24_P682285	0.05995	0.000583	-4.42434	-0.05047	-2.79909	HSPA1A	heat shock protein family A (Hsp70) member 1A
A_24_P290286	0.03729	0.000129	-5.23216	1.33549	-2.79652	P4HA3	prolyl 4-hydroxylase subunit alpha 3
A_24_P143171	0.06694	0.000764	-4.28401	-0.29979	-2.79591	TMEM47	transmembrane protein 47
A_23_P56746	0.0369	9.61e-05	-5.39433	1.60217	-2.78992	FAP	fibroblast activation protein alpha
A_23_P167941	0.11562	0.00342	-3.51992	-1.68589	-2.78046	TREM2	triggering receptor expressed on myeloid cells 2
A_32_P186865	0.02207	1.56e-05	-6.44948	3.23256	-2.77828
A_24_P911712	0.03729	0.000129	-5.22941	1.33094	-2.77555
A_24_P945365	0.04249	0.000196	-5.00477	0.95471	-2.77334	PTGER3	prostaglandin E receptor 3
A_23_P211762	0.03842	0.000158	-5.12018	1.14896	-2.77252
A_32_P93517	0.07449	0.00103	-4.12806	-0.57926	-2.77084
A_23_P386254	0.02708	3.23e-05	-6.01648	2.58583	-2.76463	NKX3-2	NK3 homeobox 2
A_23_P384044	0.04369	0.000216	-4.94978	0.86147	-2.75975	CNIH3	cornichon family AMPA receptor auxiliary protein 3
A_23_P3312	0.03729	0.000109	-5.32419	1.48733	-2.75695	ISLR	immunoglobulin superfamily containing leucine rich repeat
A_23_P48740	0.10284	0.00256	-3.66543	-1.41952	-2.75499	DIO2	deiodinase, iodothyronine, type II
A_24_P933319	0.02708	3.28e-05	-6.00675	2.57095	-2.75338	RAB3B	RAB3B, member RAS oncogene family
A_23_P215634	0.10261	0.00251	-3.67658	-1.39914	-2.75216	IGFBP3	insulin like growth factor binding protein 3
A_24_P407224	0.05335	0.000364	-4.67274	0.38519	-2.75203	RASSF8	Ras association domain family member 8
A_23_P88404	0.03052	4.57e-05	-5.81511	2.27443	-2.74895	TGFB3	transforming growth factor beta 3
A_23_P126706	0.06981	0.000883	-4.20951	-0.43301	-2.73763	ANGPTL1	angiopoietin like 1
A_24_P372223	0.09528	0.00201	-3.78955	-1.19285	-2.73653	MSR1	macrophage scavenger receptor 1
A_23_P132763	0.04249	0.000194	-5.00768	0.95965	-2.73242	VGLL3	vestigial like family member 3
A_24_P360674	0.04593	0.000243	-4.88835	0.7568	-2.72492	CDKN2B	cyclin dependent kinase inhibitor 2B
A_23_P102611	0.14279	0.00584	-3.25046	-2.17929	-2.72317	WISP2	WNT1 inducible signaling pathway protein 2
A_32_P125338	0.04454	0.000227	-4.92507	0.81944	-2.71037	FAM43B	family with sequence similarity 43 member B
A_24_P12397	0.0953	0.00201	-3.78833	-1.19507	-2.7094	TREM2	triggering receptor expressed on myeloid cells 2
A_32_P222684	0.02559	2.47e-05	-6.17279	2.82292	-2.70311	PRDM6	PR/SET domain 6
A_23_P93141	0.04847	0.000268	-4.83535	0.66604	-2.70142	GSTA5	glutathione S-transferase alpha 5
A_23_P215454	0.06823	0.000813	-4.25181	-0.3573	-2.70065	ELN	elastin
A_23_P399078	0.03729	0.000125	-5.25014	1.36526	-2.70056	TIMP3	TIMP metallopeptidase inhibitor 3
A_23_P209564	0.05663	0.00046	-4.54853	0.1683	-2.69776	CYBRD1	cytochrome b reductase 1
A_23_P99063	0.04527	0.000238	-4.89867	0.77441	-2.69589	LUM	lumican
A_23_P159952	0.14762	0.00641	-3.20368	-2.26475	-2.69586	BEX1	brain expressed X-linked 1
A_23_P43164	0.03729	0.000105	-5.34757	1.5257	-2.68266	SULF1	sulfatase 1
A_23_P396858	0.04369	0.000219	-4.94468	0.8528	-2.67894	FZD8	frizzled class receptor 8
A_32_P219620	0.05221	0.000337	-4.71236	0.45395	-2.67171	EYA4	EYA transcriptional coactivator and phosphatase 4
A_23_P167051	0.03729	0.000114	-5.30152	1.45005	-2.67029
A_24_P131522	0.0369	9.38e-05	-5.40773	1.62402	-2.66987	ANTXR1	anthrax toxin receptor 1
A_32_P6628	0.05531	0.000415	-4.60281	0.26333	-2.66409
A_32_P154941	0.0647	0.000717	-4.31734	-0.24037	-2.65562	SLC24A2	solute carrier family 24 member 2
A_24_P69053	0.03729	0.000123	-5.25661	1.37596	-2.65443	TENM3	teneurin transmembrane protein 3
A_32_P232883	0.08134	0.00127	-4.02134	-0.7718	-2.65349
A_23_P91250	0.03729	0.000102	-5.36307	1.55109	-2.65141
A_24_P270279	0.06823	0.000829	-4.24217	-0.37454	-2.64175
A_23_P59807	0.09328	0.00188	-3.82377	-1.13048	-2.63942	WNT2	Wnt family member 2
A_24_P345002	0.03729	0.000131	-5.22162	1.31802	-2.6382	NUDT11	nudix hydrolase 11
A_23_P65678	0.06683	0.000758	-4.28818	-0.29236	-2.63705	FBN1	fibrillin 1
A_23_P13713	0.09688	0.0021	-3.76764	-1.23281	-2.63688	PRPH	peripherin
A_23_P259049	0.13892	0.00544	-3.28586	-2.11455	-2.63675	SLC45A2	solute carrier family 45 member 2
A_24_P772488	0.02708	3.55e-05	-5.96156	2.50157	-2.6324	PLXNA4	plexin A4
A_24_P85539	0.0632	0.000663	-4.35791	-0.16822	-2.63057	FN1	fibronectin 1
A_23_P38735	0.10552	0.00271	-3.63785	-1.46997	-2.62691	CDH19	cadherin 19
A_23_P58082	0.03842	0.000158	-5.12157	1.15128	-2.61745	CCDC80	coiled-coil domain containing 80
A_32_P157504	0.05663	0.000455	-4.55474	0.17919	-2.61384
A_23_P84063	0.06803	0.000793	-4.26472	-0.33423	-2.61253	NTM	neurotrimin
A_32_P187571	0.10216	0.00248	-3.68166	-1.38985	-2.61167	SCN2B	sodium voltage-gated channel beta subunit 2
A_23_P58396	0.05616	0.000442	-4.57021	0.20631	-2.61006	PDGFC	platelet derived growth factor C
A_24_P72064	0.03729	0.000128	-5.23444	1.33927	-2.60894	GHR	growth hormone receptor
A_23_P206022	0.05936	0.000565	-4.44106	-0.02091	-2.60298	ITGA11	integrin subunit alpha 11
A_23_P102681	0.04369	0.000219	-4.94325	0.85038	-2.601
A_23_P60146	0.04302	0.000201	-4.98928	0.92849	-2.59616	PDGFRL	platelet derived growth factor receptor like
A_24_P123616	0.05936	0.000537	-4.46731	0.02544	-2.59189	HSPA1A	heat shock protein family A (Hsp70) member 1A
A_23_P415706	0.09349	0.00194	-3.80706	-1.16092	-2.58871	ADGRD1	adhesion G protein-coupled receptor D1
A_32_P97169	0.08333	0.00138	-3.98106	-0.8447	-2.58837	GPC6	glypican 6
A_24_P296808	0.05221	0.000351	-4.69189	0.41846	-2.58755	PNMAL1	paraneoplastic Ma antigen family like 1
A_23_P501007	0.07056	0.000913	-4.19199	-0.46442	-2.58725	EFEMP1	EGF containing fibulin like extracellular matrix protein 1
A_23_P101407	0.02353	2.06e-05	-6.28084	2.9844	-2.5825	C3	complement component 3
A_24_P414803	0.1299	0.00461	-3.36966	-1.96116	-2.57234	PLN	phospholamban
A_24_P350223	0.06271	0.000638	-4.37761	-0.13325	-2.56318	SHC4	SHC adaptor protein 4
A_23_P332399	0.03729	0.000103	-5.35685	1.54091	-2.55783	GULP1	GULP, engulfment adaptor PTB domain containing 1
A_23_P111132	0.05663	0.000476	-4.53074	0.13708	-2.5543	HSPA1A	heat shock protein family A (Hsp70) member 1A
A_23_P121722	0.0632	0.000668	-4.35408	-0.17503	-2.55253	TENM3	teneurin transmembrane protein 3
A_24_P643776	0.07057	0.00092	-4.18805	-0.47149	-2.54948
A_24_P935491	0.08456	0.00149	-3.93971	-0.91967	-2.54886	COL3A1	collagen type III alpha 1 chain
A_24_P342312	0.05221	0.000316	-4.74726	0.51435	-2.54805	TENM4	teneurin transmembrane protein 4
A_23_P216023	0.10153	0.00246	-3.68647	-1.38106	-2.54194	ANGPT1	angiopoietin 1
A_23_P43690	0.03729	0.000108	-5.33141	1.49919	-2.54133	BNC2	basonuclin 2
A_23_P40217	0.05221	0.000352	-4.6895	0.4143	-2.53913	DOK5	docking protein 5
A_23_P145916	0.06522	0.000729	-4.30864	-0.25587	-2.53729	AEBP1	AE binding protein 1
A_24_P326491	0.12443	0.00408	-3.43054	-1.84963	-2.53062	MKX	mohawk homeobox
A_24_P119745	0.05221	0.000345	-4.70029	0.43302	-2.53031	FN1	fibronectin 1
A_23_P124946	0.05663	0.000475	-4.53206	0.1394	-2.52784	CMYA5	cardiomyopathy associated 5
A_23_P90542	0.05221	0.000352	-4.69019	0.4155	-2.52671	ZNF540	zinc finger protein 540
A_23_P144916	0.0571	0.000497	-4.50816	0.0974	-2.52495	GFPT2	glutamine-fructose-6-phosphate transaminase 2
A_32_P464135	0.13105	0.00467	-3.36282	-1.97367	-2.52128	DACH2	dachshund family transcription factor 2
A_24_P56310	0.05047	0.000289	-4.79526	0.59714	-2.5196	TNFRSF19	TNF receptor superfamily member 19
A_24_P378581	0.07483	0.00106	-4.11543	-0.60201	-2.51721	ABCA6	ATP binding cassette subfamily A member 6
A_32_P179138	0.03729	0.000125	-5.2502	1.36535	-2.51355	GUCY1A3	guanylate cyclase 1 soluble subunit alpha
A_24_P309095	0.11902	0.00368	-3.4831	-1.75334	-2.50656	RELN	reelin
A_24_P289299	0.08858	0.00168	-3.87985	-1.02841	-2.50617	ARHGEF25	Rho guanine nucleotide exchange factor 25
A_23_P68167	0.14602	0.00623	-3.21767	-2.23919	-2.49907	CNGA3	cyclic nucleotide gated channel alpha 3
A_23_P135417	0.06823	0.000831	-4.24057	-0.3774	-2.49893	GSTA1	glutathione S-transferase alpha 1
A_23_P168368	0.04302	0.000206	-4.9778	0.90904	-2.49706	C7orf69	chromosome 7 open reading frame 69
A_23_P402936	0.05221	0.00032	-4.74014	0.50204	-2.49547	PPFIA2	PTPRF interacting protein alpha 2
A_23_P500892	0.05221	0.00035	-4.69345	0.42117	-2.49203	TUB	tubby bipartite transcription factor
A_23_P253446	0.14272	0.0058	-3.25386	-2.17307	-2.48568	GAP43	growth associated protein 43
A_23_P251043	0.03842	0.000152	-5.1408	1.18345	-2.48458	SYNDIG1	synapse differentiation inducing 1
A_32_P225328	0.03842	0.000157	-5.12447	1.15614	-2.48382
A_23_P217570	0.14907	0.00662	-3.18726	-2.29472	-2.48037	CAPN6	calpain 6
A_23_P112859	0.15001	0.00679	-3.17441	-2.31817	-2.47769	CST1	cystatin SN
A_24_P3249	0.02954	4.27e-05	-5.85422	2.33543	-2.47566	RARB	retinoic acid receptor beta
A_24_P904845	0.07542	0.0011	-4.09635	-0.63638	-2.47561
A_23_P54267	0.03842	0.000148	-5.1555	1.208	-2.4631	SCG3	secretogranin III
A_23_P392942	0.12815	0.00446	-3.38592	-1.93137	-2.46302	MSR1	macrophage scavenger receptor 1
A_24_P265051	0.05663	0.000471	-4.53591	0.14615	-2.45935	PLXNA4	plexin A4
A_32_P186364	0.04727	0.000253	-4.86502	0.7169	-2.45715	C14orf37	chromosome 14 open reading frame 37
A_23_P79978	0.04727	0.000254	-4.86312	0.71364	-2.45054	SLC24A3	solute carrier family 24 member 3
A_32_P119348	0.05571	0.00043	-4.58426	0.2309	-2.4498	BICC1	BicC family RNA binding protein 1
A_23_P62387	0.12324	0.00399	-3.44224	-1.8282	-2.44572	NUDT11	nudix hydrolase 11
A_23_P152305	0.05562	0.000426	-4.58866	0.23859	-2.44503	CDH11	cadherin 11
A_32_P4018	0.02708	3.56e-05	-5.95922	2.49797	-2.44436	ROR1	receptor tyrosine kinase like orphan receptor 1
A_24_P715719	0.05663	0.000448	-4.56209	0.19207	-2.44402
A_24_P926960	0.03729	0.000118	-5.28064	1.41564	-2.44137	MEGF6	multiple EGF like domains 6
A_23_P7528	0.0571	0.000485	-4.52047	0.11903	-2.44007	DPYSL3	dihydropyrimidinase like 3
A_24_P273253	0.0571	0.000494	-4.51113	0.10261	-2.43821	AHNAK2	AHNAK nucleoprotein 2
A_23_P69030	0.08449	0.00149	-3.94141	-0.91658	-2.43428	COL8A1	collagen type VIII alpha 1 chain
A_23_P378364	0.05936	0.000546	-4.45849	0.00987	-2.43073	PCDH7	protocadherin 7
A_24_P60441	0.05221	0.00031	-4.75697	0.53111	-2.42906	EVC	EvC ciliary complex subunit 1
A_32_P77831	0.09152	0.0018	-3.84531	-1.09124	-2.42736	RAB3C	RAB3C, member RAS oncogene family
A_24_P62783	0.11382	0.00326	-3.5438	-1.64213	-2.42306	FABP3	fatty acid binding protein 3
A_32_P221096	0.04369	0.000219	-4.94404	0.85172	-2.42299	TSHZ2	teashirt zinc finger homeobox 2
A_24_P311856	0.13929	0.00549	-3.28152	-2.12248	-2.41939	COL9A1	collagen type IX alpha 1 chain
A_24_P503729	0.05449	0.000401	-4.62153	0.296	-2.4143	MIR1245A	microRNA 1245a
A_23_P46936	0.14962	0.00669	-3.18204	-2.30425	-2.40913	EGR2	early growth response 2
A_23_P87678	0.05868	0.000519	-4.48594	0.05828	-2.40733	EPYC	epiphycan
A_24_P213788	0.08728	0.00162	-3.8973	-0.99668	-2.40644	LEF1-AS1	LEF1 antisense RNA 1
A_23_P211631	0.08261	0.00132	-4.00158	-0.80755	-2.4044	FBLN1	fibulin 1
A_24_P546043	0.03215	6.7e-05	-5.59641	1.92863	-2.40435	LINC01094	long intergenic non-protein coding RNA 1094
A_23_P200741	0.03215	5.97e-05	-5.66169	2.03267	-2.40372	DPT	dermatopontin
A_23_P33196	0.06232	0.000622	-4.39129	-0.10898	-2.40023	COL5A2	collagen type V alpha 2 chain
A_24_P37903	0.07483	0.00106	-4.11543	-0.602	-2.39991	LOX	lysyl oxidase
A_32_P103220	0.08068	0.00124	-4.0359	-0.74546	-2.39906	ADAMTS12	ADAM metallopeptidase with thrombospondin type 1 motif 12
A_23_P426663	0.03729	0.000134	-5.21102	1.30043	-2.39896	MITF	melanogenesis associated transcription factor
A_23_P373521	0.04137	0.000182	-5.0427	1.01878	-2.39592	HAND2	heart and neural crest derivatives expressed 2
A_32_P204205	0.03215	6.71e-05	-5.59616	1.92822	-2.38915	SIX4	SIX homeobox 4
A_24_P29733	0.02708	3.13e-05	-6.03505	2.61422	-2.38789	CDK14	cyclin dependent kinase 14
A_23_P212608	0.05663	0.00047	-4.53735	0.14869	-2.38784	CLSTN2	calsyntenin 2
A_24_P933908	0.07411	0.00102	-4.13446	-0.56775	-2.38305	GPNMB	glycoprotein nmb
A_24_P294408	0.07276	0.000967	-4.16229	-0.51772	-2.38101	PLA1A	phospholipase A1 member A
A_23_P66525	0.03842	0.000157	-5.12465	1.15645	-2.38043	HS3ST3A1	heparan sulfate-glucosamine 3-sulfotransferase 3A1
A_23_P65518	0.02474	2.23e-05	-6.23476	2.91577	-2.37989	DACT1	dishevelled binding antagonist of beta catenin 1
A_32_P140489	0.03052	4.69e-05	-5.80004	2.25085	-2.37895	GDF6	growth differentiation factor 6
A_23_P202927	0.04955	0.000279	-4.81423	0.62977	-2.37592	KCNJ5	potassium voltage-gated channel subfamily J member 5
A_32_P4595	0.08333	0.00138	-3.98079	-0.84519	-2.35697	SGCD	sarcoglycan delta
A_24_P341674	0.12263	0.0039	-3.45345	-1.80766	-2.35072	DIO2	deiodinase, iodothyronine, type II
A_23_P216176	0.0859	0.00155	-3.92243	-0.95104	-2.35057	MSR1	macrophage scavenger receptor 1
A_23_P118158	0.14933	0.00666	-3.1841	-2.30048	-2.34917	HS3ST2	heparan sulfate-glucosamine 3-sulfotransferase 2
A_23_P145711	0.05335	0.000378	-4.6517	0.34859	-2.34502	SUGCT	succinyl-CoA:glutarate-CoA transferase
A_24_P247861	0.05571	0.000429	-4.58508	0.23233	-2.34342
A_23_P203920	0.02124	7.66e-06	-6.88765	3.85523	-2.34269	SSPN	sarcospan
A_23_P154627	0.05185	0.0003	-4.77415	0.56076	-2.33994	TSHZ2	teashirt zinc finger homeobox 2
A_32_P190303	0.15305	0.00722	-3.14335	-2.37481	-2.33675	LONRF2	LON peptidase N-terminal domain and ring finger 2
A_23_P368886	0.12324	0.00394	-3.44855	-1.81664	-2.32978	CHSY3	chondroitin sulfate synthase 3
A_32_P175935	0.07057	0.000925	-4.18517	-0.47665	-2.32958
A_24_P355967	0.05221	0.000318	-4.74358	0.50799	-2.3278	HTR2A	5-hydroxytryptamine receptor 2A
A_23_P204208	0.11083	0.00305	-3.57685	-1.58162	-2.32713	KLRD1	killer cell lectin like receptor D1
A_24_P321525	0.08068	0.00123	-4.0397	-0.7386	-2.3266	RERG	RAS like estrogen regulated growth inhibitor
A_24_P215765	0.03729	0.000112	-5.3106	1.465	-2.32649	ATP10A	ATPase phospholipid transporting 10A (putative)
A_32_P110550	0.14173	0.0057	-3.26241	-2.15743	-2.32589
A_32_P210168	0.04847	0.000267	-4.83651	0.66804	-2.32261	C15orf59	chromosome 15 open reading frame 59
A_32_P133916	0.04239	0.000192	-5.01473	0.97155	-2.32215	BNC2	basonuclin 2
A_23_P417684	0.0369	9.53e-05	-5.39926	1.61021	-2.31804	ZNF471	zinc finger protein 471
A_23_P304489	0.08333	0.00139	-3.97602	-0.85384	-2.31448	FAM19A5	family with sequence similarity 19 member A5, C-C motif chemokine like
A_23_P144959	0.07027	0.000903	-4.19805	-0.45355	-2.31415	VCAN	versican
A_23_P433016	0.06999	0.000891	-4.20469	-0.44165	-2.31045	FBLN1	fibulin 1
A_24_P236235	0.07449	0.00103	-4.12879	-0.57795	-2.30704	FLRT2	fibronectin leucine rich transmembrane protein 2
A_23_P30614	0.10956	0.00298	-3.58952	-1.55842	-2.30161	PLN	phospholamban
A_23_P163787	0.10255	0.0025	-3.67735	-1.39772	-2.29963	MMP2	matrix metallopeptidase 2
A_23_P254025	0.04478	0.000231	-4.91418	0.80089	-2.29797	ZFP37	ZFP37 zinc finger protein
A_23_P82065	0.10279	0.00251	-3.67517	-1.40171	-2.29377	ELOVL4	ELOVL fatty acid elongase 4
A_32_P75581	0.08449	0.00149	-3.9425	-0.9146	-2.29374	BHLHE22	basic helix-loop-helix family member e22
A_24_P934435	0.14269	0.00578	-3.25547	-2.17013	-2.29329
A_23_P70719	0.06802	0.00079	-4.26696	-0.33023	-2.29028	LAMA2	laminin subunit alpha 2
A_32_P106615	0.04232	0.00019	-5.02143	0.98288	-2.28895
A_24_P794631	0.0571	0.00049	-4.51543	0.11018	-2.28814	LSAMP	limbic system-associated membrane protein
A_23_P136254	0.06694	0.000763	-4.28478	-0.29841	-2.28781	SGCD	sarcoglycan delta
A_24_P862083	0.08265	0.00133	-4.00056	-0.8094	-2.2829	LINC00968	long intergenic non-protein coding RNA 968
A_32_P48279	0.08401	0.00146	-3.95097	-0.89924	-2.28121
A_32_P213418	0.11083	0.00305	-3.57846	-1.57867	-2.27952	PLN	phospholamban
A_23_P161424	0.06258	0.000629	-4.385	-0.12013	-2.27846	PLXDC2	plexin domain containing 2
A_32_P42224	0.06494	0.000723	-4.3125	-0.24901	-2.27208
A_24_P17031	0.05571	0.000435	-4.57774	0.21949	-2.27061
A_32_P225021	0.11358	0.00324	-3.54709	-1.63612	-2.26783
A_32_P167111	0.03071	5.32e-05	-5.72794	2.13754	-2.26774
A_23_P395609	0.06119	0.0006	-4.40943	-0.07684	-2.26539	FAM110B	family with sequence similarity 110 member B
A_24_P93948	0.04164	0.000184	-5.03622	1.00785	-2.26046	KIF5A	kinesin family member 5A
A_23_P138885	0.07483	0.00106	-4.11719	-0.59884	-2.25984	FIBIN	fin bud initiation factor homolog (zebrafish)
A_24_P196351	0.03729	0.000136	-5.20215	1.28569	-2.25568	PLXNC1	plexin C1
A_32_P152437	0.05936	0.000538	-4.46673	0.02442	-2.2551	AKAP12	A-kinase anchoring protein 12
A_23_P311912	0.06159	0.000606	-4.40473	-0.08518	-2.25158	AHNAK2	AHNAK nucleoprotein 2
A_23_P106602	0.15861	0.00805	-3.08824	-2.47514	-2.24631	CRISPLD2	cysteine rich secretory protein LCCL domain containing 2
A_23_P29816	0.07529	0.00109	-4.10256	-0.62518	-2.24579	PLA1A	phospholipase A1 member A
A_23_P253536	0.14498	0.00613	-3.22619	-2.22364	-2.24521	NPR3	natriuretic peptide receptor 3
A_24_P727884	0.11194	0.00314	-3.56229	-1.60828	-2.24168	KIAA1549L	KIAA1549 like
A_23_P2271	0.10885	0.00294	-3.59556	-1.54737	-2.23442	PTHLH	parathyroid hormone like hormone
A_23_P125505	0.16802	0.00951	-3.00442	-2.62732	-2.23029	PPEF1	protein phosphatase with EF-hand domain 1
A_23_P31376	0.02207	1.45e-05	-6.49155	3.29372	-2.23006	LRRN3	leucine rich repeat neuronal 3
A_32_P216635	0.15365	0.00738	-3.13209	-2.39532	-2.22498	KSR2	kinase suppressor of ras 2
A_23_P149153	0.03729	0.000117	-5.28718	1.42643	-2.22123	PDE4DIP	phosphodiesterase 4D interacting protein
A_23_P35597	0.08576	0.00153	-3.92603	-0.9445	-2.21896	C10orf10	chromosome 10 open reading frame 10
A_32_P201434	0.12104	0.00383	-3.46247	-1.79114	-2.21888
A_23_P253958	0.08742	0.00163	-3.8945	-1.00177	-2.21881	LRRC17	leucine rich repeat containing 17
A_32_P220463	0.09618	0.00206	-3.77571	-1.21808	-2.21782	FBLL1	fibrillarin-like 1
A_24_P802145	0.07276	0.000985	-4.15285	-0.53469	-2.21631	IRS1	insulin receptor substrate 1
A_24_P398572	0.04302	0.000207	-4.97297	0.90085	-2.21537	IGF1	insulin like growth factor 1
A_23_P61945	0.04302	0.000207	-4.97351	0.90177	-2.21174	MITF	melanogenesis associated transcription factor
A_32_P148745	0.05995	0.000581	-4.42621	-0.04716	-2.20751	VWDE	von Willebrand factor D and EGF domains
A_24_P187218	0.13125	0.00471	-3.35847	-1.98165	-2.20544	PCDH9	protocadherin 9
A_23_P27306	0.05335	0.000373	-4.65907	0.36141	-2.20412	COLEC12	collectin subfamily member 12
A_23_P16953	0.13642	0.00516	-3.31286	-2.06514	-2.204	HTR2B	5-hydroxytryptamine receptor 2B
A_23_P168761	0.08687	0.00159	-3.90896	-0.97549	-2.20149	PTPRZ1	protein tyrosine phosphatase, receptor type Z1
A_23_P83298	0.08333	0.00141	-3.96858	-0.86731	-2.20121	PRRX2	paired related homeobox 2
A_24_P345451	0.03729	0.000114	-5.29918	1.44621	-2.1974	CYBRD1	cytochrome b reductase 1
A_23_P132956	0.04071	0.000176	-5.06184	1.05102	-2.19338	UCHL1	ubiquitin C-terminal hydrolase L1
A_23_P25888	0.08859	0.00169	-3.8769	-1.03377	-2.18902	FRMD6	FERM domain containing 6
A_24_P248345	0.0809	0.00125	-4.02887	-0.75818	-2.18689	OLFML2B	olfactomedin like 2B
A_24_P762613	0.07057	0.000928	-4.18353	-0.47959	-2.18684	DNM3OS	DNM3 opposite strand/antisense RNA
A_24_P300394	0.08366	0.00145	-3.95454	-0.89277	-2.18391	GSTA2	glutathione S-transferase alpha 2
A_23_P143247	0.06552	0.000737	-4.3029	-0.2661	-2.18364	TSHZ2	teashirt zinc finger homeobox 2
A_23_P310921	0.07839	0.00119	-4.05802	-0.70551	-2.18339	PCDH7	protocadherin 7
A_23_P101093	0.04253	0.000197	-5.00139	0.949	-2.18193	COPZ2	coatomer protein complex subunit zeta 2
A_23_P64873	0.09882	0.00225	-3.73193	-1.298	-2.18116	DCN	decorin
A_23_P135548	0.05448	0.000399	-4.62395	0.30024	-2.18044	DPYD	dihydropyrimidine dehydrogenase
A_32_P12430	0.06198	0.000613	-4.39891	-0.09549	-2.17917	SPG20	spastic paraplegia 20 (Troyer syndrome)
A_23_P392541	0.05663	0.000469	-4.53819	0.15016	-2.17681	SPG20	spastic paraplegia 20 (Troyer syndrome)
A_23_P48198	0.07542	0.0011	-4.09733	-0.6346	-2.17572	GLT8D2	glycosyltransferase 8 domain containing 2
A_24_P373096	0.08962	0.00174	-3.86168	-1.06146	-2.17548	TGFB3	transforming growth factor beta 3
A_23_P213615	0.07449	0.00103	-4.1288	-0.57794	-2.17287	ADAMTS2	ADAM metallopeptidase with thrombospondin type 1 motif 2
A_23_P157299	0.06455	0.000698	-4.33125	-0.21562	-2.17261	AEBP1	AE binding protein 1
A_23_P43107	0.15762	0.0079	-3.09808	-2.45725	-2.17171	DCSTAMP	dendrocyte expressed seven transmembrane protein
A_24_P183664	0.05531	0.00042	-4.59648	0.25227	-2.17044	TRIL	TLR4 interactor with leucine rich repeats
A_24_P8116	0.13147	0.00476	-3.35358	-1.99059	-2.16821	CCDC80	coiled-coil domain containing 80
A_23_P160318	0.04478	0.00023	-4.91767	0.80683	-2.16769	COL16A1	collagen type XVI alpha 1 chain
A_23_P29735	0.05221	0.000342	-4.70543	0.44193	-2.16755	BSN	bassoon presynaptic cytomatrix protein
A_23_P62583	0.06981	0.000884	-4.2089	-0.4341	-2.16592	MEGF6	multiple EGF like domains 6
A_23_P327451	0.15319	0.00726	-3.14043	-2.38012	-2.16445	NPR3	natriuretic peptide receptor 3
A_32_P65706	0.03052	4.93e-05	-5.77155	2.20618	-2.16441
A_23_P31064	0.07526	0.00108	-4.107	-0.61719	-2.16325	MOXD1	monooxygenase DBH like 1
A_23_P200160	0.06983	0.000886	-4.20776	-0.43615	-2.16082	CFH	complement factor H
A_23_P10542	0.11817	0.00362	-3.49177	-1.73745	-2.15997	HTRA3	HtrA serine peptidase 3
A_24_P3016	0.05995	0.000583	-4.42463	-0.04994	-2.15942
A_23_P43988	0.10949	0.00297	-3.59078	-1.55611	-2.15811	DPYD	dihydropyrimidine dehydrogenase
A_24_P145134	0.04302	0.000206	-4.97591	0.90584	-2.15286	OSMR	oncostatin M receptor
A_23_P334857	0.08333	0.0014	-3.97103	-0.86287	-2.15259	ZNF385B	zinc finger protein 385B
A_24_P913561	0.09618	0.00206	-3.77602	-1.21752	-2.15137	RASSF8	Ras association domain family member 8
A_23_P14612	0.16229	0.00857	-3.05664	-2.53258	-2.14951	FGF7	fibroblast growth factor 7
A_24_P237175	0.15858	0.00805	-3.08881	-2.47411	-2.14917	CST2	cystatin SA
A_24_P748377	0.09989	0.00236	-3.70762	-1.34241	-2.14877	MAGI2-AS3	MAGI2 antisense RNA 3
A_24_P563966	0.06315	0.000648	-4.36956	-0.14753	-2.1487	ITGA11	integrin subunit alpha 11
A_23_P96965	0.03551	8.47e-05	-5.46474	1.71666	-2.14583	SYNC	syncoilin, intermediate filament protein
A_24_P181295	0.07732	0.00116	-4.07089	-0.68228	-2.14414	C14orf37	chromosome 14 open reading frame 37
A_24_P149036	0.05208	0.000303	-4.76954	0.55281	-2.14374	DPYSL3	dihydropyrimidinase like 3
A_32_P77098	0.07057	0.000929	-4.18337	-0.47988	-2.14028	TMEM200B	transmembrane protein 200B
A_24_P286114	0.07572	0.00111	-4.08956	-0.64861	-2.14019	SLC1A3	solute carrier family 1 member 3
A_24_P901856	0.10695	0.0028	-3.62147	-1.49994	-2.1398	DUXAP8	double homeobox A pseudogene 8
A_23_P350512	0.06823	0.000812	-4.25284	-0.35546	-2.13948	ADAM12	ADAM metallopeptidase domain 12
A_23_P73311	0.06067	0.000594	-4.41514	-0.06675	-2.13415	C8orf34	chromosome 8 open reading frame 34
A_24_P372189	0.08333	0.00142	-3.96562	-0.87268	-2.13218	WISP1	WNT1 inducible signaling pathway protein 1
A_23_P209246	0.05936	0.000546	-4.45878	0.01039	-2.1262	GLI2	GLI family zinc finger 2
A_24_P944390	0.16282	0.00864	-3.05301	-2.53918	-2.12559	WWTR1	WW domain containing transcription regulator 1
A_23_P369994	0.04806	0.000262	-4.8471	0.6862	-2.12299	DCLK1	doublecortin like kinase 1
A_23_P65659	0.0632	0.000665	-4.35607	-0.17149	-2.12115	ATP10A	ATPase phospholipid transporting 10A (putative)
A_23_P122959	0.04727	0.000254	-4.86339	0.7141	-2.11918	TRIL	TLR4 interactor with leucine rich repeats
A_23_P106016	0.0369	9.3e-05	-5.41245	1.63171	-2.11743	PRKD1	protein kinase D1
A_24_P483283	0.12935	0.00456	-3.37528	-1.95085	-2.1153	LINC00578	long intergenic non-protein coding RNA 578
A_23_P405129	0.13147	0.00476	-3.35355	-1.99065	-2.11183	LTBP2	latent transforming growth factor beta binding protein 2
A_24_P921366	0.0571	0.000496	-4.50955	0.09984	-2.1069	CALD1	caldesmon 1
A_24_P256219	0.05448	0.000399	-4.62413	0.30054	-2.10616	MAF	MAF bZIP transcription factor
A_24_P284093	0.05047	0.000288	-4.79708	0.60027	-2.10295	DACT1	dishevelled binding antagonist of beta catenin 1
A_24_P274987	0.07165	0.000947	-4.1732	-0.49813	-2.10193	TMEFF1	transmembrane protein with EGF like and two follistatin like domains 1
A_24_P236799	0.05221	0.000323	-4.73525	0.49358	-2.10124	RAB31	RAB31, member RAS oncogene family
A_23_P82929	0.04824	0.000264	-4.84267	0.6786	-2.10112	NOV	nephroblastoma overexpressed
A_23_P112726	0.09898	0.00226	-3.72851	-1.30424	-2.10101	SCN9A	sodium voltage-gated channel alpha subunit 9
A_23_P122052	0.06455	0.000697	-4.33164	-0.21492	-2.0983	GPX8	glutathione peroxidase 8 (putative)
A_24_P51080	0.12263	0.0039	-3.45373	-1.80715	-2.09817	NR2F1-AS1	NR2F1 antisense RNA 1
A_23_P209449	0.05663	0.000477	-4.52972	0.13529	-2.09709	FZD7	frizzled class receptor 7
A_24_P935986	0.05321	0.000361	-4.67601	0.39087	-2.09207	BCAT1	branched chain amino acid transaminase 1
A_23_P215048	0.05448	0.000398	-4.62499	0.30205	-2.09093	KIAA0408	KIAA0408
A_23_P43810	0.05448	0.000399	-4.62348	0.29942	-2.08152	LTBP1	latent transforming growth factor beta binding protein 1
A_24_P586072	0.07521	0.00107	-4.1082	-0.61503	-2.08128	DKFZP586K1520	DKFZP586K1520 protein
A_23_P302672	0.05448	0.000399	-4.62342	0.29931	-2.07452	DDIT4L	DNA damage inducible transcript 4 like
A_23_P331928	0.03729	0.0001	-5.36985	1.56219	-2.07388	CD109	CD109 molecule
A_23_P363878	0.12324	0.004	-3.44113	-1.83024	-2.0731	RFTN2	raftlin family member 2
A_24_P37300	0.12324	0.00399	-3.44276	-1.82724	-2.07277	ADAM23	ADAM metallopeptidase domain 23
A_23_P212696	0.07483	0.00106	-4.11481	-0.60311	-2.07069	FSTL1	follistatin like 1
A_23_P142533	0.10282	0.00255	-3.66879	-1.41338	-2.06449	COL3A1	collagen type III alpha 1 chain
A_23_P167129	0.06271	0.000634	-4.38094	-0.12734	-2.06063	HHIP	hedgehog interacting protein
A_32_P193378	0.11194	0.00315	-3.56125	-1.61018	-2.05962	PYGO1	pygopus family PHD finger 1
A_23_P73809	0.09882	0.00225	-3.73245	-1.29705	-2.05414	LRCH2	leucine rich repeats and calponin homology domain containing 2
A_24_P65060	0.06972	0.000869	-4.21765	-0.41843	-2.05399	MEX3B	mex-3 RNA binding family member B
A_24_P400027	0.08261	0.00132	-4.00227	-0.8063	-2.0533	FAM133A	family with sequence similarity 133 member A
A_23_P302207	0.08449	0.00148	-3.94314	-0.91345	-2.05192	ZNF853	zinc finger protein 853
A_23_P149613	0.06315	0.000648	-4.36978	-0.14714	-2.05155	FMO1	flavin containing monooxygenase 1
A_24_P329795	0.08449	0.00148	-3.94371	-0.91241	-2.05121	C10orf10	chromosome 10 open reading frame 10
A_24_P389415	0.13768	0.0053	-3.29925	-2.09004	-2.05086	PNMA2	paraneoplastic Ma antigen 2
A_23_P167812	0.04806	0.000261	-4.84849	0.68858	-2.04934	RBM24	RNA binding motif protein 24
A_32_P35969	0.05531	0.00042	-4.59703	0.25322	-2.04877	CHRNA7	cholinergic receptor nicotinic alpha 7 subunit
A_23_P149892	0.07479	0.00105	-4.11992	-0.59392	-2.04784	CSGALNACT2	chondroitin sulfate N-acetylgalactosaminyltransferase 2
A_23_P144348	0.07449	0.00104	-4.1269	-0.58135	-2.04733	SLIT2	slit guidance ligand 2
A_23_P98844	0.13246	0.00483	-3.34555	-2.00531	-2.0437	ARHGEF25	Rho guanine nucleotide exchange factor 25
A_32_P148538	0.11902	0.00369	-3.481	-1.75718	-2.04301	PLPPR4	phospholipid phosphatase related 4
A_24_P277934	0.10575	0.00272	-3.63628	-1.47284	-2.03993	COL1A2	collagen type I alpha 2 chain
A_23_P158318	0.05221	0.000353	-4.68794	0.4116	-2.03886	ROR2	receptor tyrosine kinase like orphan receptor 2
A_23_P385067	0.08952	0.00173	-3.86473	-1.0559	-2.0369	CLIC6	chloride intracellular channel 6
A_23_P404259	0.05335	0.000368	-4.66703	0.37527	-2.0367	GPX8	glutathione peroxidase 8 (putative)
A_23_P147647	0.11133	0.00311	-3.56806	-1.59771	-2.036	SGCD	sarcoglycan delta
A_32_P64668	0.07529	0.00109	-4.10328	-0.62388	-2.03582
A_23_P63541	0.06878	0.000849	-4.22962	-0.397	-2.03325	KIF26B	kinesin family member 26B
A_23_P218928	0.05361	0.000382	-4.64613	0.33889	-2.03289	FAM198B	family with sequence similarity 198 member B
A_32_P39944	0.11194	0.00315	-3.56137	-1.60996	-2.03211
A_24_P38276	0.05221	0.000349	-4.69514	0.42409	-2.03122	FZD1	frizzled class receptor 1
A_23_P69573	0.07057	0.000928	-4.18388	-0.47896	-2.03078	GUCY1A3	guanylate cyclase 1 soluble subunit alpha
A_23_P110403	0.0592	0.000526	-4.47842	0.04503	-2.02956	PDLIM3	PDZ and LIM domain 3
A_32_P405759	0.13655	0.00518	-3.31064	-2.06921	-2.02796	COL22A1	collagen type XXII alpha 1 chain
A_23_P134663	0.07027	0.000902	-4.19844	-0.45285	-2.02795	BAALC	brain and acute leukemia, cytoplasmic
A_24_P288149	0.09528	0.00201	-3.78939	-1.19313	-2.02615
A_23_P43476	0.08999	0.00175	-3.85899	-1.06636	-2.02059	VLDLR	very low density lipoprotein receptor
A_23_P124084	0.05221	0.00033	-4.72472	0.47536	-2.01729	LOXL1	lysyl oxidase like 1
A_32_P427150	0.16587	0.00919	-3.02172	-2.59596	-2.01723	SHISA2	shisa family member 2
A_23_P114883	0.05887	0.000522	-4.48276	0.05267	-2.01392	FMOD	fibromodulin
A_24_P37264	0.06816	0.000803	-4.25835	-0.34561	-2.01384	RNF144A	ring finger protein 144A
A_23_P216649	0.0632	0.000661	-4.35962	-0.16518	-2.01352	ABCA1	ATP binding cassette subfamily A member 1
A_32_P599	0.11504	0.00339	-3.52493	-1.67671	-2.01271
A_23_P252052	0.10002	0.00237	-3.7049	-1.34737	-2.01084	FILIP1L	filamin A interacting protein 1 like
A_23_P425917	0.13929	0.00549	-3.28147	-2.12257	-2.00953	FAM26E	family with sequence similarity 26 member E
A_23_P425332	0.14239	0.00575	-3.25805	-2.1654	-2.00879	PPP4R4	protein phosphatase 4 regulatory subunit 4
A_23_P161269	0.12661	0.00423	-3.41231	-1.88304	-2.00591	CSGALNACT2	chondroitin sulfate N-acetylgalactosaminyltransferase 2
A_32_P45351	0.04518	0.000236	-4.90214	0.78034	-2.00562	ZNF471	zinc finger protein 471
A_23_P73345	0.11473	0.00335	-3.52968	-1.66801	-2.00215	MITF	melanogenesis associated transcription factor
A_32_P116113	0.13781	0.00532	-3.29718	-2.09384	-2.00025
A_32_P189781	0.15001	0.00682	3.17248	-2.32169	2.01713	LINC00520	long intergenic non-protein coding RNA 520
A_24_P313504	0.06334	0.000672	4.35052	-0.18135	2.03538	PLK1	polo like kinase 1
A_24_P870799	0.1489	0.00657	3.19105	-2.28781	2.04636	GRIK3	glutamate ionotropic receptor kainate type subunit 3
A_24_P323434	0.11251	0.00317	3.55746	-1.61712	2.07594	CDCA2	cell division cycle associated 2
A_23_P91512	0.15001	0.00678	3.17544	-2.3163	2.09556	CLDN14	claudin 14
A_23_P95851	0.09746	0.00214	3.7567	-1.25277	2.10431	TUBAL3	tubulin alpha like 3
A_23_P11968	0.12893	0.00453	3.37816	-1.94558	2.10737	GUCA2A	guanylate cyclase activator 2A
A_32_P149011	0.09618	0.00206	3.77688	-1.21595	2.11986
A_23_P103720	0.03729	0.000136	5.20323	1.28748	2.13516	AGMAT	agmatinase
A_23_P163235	0.08477	0.00151	3.93532	-0.92763	2.13598	CKMT1A	creatine kinase, mitochondrial 1A
A_23_P118065	0.14279	0.00583	3.2513	-2.17774	2.17005	HSD17B2	hydroxysteroid 17-beta dehydrogenase 2
A_32_P472875	0.15192	0.00703	3.1568	-2.35029	2.1733
A_23_P79562	0.06171	0.000608	4.40246	-0.0892	2.21165	FABP1	fatty acid binding protein 1
A_24_P180243	0.13136	0.00474	3.35583	-1.98648	2.24444	UGT2B28	UDP glucuronosyltransferase family 2 member B28
A_24_P911179	0.10282	0.00255	3.66864	-1.41366	2.25672	ASPM	abnormal spindle microtubule assembly
A_24_P334208	0.05335	0.000373	4.65915	0.36156	2.26898
A_23_P21495	0.0369	9.22e-05	5.41718	1.63942	2.29898	FCGBP	Fc fragment of IgG binding protein
A_32_P16625	0.10695	0.00283	3.61631	-1.50938	2.30537
A_24_P922631	0.12737	0.00432	3.4022	-1.90156	2.33698	C5orf58	chromosome 5 open reading frame 58
A_23_P256784	0.03052	4.92e-05	5.77216	2.20714	2.36678	MUC2	mucin 2, oligomeric mucus/gel-forming
A_24_P154868	0.13751	0.00527	3.30187	-2.08524	2.44741	MEP1A	meprin A subunit alpha
A_23_P33773	0.14498	0.00613	3.22553	-2.22483	2.48185
A_23_P10980	0.13602	0.00512	3.31628	-2.05888	2.51044	ADGRL3	adhesion G protein-coupled receptor L3
A_23_P257993	0.13927	0.00548	3.28268	-2.12036	2.51826	DNASE1L3	deoxyribonuclease 1 like 3
A_23_P136671	0.12815	0.00446	3.3862	-1.93085	2.56554	UGT2B7	UDP glucuronosyltransferase family 2 member B7
A_23_P136493	0.05531	0.000418	4.59964	0.25779	2.62272	NRG1	neuregulin 1
A_24_P235338	0.09989	0.00236	3.708	-1.3417	2.62786	TRPA1	transient receptor potential cation channel subfamily A member 1
A_23_P14019	0.08333	0.00142	3.96628	-0.87148	2.64913	APOBEC1	apolipoprotein B mRNA editing enzyme catalytic subunit 1
A_24_P322771	0.07333	0.001	4.14359	-0.55134	2.65101	TFF1	trefoil factor 1
A_23_P97541	0.03215	6.37e-05	5.62512	1.97447	2.73309	C4BPA	complement component 4 binding protein alpha
A_24_P152845	0.16229	0.00858	3.05652	-2.53281	2.80696
A_23_P93122	0.12764	0.00435	3.39858	-1.90818	2.81766	MEP1A	meprin A subunit alpha
A_23_P201687	0.06469	0.000702	4.32781	-0.22175	2.85922	HES2	hes family bHLH transcription factor 2
A_23_P356494	0.12022	0.00377	3.47083	-1.77581	2.9185	SPINK5	serine peptidase inhibitor, Kazal type 5
A_23_P68759	0.08261	0.00132	4.00183	-0.80709	2.91984	TFF1	trefoil factor 1
A_23_P315815	0.05936	0.000555	4.45024	-0.00469	2.92434	NRG1	neuregulin 1
A_23_P85209	0.08796	0.00165	3.88765	-1.01422	2.94029	IL13RA2	interleukin 13 receptor subunit alpha 2
A_23_P13094	0.0647	0.00071	4.3219	-0.23226	3.01696	MMP10	matrix metallopeptidase 10
A_23_P360777	0.0418	0.000186	5.03106	0.99914	3.25129	NRG1	neuregulin 1
A_23_P48816	0.05663	0.000455	4.5542	0.17824	3.28994	SLC28A2	solute carrier family 28 member 2
A_24_P129341	0.12829	0.00448	3.3835	-1.93581	3.34229	AKR1B10	aldo-keto reductase family 1 member B10
A_23_P500010	0.03842	0.000154	5.13336	1.171	3.3447	KLK12	kallikrein related peptidase 12
A_23_P95790	0.15828	0.008	3.09151	-2.46921	3.4017	ITLN1	intelectin 1
A_23_P2501	0.16423	0.00888	3.03925	-2.56417	3.41779	PAH	phenylalanine hydroxylase
A_23_P93641	0.13129	0.00473	3.35642	-1.9854	3.78696	AKR1B10	aldo-keto reductase family 1 member B10
A_24_P58673	0.05936	0.000534	4.47038	0.03084	4.04339	REG4	regenerating family member 4
A_32_P524904	0.0571	0.000498	4.50707	0.09547	4.11014	C11orf86	chromosome 11 open reading frame 86
A_23_P400310	0.0891	0.00171	3.86981	-1.04667	4.58954	REG4	regenerating family member 4
A_23_P49145	0.02035	3.47e-06	7.39598	4.53832	5.1175	ZG16	zymogen granule protein 16
A_23_P71880	0.09882	0.00224	3.73286	-1.29629	5.18158	SPINK4	serine peptidase inhibitor, Kazal type 4
